# Supplementary material for: Comparative genomic and phylogenomic analyses of the Bifidobacteriaceae family
Source: BMC Genomics. 2017 Aug 1;18:568. doi: 10.1186/s12864-017-3955-4 (PMC5540593; doi:10.1186/s12864-017-3955-4)
Supplement: Supplementary file 1 — Tables S1, S2, S3, S4, S5 and S6. (XLSX 3628 kb) [file 12864_2017_3955_MOESM1_ESM.xlsx]

## Sheet: Table S1
Table S1. Anticodon frequencies between Bifidobacteriaceae family
	B. gallicum LMG 11596	B. longum subsp. suis LMG 21814	B. cuniculi LMG 10738	B. angulatum LMG 11039	B. choerinum LMG 10510	B. merycicum LMG 11341	B. minimum LMG 11592	B. saeculare LMG 14934	B. gallinarum LMG 11586	B. ruminantium LMG 21811	B. thermacidophilum subsp. porcinum LMG 21689	B. pseudocatenulatum LMG 10505	B. bifidum LMG 11041	B. pseudolongum subsp. pseudolongum LMG 11571	B. coryneforme LMG 18911	B. scardovii LMG 21589	B. bohemicum DSM 22767	B. subtile LMG 11597	B. bombi DSM 19703	B. breve LMG 13208	B. tsurumiense JCM 13495	B. kashiwanohense DSM 21854	B. mongoliense DSM 21395	B. reuteri DSM 23975	B. callitrichos DSM 23973	B. saguini DSM 23967	B. stellenboschense DSM 23968	B. biavatii DSM 23969	B. longum subsp. longum LMG 13197	B. magnum LMG 11591	B. catenulatum LMG 11043	B. indicum LMG 11587	B. pseudolongum subsp. globosum LMG 11569	B. actinocoloniiforme DSM 22766	B. longum subsp. infantis ATCC 15697	B. adolescentis ATCC 15703	B. crudilactis LMG 23609	B. animalis subsp. animalis LMG 10508	B. dentium LMG 11045 (Bd1)	B. aesculapii DSM 26737	B. aquikefiri LMG 28769	B. commune R-52791	B. eulemuris DSM 100216	B. hapali DSM 100202	B. lemurum DSM 28807	B. myosotis DSM 100196	B. pullorum LMG 21816	B. thermophilum JCM 1207	B. tissieri DSM 100201
Ala_CGC	1	1	1	1	1	1	1	1	1	1	1	1	1	1	1	1	1	1	1	1	1	1	1	1	1	1	1	1	2	1	1	1	1	1	2	1	1	1	0	1	1	1	1	1	1	1	1	1	1
Ala_GGC	2	2	2	2	2	2	1	2	2	2	1	2	2	2	1	2	1	1	1	2	1	2	1	2	2	2	3	3	2	3	2	1	2	1	2	2	1	2	2	3	1	1	2	3	2	3	2	1	3
Ala_TGC	1	1	1	1	1	1	1	1	1	1	1	1	1	1	1	1	1	1	1	1	1	1	1	1	1	1	1	1	1	1	1	1	1	1	1	1	1	1	1	1	1	1	1	1	1	1	1	1	1
Arg_ACG	2	2	2	2	2	2	1	0	2	2	2	2	2	2	1	2	2	1	1	2	1	2	1	2	2	3	2	2	2	2	2	1	2	2	3	2	1	2	2	4	1	2	2	3	2	2	2	2	2
Arg_CCG	1	1	2	1	1	1	1	1	1	1	1	1	1	1	1	1	1	1	1	1	1	1	1	1	1	2	1	1	4	1	1	1	1	1	3	1	1	1	1	1	1	1	1	1	1	1	1	1	1
Arg_CCT	1	1	1	1	1	1	1	1	1	1	1	1	1	1	1	1	1	1	1	1	1	1	1	1	1	2	1	1	2	1	1	2	1	1	2	1	1	1	1	1	1	1	1	1	1	1	1	1	1
Arg_TCT	1	1	1	1	1	1	1	1	1	1	1	1	1	1	1	1	1	1	1	1	1	1	1	1	1	1	1	1	2	1	1	1	1	1	2	1	1	1	1	1	1	1	1	1	1	1	1	1	1
Asn_GTT	2	2	2	2	2	2	1	2	2	3	1	2	1	2	1	2	1	1	1	2	1	2	2	2	3	2	2	2	2	2	3	1	2	1	3	3	1	2	3	3	1	1	2	1	2	3	0	1	1
Asp_GTC	2	2	2	1	2	1	1	2	2	2	1	2	2	2	1	2	1	1	1	2	1	2	1	2	2	2	2	2	2	2	2	1	2	1	2	2	1	2	2	2	1	1	1	1	1	2	2	1	3
Cys_GCA	2	1	3	1	1	1	1	1	1	1	1	1	1	1	0	1	1	1	1	1	1	1	1	1	1	1	1	1	1	1	1	1	1	1	1	1	1	1	1	1	1	1	1	1	1	1	1	1	1
Gln_CTG	1	1	1	1	1	1	1	1	1	1	1	1	1	1	1	1	1	1	1	1	1	1	1	1	2	1	1	1	2	1	1	1	1	1	1	1	1	1	1	1	1	1	1	1	1	1	1	1	1
Gln_TTG	2	1	2	1	1	1	1	1	1	1	1	1	1	1	1	1	1	1	1	1	1	1	0	1	1	1	1	1	2	1	1	1	1	1	2	1	1	1	2	1	1	1	1	1	1	1	1	1	1
Glu_CTC	1	1	1	1	1	1	1	1	1	1	1	1	1	1	1	2	1	1	1	1	1	1	1	1	2	1	2	2	1	1	1	1	1	1	1	1	1	1	1	2	1	1	1	1	1	2	1	1	2
Glu_TTC	1	1	1	1	1	1	1	1	1	1	1	1	1	1	1	1	1	1	1	1	1	1	1	1	1	1	1	1	1	2	1	1	1	1	1	1	1	1	1	1	1	1	1	1	1	1	1	1	1
Gly_CCC	1	1	1	1	1	1	1	1	1	1	1	1	1	1	1	1	1	1	1	1	1	1	1	1	1	2	1	2	1	1	1	1	1	1	2	1	1	1	1	1	1	1	1	1	1	1	1	1	1
Gly_GCC	4	3	4	3	3	3	1	2	2	3	2	3	3	3	2	3	2	2	2	3	2	3	1	3	3	3	3	3	3	3	3	2	3	1	3	3	1	3	3	3	1	2	2	3	2	3	2	4	4
Gly_TCC	1	1	1	1	1	1	1	1	1	1	1	1	1	1	1	2	1	1	1	1	1	1	1	1	1	1	1	1	2	1	1	1	1	1	2	1	1	1	1	1	1	1	2	1	1	1	1	1	1
His_GTG	1	1	1	1	1	1	1	1	1	1	1	1	1	1	1	1	1	1	1	1	1	1	1	1	1	1	1	1	1	1	1	1	1	1	1	1	1	1	1	2	1	1	1	1	1	1	1	1	1
Ile_GAT	1	1	1	1	1	1	1	1	1	1	1	1	1	1	1	1	1	1	1	1	1	1	2	1	1	1	1	1	1	1	1	1	1	1	1	1	1	1	1	1	1	1	1	1	1	1	1	1	1
Ile_TAT	0	0	0	1	0	1	0	1	1	1	0	0	0	0	0	0	0	0	0	0	0	0	0	0	1	0	1	0	0	0	0	0	0	0	0	1	0	0	0	1	0	0	0	0	0	0	1	0	0
Leu_AAG	0	0	0	0	0	0	0	0	0	0	0	0	0	0	0	0	0	0	0	0	0	0	0	0	0	0	0	0	0	0	0	0	0	0	1	0	0	0	0	0	0	0	0	0	0	0	0	0	0
Leu_CAA	1	1	3	1	2	1	1	0	1	1	1	1	1	1	1	1	1	1	1	1	1	1	1	1	1	1	1	1	1	1	1	1	1	1	2	1	1	1	1	1	1	1	1	1	1	1	1	1	1
Leu_CAG	1	1	1	1	1	1	1	1	1	1	1	1	1	1	1	1	1	1	1	1	1	1	1	1	1	1	1	1	1	1	1	1	1	1	1	1	1	1	1	1	1	1	1	1	1	1	1	1	1
Leu_GAG	1	1	1	1	1	1	1	1	1	1	1	1	1	1	1	1	1	1	1	1	1	1	1	1	2	1	2	2	1	1	1	1	1	1	1	1	1	1	1	2	1	1	1	1	1	1	1	1	2
Leu_TAA	1	1	1	1	1	1	1	0	1	1	1	1	1	1	1	1	1	1	1	1	1	1	1	1	1	1	1	1	2	1	1	1	1	1	1	1	1	1	1	1	1	1	1	1	1	1	1	1	1
Leu_TAG	1	1	1	1	1	1	1	1	1	1	1	1	1	1	1	1	1	1	1	1	1	1	1	1	1	1	1	1	1	1	1	1	1	1	1	1	1	1	1	1	1	1	1	1	1	1	1	1	1
Lys_CTT	1	1	1	1	1	1	1	1	1	1	1	1	1	1	1	1	1	1	1	1	1	1	1	1	2	1	2	2	1	2	1	1	1	1	1	1	1	1	1	1	1	1	1	2	1	1	1	1	1
Lys_TTT	1	1	1	1	1	1	1	1	1	1	1	1	1	1	1	1	1	1	1	1	1	1	1	1	1	1	1	1	2	1	1	1	1	1	2	1	1	1	1	1	1	1	1	1	1	1	1	1	1
Met_CAT	3	3	3	2	3	2	3	3	3	2	3	3	3	3	3	3	3	3	3	3	3	3	3	3	2	3	2	3	4	3	3	3	3	3	3	2	3	3	3	2	3	3	3	3	3	3	3	3	3
Phe_GAA	1	1	1	1	1	1	1	2	2	1	1	1	1	1	1	1	1	1	1	1	1	1	1	1	1	1	1	1	2	1	1	1	1	1	2	1	1	1	2	1	1	1	1	1	1	1	2	1	3
Pro_CGG	1	1	1	1	1	1	1	1	1	1	1	1	1	1	1	1	1	1	1	1	1	1	1	1	1	1	1	1	1	1	1	1	1	1	1	1	1	1	1	1	1	1	1	1	1	1	1	1	1
Pro_GGG	1	1	1	1	1	1	1	1	1	1	1	1	1	1	1	1	1	1	1	1	1	1	1	1	1	1	1	1	1	1	1	1	1	1	1	1	1	1	1	1	1	1	1	1	1	1	1	1	1
Pro_TGG	1	1	1	1	1	1	1	0	1	2	1	1	1	1	1	1	1	1	1	1	1	1	1	1	1	1	1	1	1	1	1	1	1	1	1	1	1	1	1	1	1	1	1	1	1	1	1	1	1
Ser_CGA	1	1	1	0	1	1	1	1	1	1	1	1	1	1	1	1	1	1	1	1	1	1	1	1	1	1	1	1	2	1	1	1	1	1	2	1	1	1	1	1	1	1	1	1	1	1	1	1	1
Ser_GCT	1	1	1	1	1	1	1	1	1	1	1	1	1	1	1	1	1	1	1	1	1	1	1	1	1	1	1	1	1	1	1	1	1	1	2	1	1	1	1	1	1	1	2	1	1	1	1	1	1
Ser_GGA	1	1	1	1	1	1	1	1	1	1	1	1	1	1	1	1	1	1	1	1	1	1	0	1	1	1	1	1	1	1	1	1	1	1	1	1	1	1	1	1	1	1	1	1	1	1	1	1	1
Ser_TGA	1	1	1	1	1	1	1	1	1	1	1	1	1	1	1	1	1	1	2	1	1	1	1	1	1	1	1	1	1	1	1	1	1	1	1	1	1	1	1	1	1	1	1	1	1	1	1	1	1
Thr_CGT	1	2	1	1	1	1	1	1	1	1	1	1	1	1	1	1	1	1	1	1	1	1	1	1	1	2	1	1	3	1	1	1	1	1	4	1	1	1	1	1	1	1	2	1	1	1	1	1	1
Thr_GGT	1	1	1	1	1	1	1	1	1	1	1	1	1	1	1	1	1	1	1	1	1	1	1	1	1	2	2	2	1	1	1	1	1	1	1	1	1	1	1	1	1	1	1	1	1	1	1	1	2
Thr_TGT	1	1	1	1	1	1	1	1	1	1	1	1	1	1	1	1	1	1	1	1	1	1	1	1	1	1	1	1	1	1	1	1	1	1	1	1	1	1	1	1	1	1	1	1	1	1	1	1	1
Trp_CCA	1	2	2	1	2	1	1	1	1	1	1	1	1	1	1	1	1	1	1	1	1	1	1	1	1	1	1	1	2	1	1	1	1	1	5	1	1	1	1	1	1	1	2	1	1	1	1	1	1
Tyr_GTA	1	1	1	1	1	2	1	1	1	1	1	1	2	1	1	1	1	1	1	1	1	1	0	1	1	1	2	1	2	1	2	1	1	1	2	1	1	1	1	1	1	1	1	1	1	1	1	1	1
Val_CAC	3	2	2	2	1	2	1	1	1	2	1	2	2	1	1	2	1	1	1	2	1	2	1	2	2	2	2	2	2	2	2	1	1	1	2	2	1	1	2	2	1	1	1	2	1	2	1	1	2
Val_GAC	3	2	3	2	2	2	1	2	2	2	1	2	2	2	1	2	1	1	1	2	1	2	1	2	2	2	2	2	2	2	2	1	2	1	2	2	1	2	2	2	1	1	1	2	1	2	2	1	2
Val_TAC	1	1	1	1	1	1	1	1	1	1	1	1	1	1	1	1	1	1	1	1	1	1	1	1	1	1	1	1	1	1	1	1	1	1	1	1	1	1	1	1	1	1	1	1	1	1	1	1	1
[truncated: 18 more columns]

## Sheet: Table S2
Table S2. EggNOG classification of Bifidobacteriaceae TUGs
Aeriscardovia_aeriphila_LMG21773		Alloscardovia_criceti_DSM17774		Alloscardovia_macacae_DSM24762		Alloscardovia_omnicolens_DSM21503		Bifidobacterium_actinocoloniiforme_DSM22766		Bifidobacterium_adolescentis_ATCC15703		Bifidobacterium_aesculapii_DSM26737		Bifidobacterium_angulatum_LMG11039		Bifidobacterium_animalis_animalis_LMG10508		Bifidobacterium_animalis_lactis_DSM10140		Bifidobacterium_aquikefiri_LMG28769		Bifidobacterium_asteroides_LMG10735		Bifidobacterium_biavatii_DSM23969		Bifidobacterium_bifidum_LMG11041		Bifidobacterium_bohemicum_DSM22767		Bifidobacterium_bombi_DSM19703		Bifidobacterium_boum_LMG10736		Bifidobacterium_breve_LMG13208		Bifidobacterium_callitrichos_DSM23973		Bifidobacterium_catenulatum_LMG11043		Bifidobacterium_choerinum_LMG10510		Bifidobacterium_commune_R52791		Bifidobacterium_coryneforme_LMG18911		Bifidobacterium_crudilactis_LMG23609		Bifidobacterium_cuniculi_LMG10738
AEAE_1291	O	DSM17774_1522	S	ALMA_1559	S	DSM21503_1563	M	BACT_3000	No Hit	ATCC15703_1661	S	BAES_2175	C	BIANG_6031	No Hit	BASA_5001	No Hit	Bl12_1483	No Hit	BAQU_2015	No Hit	BAST_1702	No Hit	BBIA_3019	K	BIFI_1854	No Hit	BBOH_1668	No Hit	BBOMB_1588	No Hit	BBOU_5000	No Hit	BBRE_1919	R	BCAL_3003	No Hit	BCAT_1684	S	BCHO_3001	No Hit	BCOM_1297	K	BCOR_1375	No Hit	BCRU_1912	S	BCUN_3000	No Hit
AEAE_1289	F	DSM17774_1483	No Hit	ALMA_1557	No Hit	DSM21503_1562	M	BACT_1481	K	ATCC15703_1659	K	BAES_2164	G	BIANG_6025	No Hit	BASA_5000	No Hit	Bl12_1475	G	BAQU_2007	No Hit	BAST_1689	S	BBIA_3009	L	BIFI_1848	L	BBOH_1667	No Hit	BBOMB_1586	No Hit	BBOU_4002	No Hit	BBRE_1884	No Hit	BCAL_3002	No Hit	BCAT_1682	S	BCHO_3000	No Hit	BCOM_1295	No Hit	BCOR_1205	No Hit	BCRU_1898	R	BCUN_2245	L
AEAE_1283	No Hit	DSM17774_1463	S	ALMA_1556	S	DSM21503_1561	No Hit	BACT_1480	S	ATCC15703_1655	No Hit	BAES_2161	G	BIANG_6019	No Hit	BASA_3020	No Hit	Bl12_1423	S	BAQU_2006	No Hit	BAST_1687	V	BBIA_3003	No Hit	BIFI_1844	No Hit	BBOH_1666	V	BBOMB_1585	No Hit	BBOU_4001	M	BBRE_1829	No Hit	BCAL_3001	No Hit	BCAT_1658	M	BCHO_2000	No Hit	BCOM_1277	No Hit	BCOR_1126	No Hit	BCRU_1894	P	BCUN_2241	No Hit
AEAE_1281	No Hit	DSM17774_1460	S	ALMA_1544	L	DSM21503_1560	M	BACT_1448	S	ATCC15703_1654	No Hit	BAES_2160	R	BIANG_6013	No Hit	BASA_1694	No Hit	Bl12_1421	S	BAQU_2005	No Hit	BAST_1666	No Hit	BBIA_2610	K	BIFI_1842	T	BBOH_1663	No Hit	BBOMB_1584	No Hit	BBOU_4000	S	BBRE_1752	V	BCAL_3000	No Hit	BCAT_1655	S	BCHO_1700	No Hit	BCOM_1273	No Hit	BCOR_1013	No Hit	BCRU_1893	C	BCUN_2240	No Hit
AEAE_1277	G	DSM17774_1459	No Hit	ALMA_1543	No Hit	DSM21503_1556	No Hit	BACT_1443	No Hit	ATCC15703_1649	No Hit	BAES_2156	No Hit	BIANG_4002	S	BASA_1689	No Hit	Bl12_1393	M	BAQU_2004	G	BAST_1665	No Hit	BBIA_2609	R	BIFI_1839	M	BBOH_1661	No Hit	BBOMB_1583	No Hit	BBOU_3001	No Hit	BBRE_1751	V	BCAL_2404	No Hit	BCAT_1652	No Hit	BCHO_1699	I	BCOM_1272	No Hit	BCOR_0998	No Hit	BCRU_1891	G	BCUN_2239	No Hit
AEAE_1271	No Hit	DSM17774_1458	E	ALMA_1541	No Hit	DSM21503_1553	No Hit	BACT_1442	No Hit	ATCC15703_1646	No Hit	BAES_2154	V	BIANG_4001	R	BASA_1682	No Hit	Bl12_1362	G	BAQU_2002	No Hit	BAST_1664	No Hit	BBIA_2608	No Hit	BIFI_1838	No Hit	BBOH_1652	No Hit	BBOMB_1582	No Hit	BBOU_3000	E	BBRE_1729	No Hit	BCAL_2403	No Hit	BCAT_1651	No Hit	BCHO_1698	S	BCOM_1271	S	BCOR_0997	S	BCRU_1890	S	BCUN_2238	No Hit
AEAE_1269	L	DSM17774_1457	R	ALMA_1540	K	DSM21503_1552	No Hit	BACT_1431	No Hit	ATCC15703_1638	No Hit	BAES_2153	E	BIANG_4000	No Hit	BASA_1680	No Hit	Bl12_1320	No Hit	BAQU_2000	No Hit	BAST_1663	M	BBIA_2597	S	BIFI_1836	S	BBOH_1651	No Hit	BBOMB_1581	No Hit	BBOU_1747	No Hit	BBRE_1713	E	BCAL_2398	S	BCAT_1642	M	BCHO_1696	E	BCOM_1270	No Hit	BCOR_0996	O	BCRU_1889	S	BCUN_2235	No Hit
AEAE_1268	No Hit	DSM17774_1451	K	ALMA_1538	M	DSM21503_1550	V	BACT_1430	No Hit	ATCC15703_1602	No Hit	BAES_2152	E	BIANG_3020	No Hit	BASA_1667	No Hit	Bl12_1319	M	BAQU_1999	No Hit	BAST_1662	M	BBIA_2589	P	BIFI_1824	K	BBOH_1642	No Hit	BBOMB_1579	No Hit	BBOU_1743	No Hit	BBRE_1710	No Hit	BCAL_2397	G	BCAT_1632	No Hit	BCHO_1665	T	BCOM_1269	S	BCOR_0995	No Hit	BCRU_1888	GM	BCUN_2218	No Hit
AEAE_1267	No Hit	DSM17774_1449	H	ALMA_1537	No Hit	DSM21503_1548	V	BACT_1424	No Hit	ATCC15703_1601	No Hit	BAES_2151	S	BIANG_3013	No Hit	BASA_1664	L	Bl12_1317	S	BAQU_1997	No Hit	BAST_1660	M	BBIA_2588	No Hit	BIFI_1823	S	BBOH_1635	S	BBOMB_1576	No Hit	BBOU_1740	No Hit	BBRE_1709	H	BCAL_2393	No Hit	BCAT_1603	No Hit	BCHO_1658	L	BCOM_1264	No Hit	BCOR_0981	No Hit	BCRU_1885	S	BCUN_2207	No Hit
AEAE_1266	No Hit	DSM17774_1439	G	ALMA_1529	No Hit	DSM21503_1541	K	BACT_1422	No Hit	ATCC15703_1584	No Hit	BAES_2146	No Hit	BIANG_3012	No Hit	BASA_1663	No Hit	Bl12_1316	M	BAQU_1994	No Hit	BAST_1659	M	BBIA_2582	G	BIFI_1798	K	BBOH_1630	No Hit	BBOMB_1575	No Hit	BBOU_1721	No Hit	BBRE_1651	S	BCAL_2390	No Hit	BCAT_1583	G	BCHO_1657	No Hit	BCOM_1262	K	BCOR_0978	No Hit	BCRU_1862	S	BCUN_2193	R
AEAE_1265	No Hit	DSM17774_1436	G	ALMA_1518	No Hit	DSM21503_1535	K	BACT_1421	E	ATCC15703_1566	S	BAES_2145	No Hit	BIANG_3004	No Hit	BASA_1662	No Hit	Bl12_1315	M	BAQU_1991	No Hit	BAST_1658	M	BBIA_2571	No Hit	BIFI_1791	M	BBOH_1598	No Hit	BBOMB_1570	No Hit	BBOU_1706	No Hit	BBRE_1636	No Hit	BCAL_2389	No Hit	BCAT_1576	K	BCHO_1652	P	BCOM_1258	S	BCOR_0977	No Hit	BCRU_1833	No Hit	BCUN_2188	G
AEAE_1261	C	DSM17774_1435	G	ALMA_1515	No Hit	DSM21503_1534	K	BACT_1420	No Hit	ATCC15703_1560	S	BAES_2144	No Hit	BIANG_3000	No Hit	BASA_1651	No Hit	Bl12_1307	M	BAQU_1990	No Hit	BAST_1656	M	BBIA_2561	No Hit	BIFI_1784	S	BBOH_1591	No Hit	BBOMB_1528	No Hit	BBOU_1692	No Hit	BBRE_1628	G	BCAL_2388	R	BCAT_1575	K	BCHO_1635	No Hit	BCOM_1248	No Hit	BCOR_0976	No Hit	BCRU_1830	J	BCUN_2187	No Hit
AEAE_1258	M	DSM17774_1431	No Hit	ALMA_1514	V	DSM21503_1531	No Hit	BACT_1418	G	ATCC15703_1554	S	BAES_2142	No Hit	BIANG_1612	No Hit	BASA_1645	No Hit	Bl12_1306	S	BAQU_1984	No Hit	BAST_1655	S	BBIA_2559	No Hit	BIFI_1783	G	BBOH_1586	No Hit	BBOMB_1524	No Hit	BBOU_1691	L	BBRE_1622	G	BCAL_2384	No Hit	BCAT_1555	G	BCHO_1626	No Hit	BCOM_1246	No Hit	BCOR_0975	No Hit	BCRU_1829	E	BCUN_2183	No Hit
AEAE_1256	S	DSM17774_1421	No Hit	ALMA_1512	S	DSM21503_1530	No Hit	BACT_1408	E	ATCC15703_1549	M	BAES_2141	No Hit	BIANG_1611	T	BASA_1640	No Hit	Bl12_1289	No Hit	BAQU_1983	No Hit	BAST_1654	No Hit	BBIA_2558	No Hit	BIFI_1736	No Hit	BBOH_1585	No Hit	BBOMB_1520	No Hit	BBOU_1684	No Hit	BBRE_1620	No Hit	BCAL_2379	No Hit	BCAT_1537	S	BCHO_1624	P	BCOM_1245	No Hit	BCOR_0974	S	BCRU_1828	EQ	BCUN_2182	No Hit
AEAE_1252	No Hit	DSM17774_1389	S	ALMA_1511	S	DSM21503_1529	No Hit	BACT_1404	V	ATCC15703_1544	G	BAES_2140	No Hit	BIANG_1558	S	BASA_1621	No Hit	Bl12_1229	S	BAQU_1982	No Hit	BAST_1653	No Hit	BBIA_2557	No Hit	BIFI_1735	No Hit	BBOH_1584	No Hit	BBOMB_1517	No Hit	BBOU_1682	No Hit	BBRE_1609	No Hit	BCAL_2346	No Hit	BCAT_1536	No Hit	BCHO_1620	T	BCOM_1235	G	BCOR_0968	No Hit	BCRU_1826	No Hit	BCUN_2181	No Hit
AEAE_1251	S	DSM17774_1388	No Hit	ALMA_1510	R	DSM21503_1527	No Hit	BACT_1402	V	ATCC15703_1540	R	BAES_2137	No Hit	BIANG_1487	G	BASA_1613	G	Bl12_1225	No Hit	BAQU_1980	S	BAST_1652	No Hit	BBIA_2556	No Hit	BIFI_1734	S	BBOH_1579	R	BBOMB_1507	No Hit	BBOU_1681	No Hit	BBRE_1560	S	BCAL_2345	S	BCAT_1524	E	BCHO_1591	S	BCOM_1234	G	BCOR_0964	S	BCRU_1825	No Hit	BCUN_2174	No Hit
AEAE_1248	No Hit	DSM17774_1382	K	ALMA_1509	D	DSM21503_1526	T	BACT_1400	No Hit	ATCC15703_1539	R	BAES_2136	M	BIANG_1481	S	BASA_1608	No Hit	Bl12_1223	S	BAQU_1972	No Hit	BAST_1649	K	BBIA_2555	No Hit	BIFI_1729	E	BBOH_1576	L	BBOMB_1505	No Hit	BBOU_1679	No Hit	BBRE_1558	S	BCAL_2344	No Hit	BCAT_1523	E	BCHO_1589	No Hit	BCOM_1233	G	BCOR_0908	No Hit	BCRU_1824	E	BCUN_2164	No Hit
AEAE_1246	No Hit	DSM17774_1380	V	ALMA_1502	No Hit	DSM21503_1524	E	BACT_1399	S	ATCC15703_1530	S	BAES_2134	GM	BIANG_1468	No Hit	BASA_1607	No Hit	Bl12_1222	L	BAQU_1970	No Hit	BAST_1635	No Hit	BBIA_2554	S	BIFI_1696	P	BBOH_1566	No Hit	BBOMB_1504	No Hit	BBOU_1678	S	BBRE_1550	S	BCAL_2343	No Hit	BCAT_1497	G	BCHO_1556	S	BCOM_1232	G	BCOR_0872	No Hit	BCRU_1823	P	BCUN_2163	No Hit
AEAE_1244	J	DSM17774_1357	No Hit	ALMA_1491	L	DSM21503_1522	No Hit	BACT_1397	K	ATCC15703_1523	No Hit	BAES_2133	No Hit	BIANG_1403	T	BASA_1606	No Hit	Bl12_1221	S	BAQU_1969	No Hit	BAST_1614	No Hit	BBIA_2553	No Hit	BIFI_1695	C	BBOH_1564	H	BBOMB_1499	No Hit	BBOU_1677	No Hit	BBRE_1548	No Hit	BCAL_2332	No Hit	BCAT_1475	No Hit	BCHO_1555	S	BCOM_1229	M	BCOR_0871	No Hit	BCRU_1822	P	BCUN_2162	No Hit
AEAE_1238	K	DSM17774_1348	S	ALMA_1490	S	DSM21503_1521	No Hit	BACT_1396	No Hit	ATCC15703_1522	R	BAES_2130	S	BIANG_1391	S	BASA_1604	No Hit	Bl12_1220	No Hit	BAQU_1967	No Hit	BAST_1610	No Hit	BBIA_2552	S	BIFI_1694	C	BBOH_1562	No Hit	BBOMB_1494	No Hit	BBOU_1676	No Hit	BBRE_1547	No Hit	BCAL_2325	C	BCAT_1474	No Hit	BCHO_1554	S	BCOM_1224	S	BCOR_0870	No Hit	BCRU_1820	No Hit	BCUN_2161	No Hit
AEAE_1236	S	DSM17774_1346	R	ALMA_1474	S	DSM21503_1518	L	BACT_1395	No Hit	ATCC15703_1454	No Hit	BAES_2129	S	BIANG_1301	No Hit	BASA_1603	No Hit	Bl12_1219	No Hit	BAQU_1966	No Hit	BAST_1607	S	BBIA_2550	No Hit	BIFI_1682	No Hit	BBOH_1561	No Hit	BBOMB_1493	No Hit	BBOU_1674	No Hit	BBRE_1546	No Hit	BCAL_2324	C	BCAT_1468	No Hit	BCHO_1553	L	BCOM_1223	No Hit	BCOR_0868	S	BCRU_1819	K	BCUN_2160	No Hit
AEAE_1234	No Hit	DSM17774_1307	No Hit	ALMA_1470	S	DSM21503_1516	No Hit	BACT_1394	No Hit	ATCC15703_1449	T	BAES_2128	S	BIANG_1266	L	BASA_1597	No Hit	Bl12_1208	No Hit	BAQU_1965	No Hit	BAST_1605	No Hit	BBIA_2548	No Hit	BIFI_1673	S	BBOH_1559	No Hit	BBOMB_1492	No Hit	BBOU_1673	No Hit	BBRE_1538	L	BCAL_2321	G	BCAT_1446	No Hit	BCHO_1544	No Hit	BCOM_1212	S	BCOR_0867	No Hit	BCRU_1808	S	BCUN_2147	S
AEAE_1231	No Hit	DSM17774_1300	No Hit	ALMA_1427	D	DSM21503_1515	No Hit	BACT_1392	No Hit	ATCC15703_1436	M	BAES_2127	No Hit	BIANG_1242	R	BASA_1595	No Hit	Bl12_1169	No Hit	BAQU_1963	No Hit	BAST_1588	R	BBIA_2547	No Hit	BIFI_1672	No Hit	BBOH_1543	No Hit	BBOMB_1491	No Hit	BBOU_1670	No Hit	BBRE_1537	No Hit	BCAL_2316	S	BCAT_1444	V	BCHO_1526	S	BCOM_1211	No Hit	BCOR_0866	No Hit	BCRU_1787	P	BCUN_2138	No Hit
AEAE_1230	S	DSM17774_1274	No Hit	ALMA_1425	K	DSM21503_1511	No Hit	BACT_1380	G	ATCC15703_1434	G	BAES_2126	No Hit	BIANG_1159	No Hit	BASA_1592	V	Bl12_1115	No Hit	BAQU_1960	No Hit	BAST_1587	S	BBIA_2546	S	BIFI_1667	No Hit	BBOH_1542	No Hit	BBOMB_1489	No Hit	BBOU_1669	No Hit	BBRE_1534	K	BCAL_2314	P	BCAT_1443	No Hit	BCHO_1513	L	BCOM_1207	No Hit	BCOR_0864	No Hit	BCRU_1778	No Hit	BCUN_2137	S
AEAE_1229	L	DSM17774_1254	No Hit	ALMA_1424	No Hit	DSM21503_1509	No Hit	BACT_1360	No Hit	ATCC15703_1429	L	BAES_2121	R	BIANG_1158	No Hit	BASA_1590	No Hit	Bl12_1114	R	BAQU_1949	No Hit	BAST_1585	T	BBIA_2543	L	BIFI_1656	No Hit	BBOH_1539	No Hit	BBOMB_1488	No Hit	BBOU_1668	No Hit	BBRE_1483	S	BCAL_2309	V	BCAT_1439	No Hit	BCHO_1506	No Hit	BCOM_1199	DZ	BCOR_0863	No Hit	BCRU_1735	No Hit	BCUN_2132	No Hit
AEAE_1228	No Hit	DSM17774_1245	R	ALMA_1423	S	DSM21503_1506	L	BACT_1355	K	ATCC15703_1428	No Hit	BAES_2117	No Hit	BIANG_1143	S	BASA_1589	No Hit	Bl12_1113	No Hit	BAQU_1938	No Hit	BAST_1583	No Hit	BBIA_2542	No Hit	BIFI_1642	V	BBOH_1528	S	BBOMB_1487	P	BBOU_1665	No Hit	BBRE_1476	L	BCAL_2308	S	BCAT_1438	No Hit	BCHO_1488	No Hit	BCOM_1194	No Hit	BCOR_0862	No Hit	BCRU_1731	C	BCUN_2130	No Hit
AEAE_1224	M	DSM17774_1218	R	ALMA_1419	L	DSM21503_1504	V	BACT_1347	No Hit	ATCC15703_1416	S	BAES_2112	E	BIANG_1139	No Hit	BASA_1588	No Hit	Bl12_1112	No Hit	BAQU_1925	No Hit	BAST_1581	S	BBIA_2541	L	BIFI_1631	No Hit	BBOH_1524	U	BBOMB_1486	S	BBOU_1664	V	BBRE_1473	P	BCAL_2272	No Hit	BCAT_1437	No Hit	BCHO_1485	No Hit	BCOM_1191	S	BCOR_0861	No Hit	BCRU_1725	No Hit	BCUN_2127	No Hit
AEAE_1217	No Hit	DSM17774_1211	D	ALMA_1416	No Hit	DSM21503_1503	S	BACT_1346	S	ATCC15703_1405	No Hit	BAES_2108	M	BIANG_1134	No Hit	BASA_1587	No Hit	Bl12_1111	No Hit	BAQU_1921	No Hit	BAST_1580	S	BBIA_2540	No Hit	BIFI_1611	S	BBOH_1521	S	BBOMB_1482	S	BBOU_1663	V	BBRE_1471	No Hit	BCAL_2271	No Hit	BCAT_1434	No Hit	BCHO_1475	No Hit	BCOM_1190	S	BCOR_0858	No Hit	BCRU_1724	S	BCUN_2115	No Hit
AEAE_1215	T	DSM17774_1193	No Hit	ALMA_1415	No Hit	DSM21503_1501	R	BACT_1328	DZ	ATCC15703_1403	S	BAES_2102	S	BIANG_1133	M	BASA_1585	R	Bl12_1110	No Hit	BAQU_1916	S	BAST_1569	No Hit	BBIA_2533	No Hit	BIFI_1601	No Hit	BBOH_1520	No Hit	BBOMB_1480	No Hit	BBOU_1661	No Hit	BBRE_1469	No Hit	BCAL_2270	No Hit	BCAT_1433	No Hit	BCHO_1433	No Hit	BCOM_1189	E	BCOR_0852	No Hit	BCRU_1723	T	BCUN_2111	S
AEAE_1209	S	DSM17774_1186	No Hit	ALMA_1414	No Hit	DSM21503_1500	No Hit	BACT_1327	No Hit	ATCC15703_1393	No Hit	BAES_2101	No Hit	BIANG_1132	M	BASA_1584	K	Bl12_1108	No Hit	BAQU_1914	K	BAST_1561	S	BBIA_2532	No Hit	BIFI_1591	F	BBOH_1519	No Hit	BBOMB_1477	No Hit	BBOU_1660	No Hit	BBRE_1465	S	BCAL_2269	No Hit	BCAT_1431	No Hit	BCHO_1432	No Hit	BCOM_1188	E	BCOR_0774	No Hit	BCRU_1719	M	BCUN_2110	R
AEAE_1207	No Hit	DSM17774_1183	T	ALMA_1412	No Hit	DSM21503_1499	No Hit	BACT_1291	No Hit	ATCC15703_1369	No Hit	BAES_2100	R	BIANG_1124	No Hit	BASA_1583	No Hit	Bl12_1107	No Hit	BAQU_1904	GM	BAST_1557	No Hit	BBIA_2527	T	BIFI_1590	No Hit	BBOH_1515	S	BBOMB_1476	No Hit	BBOU_1658	No Hit	BBRE_1431	No Hit	BCAL_2264	T	BCAT_1430	No Hit	BCHO_1431	No Hit	BCOM_1183	No Hit	BCOR_0750	No Hit	BCRU_1718	M	BCUN_2107	S
AEAE_1205	No Hit	DSM17774_1172	No Hit	ALMA_1411	No Hit	DSM21503_1498	No Hit	BACT_1290	No Hit	ATCC15703_1335	V	BAES_2099	V	BIANG_1036	G	BASA_1582	No Hit	Bl12_1106	No Hit	BAQU_1895	G	BAST_1552	S	BBIA_2526	T	BIFI_1577	L	BBOH_1493	S	BBOMB_1475	No Hit	BBOU_1657	No Hit	BBRE_1409	S	BCAL_2263	No Hit	BCAT_1424	No Hit	BCHO_1430	No Hit	BCOM_1182	No Hit	BCOR_0749	No Hit	BCRU_1717	M	BCUN_2106	R
AEAE_1203	No Hit	DSM17774_1166	S	ALMA_1410	No Hit	DSM21503_1497	No Hit	BACT_1289	No Hit	ATCC15703_1334	V	BAES_2093	No Hit	BIANG_1001	S	BASA_1581	No Hit	Bl12_1105	No Hit	BAQU_1894	G	BAST_1548	No Hit	BBIA_2525	S	BIFI_1570	M	BBOH_1490	No Hit	BBOMB_1474	No Hit	BBOU_1589	No Hit	BBRE_1407	No Hit	BCAL_2262	No Hit	BCAT_1423	No Hit	BCHO_1429	No Hit	BCOM_1171	S	BCOR_0661	S	BCRU_1715	No Hit	BCUN_2093	R
AEAE_1202	No Hit	DSM17774_1165	L	ALMA_1409	No Hit	DSM21503_1496	No Hit	BACT_1287	No Hit	ATCC15703_1333	No Hit	BAES_2092	V	BIANG_0917	No Hit	BASA_1580	No Hit	Bl12_1104	No Hit	BAQU_1893	G	BAST_1524	No Hit	BBIA_2520	G	BIFI_1565	No Hit	BBOH_1489	No Hit	BBOMB_1457	No Hit	BBOU_1557	S	BBRE_1401	No Hit	BCAL_2261	S	BCAT_1422	No Hit	BCHO_1428	No Hit	BCOM_1170	No Hit	BCOR_0386	No Hit	BCRU_1714	No Hit	BCUN_2085	No Hit
AEAE_1187	No Hit	DSM17774_1163	ET	ALMA_1408	S	DSM21503_1495	S	BACT_1286	No Hit	ATCC15703_1331	S	BAES_2086	No Hit	BIANG_0916	No Hit	BASA_1579	No Hit	Bl12_1103	No Hit	BAQU_1892	K	BAST_1511	R	BBIA_2507	No Hit	BIFI_1537	No Hit	BBOH_1481	S	BBOMB_1456	H	BBOU_1555	No Hit	BBRE_1389	No Hit	BCAL_2257	J	BCAT_1421	No Hit	BCHO_1418	No Hit	BCOM_1164	S	BCOR_0382	S	BCRU_1713	No Hit	BCUN_2082	No Hit
AEAE_1186	K	DSM17774_1157	No Hit	ALMA_1407	No Hit	DSM21503_1494	No Hit	BACT_1271	No Hit	ATCC15703_1330	No Hit	BAES_2082	No Hit	BIANG_0887	F	BASA_1578	S	Bl12_1096	No Hit	BAQU_1886	S	BAST_1501	DZ	BBIA_2503	No Hit	BIFI_1536	S	BBOH_1480	No Hit	BBOMB_1454	No Hit	BBOU_1554	M	BBRE_1375	K	BCAL_2246	D	BCAT_1419	No Hit	BCHO_1404	S	BCOM_1156	No Hit	BCOR_0381	S	BCRU_1710	No Hit	BCUN_2081	S
AEAE_1183	G	DSM17774_1142	L	ALMA_1406	No Hit	DSM21503_1493	No Hit	BACT_1268	No Hit	ATCC15703_1329	Q	BAES_2080	No Hit	BIANG_0874	C	BASA_1577	No Hit	Bl12_1052	S	BAQU_1885	No Hit	BAST_1496	No Hit	BBIA_2498	No Hit	BIFI_1514	No Hit	BBOH_1479	No Hit	BBOMB_1450	No Hit	BBOU_1553	No Hit	BBRE_1374	P	BCAL_2240	No Hit	BCAT_1414	No Hit	BCHO_1403	No Hit	BCOM_1142	No Hit	BCOR_0376	M	BCRU_1675	No Hit	BCUN_2079	L
AEAE_1181	M	DSM17774_1133	H	ALMA_1405	No Hit	DSM21503_1492	S	BACT_1256	E	ATCC15703_1328	No Hit	BAES_2076	No Hit	BIANG_0826	R	BASA_1539	M	Bl12_0904	L	BAQU_1882	S	BAST_1490	S	BBIA_2481	K	BIFI_1511	G	BBOH_1478	No Hit	BBOMB_1447	No Hit	BBOU_1552	M	BBRE_1370	C	BCAL_2238	No Hit	BCAT_1407	No Hit	BCHO_1399	No Hit	BCOM_1140	No Hit	BCOR_0214	S	BCRU_1647	No Hit	BCUN_2077	No Hit
AEAE_1180	M	DSM17774_1125	K	ALMA_1404	No Hit	DSM21503_1491	No Hit	BACT_1252	K	ATCC15703_1325	No Hit	BAES_2073	No Hit	BIANG_0796	E	BASA_1535	S	Bl12_0898	S	BAQU_1881	No Hit	BAST_1489	K	BBIA_2473	No Hit	BIFI_1484	No Hit	BBOH_1477	No Hit	BBOMB_1439	No Hit	BBOU_1548	No Hit	BBRE_1369	S	BCAL_2235	C	BCAT_1403	S	BCHO_1398	S	BCOM_1139	No Hit	BCOR_0211	S	BCRU_1613	No Hit	BCUN_2071	S
AEAE_1177	No Hit	DSM17774_1122	R	ALMA_1403	No Hit	DSM21503_1490	No Hit	BACT_1249	No Hit	ATCC15703_1323	No Hit	BAES_2072	M	BIANG_0766	No Hit	BASA_1530	No Hit	Bl12_0897	No Hit	BAQU_1880	No Hit	BAST_1488	No Hit	BBIA_2470	No Hit	BIFI_1483	No Hit	BBOH_1473	No Hit	BBOMB_1438	S	BBOU_1541	No Hit	BBRE_1363	No Hit	BCAL_2231	No Hit	BCAT_1399	S	BCHO_1397	No Hit	BCOM_1138	S	BCOR_0137	K	BCRU_1597	No Hit	BCUN_2067	S
AEAE_1174	No Hit	DSM17774_1114	No Hit	ALMA_1400	No Hit	DSM21503_1489	No Hit	BACT_1244	No Hit	ATCC15703_1322	No Hit	BAES_2070	No Hit	BIANG_0751	No Hit	BASA_1529	No Hit	Bl12_0867	No Hit	BAQU_1879	V	BAST_1485	No Hit	BBIA_2465	S	BIFI_1480	R	BBOH_1472	No Hit	BBOMB_1432	No Hit	BBOU_1530	No Hit	BBRE_1362	No Hit	BCAL_2228	No Hit	BCAT_1396	No Hit	BCHO_1394	No Hit	BCOM_1133	No Hit	BCOR_0126	K	BCRU_1596	No Hit	BCUN_2056	No Hit
AEAE_1173	Q	DSM17774_1113	S	ALMA_1398	S	DSM21503_1488	No Hit	BACT_1236	S	ATCC15703_1321	No Hit	BAES_2067	R	BIANG_0745	S	BASA_1450	No Hit	Bl12_0866	No Hit	BAQU_1876	S	BAST_1484	S	BBIA_2457	No Hit	BIFI_1467	No Hit	BBOH_1471	No Hit	BBOMB_1431	No Hit	BBOU_1522	No Hit	BBRE_1359	No Hit	BCAL_2222	V	BCAT_1395	S	BCHO_1370	R	BCOM_1116	No Hit	BCOR_0082	No Hit	BCRU_1595	No Hit	BCUN_2055	G
AEAE_1172	GM	DSM17774_1111	No Hit	ALMA_1397	No Hit	DSM21503_1486	No Hit	BACT_1235	S	ATCC15703_1320	No Hit	BAES_2066	No Hit	BIANG_0734	No Hit	BASA_1381	No Hit	Bl12_0865	No Hit	BAQU_1871	No Hit	BAST_1444	K	BBIA_2454	E	BIFI_1466	R	BBOH_1470	No Hit	BBOMB_1430	No Hit	BBOU_1482	No Hit	BBRE_1342	No Hit	BCAL_2221	No Hit	BCAT_1394	No Hit	BCHO_1362	No Hit	BCOM_1110	No Hit	BCOR_0074	V	BCRU_1594	M	BCUN_2050	No Hit
AEAE_1170	No Hit	DSM17774_1110	No Hit	ALMA_1394	No Hit	DSM21503_1485	No Hit	BACT_1232	I	ATCC15703_1318	No Hit	BAES_2059	S	BIANG_0729	T	BASA_1374	No Hit	Bl12_0864	No Hit	BAQU_1870	K	BAST_1438	No Hit	BBIA_2426	No Hit	BIFI_1456	T	BBOH_1469	No Hit	BBOMB_1429	No Hit	BBOU_1448	No Hit	BBRE_1341	No Hit	BCAL_2208	No Hit	BCAT_1379	No Hit	BCHO_1354	No Hit	BCOM_1102	S	BCOR_0073	No Hit	BCRU_1593	G	BCUN_2049	L
AEAE_1169	No Hit	DSM17774_1109	No Hit	ALMA_1393	No Hit	DSM21503_1484	No Hit	BACT_1231	No Hit	ATCC15703_1317	No Hit	BAES_2058	No Hit	BIANG_0726	K	BASA_1372	No Hit	Bl12_0863	No Hit	BAQU_1869	No Hit	BAST_1436	No Hit	BBIA_2421	S	BIFI_1455	No Hit	BBOH_1468	No Hit	BBOMB_1428	No Hit	BBOU_1446	No Hit	BBRE_1340	No Hit	BCAL_2192	No Hit	BCAT_1363	C	BCHO_1352	V	BCOM_1100	No Hit	BCOR_0072	No Hit	BCRU_1582	S	BCUN_2048	S
AEAE_1168	No Hit	DSM17774_1108	No Hit	ALMA_1392	No Hit	DSM21503_1483	No Hit	BACT_1230	M	ATCC15703_1316	S	BAES_2056	No Hit	BIANG_0703	No Hit	BASA_1361	No Hit	Bl12_0735	No Hit	BAQU_1866	R	BAST_1435	L	BBIA_2420	G	BIFI_1452	K	BBOH_1467	L	BBOMB_1427	No Hit	BBOU_1445	No Hit	BBRE_1339	No Hit	BCAL_2190	No Hit	BCAT_1246	R	BCHO_1350	No Hit	BCOM_1097	S	BCOR_0062	No Hit	BCRU_1546	No Hit	BCUN_2047	No Hit
AEAE_1166	M	DSM17774_1107	No Hit	ALMA_1391	S	DSM21503_1482	No Hit	BACT_1229	M	ATCC15703_1315	No Hit	BAES_2055	S	BIANG_0671	S	BASA_1319	No Hit	Bl12_0668	V	BAQU_1865	No Hit	BAST_1434	L	BBIA_2419	G	BIFI_1443	No Hit	BBOH_1450	No Hit	BBOMB_1426	No Hit	BBOU_1427	S	BBRE_1338	No Hit	BCAL_2184	No Hit	BCAT_1241	G	BCHO_1349	T	BCOM_1091	S	BCOR_0061	No Hit	BCRU_1539	G	BCUN_2012	No Hit
AEAE_1165	M	DSM17774_1073	No Hit	ALMA_1390	No Hit	DSM21503_1481	No Hit	BACT_1228	No Hit	ATCC15703_1314	S	BAES_2054	No Hit	BIANG_0668	No Hit	BASA_1317	No Hit	Bl12_0637	No Hit	BAQU_1863	No Hit	BAST_1433	L	BBIA_2418	G	BIFI_1438	No Hit	BBOH_1432	No Hit	BBOMB_1425	No Hit	BBOU_1426	No Hit	BBRE_1336	C	BCAL_2182	No Hit	BCAT_1238	No Hit	BCHO_1314	No Hit	BCOM_1089	No Hit	BCOR_0046	No Hit	BCRU_1537	K	BCUN_2011	No Hit
AEAE_1163	S	DSM17774_1072	S	ALMA_1389	No Hit	DSM21503_1480	No Hit	BACT_1217	S	ATCC15703_1308	S	BAES_2050	No Hit	BIANG_0667	No Hit	BASA_1288	No Hit	Bl12_0611	S	BAQU_1862	G	BAST_1424	No Hit	BBIA_2416	M	BIFI_1437	R	BBOH_1431	G	BBOMB_1424	No Hit	BBOU_1408	No Hit	BBRE_1326	No Hit	BCAL_2180	No Hit	BCAT_1225	S	BCHO_1308	S	BCOM_1071	No Hit		No Hit	BCRU_1501	O	BCUN_2009	No Hit
AEAE_1161	M	DSM17774_1070	S	ALMA_1388	No Hit	DSM21503_1477	No Hit	BACT_1201	No Hit	ATCC15703_1307	No Hit	BAES_2046	No Hit	BIANG_0666	S	BASA_1287	No Hit	Bl12_0564	S	BAQU_1861	No Hit	BAST_1423	No Hit	BBIA_2415	No Hit	BIFI_1435	No Hit	BBOH_1423	No Hit	BBOMB_1423	No Hit	BBOU_1361	K	BBRE_1309	O	BCAL_2156	No Hit	BCAT_1172	No Hit	BCHO_1304	No Hit	BCOM_1062	No Hit		No Hit	BCRU_1495	No Hit	BCUN_2008	No Hit
AEAE_1158	M	DSM17774_1063	No Hit	ALMA_1387	L	DSM21503_1476	No Hit	BACT_1199	No Hit	ATCC15703_1306	No Hit	BAES_2043	No Hit	BIANG_0660	M	BASA_1286	No Hit	Bl12_0563	No Hit	BAQU_1860	K	BAST_1422	No Hit	BBIA_2414	No Hit	BIFI_1433	No Hit	BBOH_1411	K	BBOMB_1422	No Hit	BBOU_1360	No Hit	BBRE_1303	No Hit	BCAL_2155	No Hit	BCAT_1171	S	BCHO_1303	No Hit	BCOM_1061	No Hit		No Hit	BCRU_1494	No Hit	BCUN_2007	No Hit
AEAE_1157	I	DSM17774_1053	No Hit	ALMA_1386	No Hit	DSM21503_1475	No Hit	BACT_1187	S	ATCC15703_1305	No Hit	BAES_2041	S	BIANG_0658	S	BASA_1285	R	Bl12_0537	S	BAQU_1857	K	BAST_1416	S	BBIA_2413	No Hit	BIFI_1432	No Hit	BBOH_1399	L	BBOMB_1421	No Hit	BBOU_1356	No Hit	BBRE_1301	No Hit	BCAL_2153	No Hit	BCAT_1169	V	BCHO_1300	No Hit	BCOM_1060	No Hit		No Hit	BCRU_1488	No Hit	BCUN_2006	No Hit
AEAE_1156	S	DSM17774_1052	No Hit	ALMA_1385	No Hit	DSM21503_1474	R	BACT_1181	S	ATCC15703_1304	No Hit	BAES_2040	S	BIANG_0656	No Hit	BASA_1283	No Hit	Bl12_0530	S	BAQU_1854	No Hit	BAST_1395	No Hit	BBIA_2412	No Hit	BIFI_1430	No Hit	BBOH_1392	K	BBOMB_1420	No Hit	BBOU_1289	No Hit	BBRE_1300	No Hit	BCAL_2150	No Hit	BCAT_1145	S	BCHO_1254	No Hit	BCOM_1058	No Hit		No Hit	BCRU_1485	No Hit	BCUN_2003	No Hit
AEAE_1154	No Hit	DSM17774_1049	No Hit	ALMA_1384	No Hit	DSM21503_1473	R	BACT_1180	No Hit	ATCC15703_1302	No Hit	BAES_2033	No Hit	BIANG_0655	M	BASA_1187	No Hit	Bl12_0529	S	BAQU_1853	No Hit	BAST_1389	No Hit	BBIA_2410	No Hit	BIFI_1421	No Hit	BBOH_1380	No Hit	BBOMB_1418	No Hit	BBOU_1288	No Hit	BBRE_1257	R	BCAL_2149	No Hit	BCAT_1107	S	BCHO_1240	S	BCOM_1056	No Hit		No Hit	BCRU_1484	S	BCUN_2002	No Hit
AEAE_1153	R	DSM17774_1034	M	ALMA_1383	S	DSM21503_1472	R	BACT_1173	DZ	ATCC15703_1295	No Hit	BAES_2029	No Hit	BIANG_0580	V	BASA_1186	No Hit	Bl12_0417	No Hit	BAQU_1846	P	BAST_1365	G	BBIA_2409	No Hit	BIFI_1418	No Hit	BBOH_1379	No Hit	BBOMB_1416	No Hit	BBOU_1287	No Hit	BBRE_1217	S	BCAL_2146	G	BCAT_0977	No Hit	BCHO_1239	C	BCOM_1053	V		No Hit	BCRU_1468	H	BCUN_1996	R
AEAE_1149	F	DSM17774_1014	No Hit	ALMA_1375	R	DSM21503_1471	R	BACT_1169	No Hit	ATCC15703_1294	No Hit	BAES_2024	M	BIANG_0546	S	BASA_1124	S	Bl12_0215	S	BAQU_1845	S	BAST_1328	G	BBIA_2408	No Hit	BIFI_1416	No Hit	BBOH_1378	No Hit	BBOMB_1415	S	BBOU_1245	No Hit	BBRE_1215	No Hit	BCAL_2145	G	BCAT_0976	No Hit	BCHO_1238	No Hit	BCOM_1048	F		No Hit	BCRU_1464	K	BCUN_1983	S
AEAE_1140	G	DSM17774_1004	V	ALMA_1359	No Hit	DSM21503_1449	S	BACT_1160	M	ATCC15703_1293	No Hit	BAES_2000	No Hit	BIANG_0545	No Hit	BASA_1123	No Hit	Bl12_0134	No Hit	BAQU_1844	No Hit	BAST_1318	No Hit	BBIA_2407	No Hit	BIFI_1410	No Hit	BBOH_1377	S	BBOMB_1414	No Hit	BBOU_1237	S	BBRE_1210	L	BCAL_2143	K	BCAT_0975	M	BCHO_1230	No Hit	BCOM_1044	No Hit		No Hit	BCRU_1463	S	BCUN_1946	No Hit
AEAE_1139	L	DSM17774_0979	No Hit	ALMA_1346	No Hit	DSM21503_1446	No Hit	BACT_1154	S	ATCC15703_1292	No Hit	BAES_1998	S	BIANG_0542	S	BASA_1054	S	Bl12_0099	No Hit	BAQU_1843	No Hit	BAST_1307	No Hit	BBIA_2406	No Hit	BIFI_1409	No Hit	BBOH_1363	No Hit	BBOMB_1410	No Hit	BBOU_1198	S	BBRE_1209	No Hit	BCAL_2142	No Hit	BCAT_0960	No Hit	BCHO_1229	No Hit	BCOM_1043	K		No Hit	BCRU_1458	K	BCUN_1937	K
AEAE_1136	No Hit	DSM17774_0965	S	ALMA_1341	S	DSM21503_1443	G	BACT_1145	No Hit	ATCC15703_1290	No Hit	BAES_1985	No Hit	BIANG_0525	S	BASA_1017	G	Bl12_0098	R	BAQU_1842	No Hit	BAST_1298	No Hit	BBIA_2405	No Hit	BIFI_1407	No Hit	BBOH_1357	No Hit	BBOMB_1403	No Hit	BBOU_1128	No Hit	BBRE_1208	No Hit	BCAL_2141	No Hit	BCAT_0952	No Hit	BCHO_1225	D	BCOM_1041	No Hit		No Hit	BCRU_1438	No Hit	BCUN_1936	M
AEAE_1135	No Hit	DSM17774_0964	No Hit	ALMA_1332	No Hit	DSM21503_1440	No Hit	BACT_1140	H	ATCC15703_1288	S	BAES_1984	No Hit	BIANG_0514	S	BASA_1000	No Hit	Bl12_0092	S	BAQU_1841	K	BAST_1292	S	BBIA_2404	No Hit	BIFI_1403	No Hit	BBOH_1349	J	BBOMB_1402	V	BBOU_1109	P	BBRE_1207	No Hit	BCAL_2115	G	BCAT_0942	T	BCHO_1224	P	BCOM_1040	No Hit		No Hit	BCRU_1437	S	BCUN_1933	No Hit
AEAE_1134	P	DSM17774_0935	G	ALMA_1327	No Hit	DSM21503_1423	H	BACT_1134	E	ATCC15703_1282	L	BAES_1983	No Hit	BIANG_0448	No Hit	BASA_0962	S	Bl12_0043	G	BAQU_1840	P	BAST_1291	No Hit	BBIA_2403	No Hit	BIFI_1401	No Hit	BBOH_1346	No Hit	BBOMB_1400	No Hit	BBOU_1079	No Hit	BBRE_1205	L	BCAL_2112	T	BCAT_0939	S	BCHO_1194	S	BCOM_1027	No Hit		No Hit	BCRU_1436	M	BCUN_1932	R
AEAE_1132	No Hit	DSM17774_0932	K	ALMA_1319	T	DSM21503_1422	No Hit	BACT_1133	No Hit	ATCC15703_1279	S	BAES_1982	No Hit	BIANG_0447	No Hit	BASA_0958	S	Bl12_0038	K	BAQU_1838	No Hit	BAST_1287	S	BBIA_2401	No Hit	BIFI_1395	K	BBOH_1345	No Hit	BBOMB_1395	S	BBOU_1075	G	BBRE_1203	M	BCAL_2049	No Hit	BCAT_0921	No Hit	BCHO_1171	No Hit	BCOM_1025	K		No Hit	BCRU_1429	L	BCUN_1929	No Hit
AEAE_1129	No Hit	DSM17774_0905	S	ALMA_1309	No Hit	DSM21503_1420	S	BACT_1132	V	ATCC15703_1278	L	BAES_1981	No Hit	BIANG_0444	S	BASA_0956	S	Bl12_0028	No Hit	BAQU_1837	No Hit	BAST_1286	S	BBIA_2400	No Hit	BIFI_1393	No Hit	BBOH_1338	No Hit	BBOMB_1393	S	BBOU_1073	No Hit	BBRE_1201	S	BCAL_2047	No Hit	BCAT_0920	No Hit	BCHO_1158	No Hit	BCOM_1023	No Hit		No Hit	BCRU_1428	L	BCUN_1928	No Hit
AEAE_1125	L	DSM17774_0903	S	ALMA_1308	No Hit	DSM21503_1419	S	BACT_1122	No Hit	ATCC15703_1276	V	BAES_1980	No Hit	BIANG_0409	S	BASA_0954	S	Bl12_0027	No Hit	BAQU_1836	No Hit	BAST_1285	No Hit	BBIA_2399	No Hit	BIFI_1391	No Hit	BBOH_1327	S	BBOMB_1392	No Hit	BBOU_1069	No Hit	BBRE_1200	No Hit	BCAL_2044	No Hit	BCAT_0919	No Hit	BCHO_1128	S	BCOM_1022	No Hit		No Hit	BCRU_1425	O	BCUN_1927	No Hit
AEAE_1124	No Hit	DSM17774_0901	H	ALMA_1299	No Hit	DSM21503_1411	No Hit	BACT_1115	Q	ATCC15703_1266	No Hit	BAES_1972	K	BIANG_0381	S	BASA_0935	No Hit	Bl12_0022	No Hit	BAQU_1805	No Hit	BAST_1284	S	BBIA_2398	No Hit	BIFI_1389	No Hit	BBOH_1326	No Hit	BBOMB_1383	No Hit	BBOU_1065	No Hit	BBRE_1199	M	BCAL_2029	No Hit	BCAT_0839	E	BCHO_1111	No Hit	BCOM_1021	No Hit		No Hit	BCRU_1424	No Hit	BCUN_1925	No Hit
AEAE_1123	No Hit	DSM17774_0871	L	ALMA_1298	V	DSM21503_1402	No Hit	BACT_1113	S	ATCC15703_1228	L	BAES_1971	E	BIANG_0369	No Hit	BASA_0913	No Hit	Bl12_0019	No Hit	BAQU_1789	No Hit	BAST_1283	No Hit	BBIA_2397	No Hit	BIFI_1388	No Hit	BBOH_1320	K	BBOMB_1347	No Hit	BBOU_1064	No Hit	BBRE_1183	No Hit	BCAL_2024	No Hit	BCAT_0831	K	BCHO_1110	No Hit	BCOM_1016	V		No Hit	BCRU_1419	No Hit	BCUN_1924	No Hit
AEAE_1119	K	DSM17774_0870	L	ALMA_1297	No Hit	DSM21503_1401	No Hit	BACT_1111	No Hit	ATCC15703_1223	No Hit	BAES_1970	No Hit	BIANG_0261	L	BASA_0911	No Hit	Bl12_0018	K	BAQU_1786	No Hit	BAST_1282	No Hit	BBIA_2381	No Hit	BIFI_1380	No Hit	BBOH_1318	C	BBOMB_1346	K	BBOU_1056	L	BBRE_1176	No Hit	BCAL_2017	No Hit	BCAT_0796	S	BCHO_1107	No Hit	BCOM_1014	No Hit		No Hit	BCRU_1418	No Hit	BCUN_1923	No Hit
AEAE_1117	V	DSM17774_0860	No Hit	ALMA_1296	S	DSM21503_1397	No Hit	BACT_1106	No Hit	ATCC15703_1222	No Hit	BAES_1969	No Hit	BIANG_0249	No Hit	BASA_0910	R	Bl12_0017	K	BAQU_1782	S	BAST_1278	H	BBIA_2368	No Hit	BIFI_1373	No Hit	BBOH_1317	C	BBOMB_1345	R	BBOU_1053	L	BBRE_1154	L	BCAL_2014	S	BCAT_0780	G	BCHO_1071	No Hit	BCOM_1009	K		No Hit	BCRU_1417	No Hit	BCUN_1922	No Hit
AEAE_1116	K	DSM17774_0847	G	ALMA_1295	No Hit	DSM21503_1381	No Hit	BACT_1105	No Hit	ATCC15703_1219	No Hit	BAES_1963	No Hit	BIANG_0248	No Hit	BASA_0862	G	Bl12_0012	G	BAQU_1781	No Hit	BAST_1265	No Hit	BBIA_2366	No Hit	BIFI_1370	R	BBOH_1313	HI	BBOMB_1339	No Hit	BBOU_1051	CG	BBRE_1153	S	BCAL_2013	S	BCAT_0743	No Hit	BCHO_1047	No Hit	BCOM_1008	G		No Hit	BCRU_1412	F	BCUN_1920	No Hit
AEAE_1115	R	DSM17774_0846	K	ALMA_1294	No Hit	DSM21503_1379	No Hit	BACT_1103	No Hit	ATCC15703_1182	S	BAES_1958	No Hit	BIANG_0225	K	BASA_0861	G		No Hit	BAQU_1780	No Hit	BAST_1264	No Hit	BBIA_2365	No Hit	BIFI_1369	S	BBOH_1312	H	BBOMB_1338	S	BBOU_1032	No Hit	BBRE_1141	S	BCAL_2012	S	BCAT_0742	S	BCHO_1027	No Hit	BCOM_1005	No Hit		No Hit	BCRU_1408	No Hit	BCUN_1913	No Hit
AEAE_1112	No Hit	DSM17774_0845	No Hit	ALMA_1293	No Hit	DSM21503_1368	No Hit	BACT_1102	No Hit	ATCC15703_1181	S	BAES_1930	No Hit	BIANG_0138	No Hit	BASA_0860	No Hit		No Hit	BAQU_1771	J	BAST_1252	V	BBIA_2364	No Hit	BIFI_1367	V	BBOH_1311	G	BBOMB_1337	No Hit	BBOU_1020	No Hit	BBRE_1140	No Hit	BCAL_2010	No Hit	BCAT_0741	No Hit	BCHO_1014	S	BCOM_0989	S		No Hit	BCRU_1390	No Hit	BCUN_1911	No Hit
AEAE_1111	K	DSM17774_0835	No Hit	ALMA_1292	C	DSM21503_1367	No Hit	BACT_1101	No Hit	ATCC15703_1092	K	BAES_1924	No Hit	BIANG_0105	S	BASA_0783	No Hit		No Hit	BAQU_1758	No Hit	BAST_1247	S	BBIA_2362	S	BIFI_1366	V	BBOH_1310	R	BBOMB_1336	No Hit	BBOU_1007	No Hit	BBRE_1137	V	BCAL_1967	R	BCAT_0665	GM	BCHO_1013	R	BCOM_0985	E		No Hit	BCRU_1389	No Hit	BCUN_1910	No Hit
AEAE_1106	V	DSM17774_0797	No Hit	ALMA_1291	No Hit	DSM21503_1363	No Hit	BACT_1100	No Hit	ATCC15703_1089	G	BAES_1921	No Hit	BIANG_0074	No Hit	BASA_0734	S		No Hit	BAQU_1757	No Hit	BAST_1242	No Hit	BBIA_2361	No Hit	BIFI_1360	S	BBOH_1308	S	BBOMB_1333	No Hit	BBOU_1006	D	BBRE_1131	No Hit	BCAL_1955	No Hit	BCAT_0379	No Hit	BCHO_1000	No Hit	BCOM_0982	E		No Hit	BCRU_1387	No Hit	BCUN_1909	P
AEAE_1099	F	DSM17774_0782	No Hit	ALMA_1290	No Hit	DSM21503_1362	No Hit	BACT_1097	L	ATCC15703_1060	L	BAES_1916	No Hit	BIANG_0053	T	BASA_0684	S		No Hit	BAQU_1756	M	BAST_1236	S	BBIA_2359	M	BIFI_1349	No Hit	BBOH_1307	No Hit	BBOMB_1330	No Hit	BBOU_1004	L	BBRE_1130	M	BCAL_1938	J	BCAT_0367	No Hit	BCHO_0988	No Hit	BCOM_0976	P		No Hit	BCRU_1368	No Hit	BCUN_1908	G
AEAE_1092	G	DSM17774_0751	S	ALMA_1275	No Hit	DSM21503_1361	No Hit	BACT_1096	V	ATCC15703_1026	No Hit	BAES_1897	No Hit		No Hit	BASA_0662	S		No Hit	BAQU_1754	R	BAST_1225	R	BBIA_2355	No Hit	BIFI_1344	No Hit	BBOH_1304	S	BBOMB_1322	No Hit	BBOU_1000	No Hit	BBRE_1129	S	BCAL_1931	S	BCAT_0366	No Hit	BCHO_0985	D	BCOM_0975	S		No Hit	BCRU_1357	No Hit	BCUN_1905	No Hit
AEAE_1091	S	DSM17774_0750	No Hit	ALMA_1266	K	DSM21503_1360	No Hit	BACT_1095	S	ATCC15703_0992	S	BAES_1895	No Hit		No Hit	BASA_0563	No Hit		No Hit	BAQU_1753	S	BAST_1224	No Hit	BBIA_2351	S	BIFI_1343	No Hit	BBOH_1275	S	BBOMB_1319	K	BBOU_0992	L	BBRE_1127	P	BCAL_1922	No Hit	BCAT_0337	No Hit	BCHO_0960	S	BCOM_0965	No Hit		No Hit	BCRU_1343	No Hit	BCUN_1902	R
AEAE_1083	S	DSM17774_0749	K	ALMA_1265	No Hit	DSM21503_1359	No Hit	BACT_1094	No Hit	ATCC15703_0979	S	BAES_1894	S		No Hit	BASA_0528	E		No Hit	BAQU_1752	No Hit	BAST_1223	No Hit	BBIA_2348	L	BIFI_1319	No Hit	BBOH_1274	S	BBOMB_1306	M	BBOU_0991	S	BBRE_1116	P	BCAL_1874	No Hit	BCAT_0330	No Hit	BCHO_0944	R	BCOM_0958	No Hit		No Hit	BCRU_1322	No Hit	BCUN_1897	S
AEAE_1075	S	DSM17774_0748	R	ALMA_1245	No Hit	DSM21503_1358	No Hit	BACT_1093	S	ATCC15703_0967	V	BAES_1893	S		No Hit	BASA_0527	No Hit		No Hit	BAQU_1751	S	BAST_1215	No Hit	BBIA_2332	No Hit	BIFI_1318	K	BBOH_1264	No Hit	BBOMB_1304	No Hit	BBOU_0990	S	BBRE_1115	K	BCAL_1869	No Hit	BCAT_0327	G	BCHO_0934	No Hit	BCOM_0954	No Hit		No Hit	BCRU_1310	No Hit	BCUN_1890	No Hit
AEAE_1073	I	DSM17774_0742	H	ALMA_1238	M	DSM21503_1357	No Hit	BACT_1091	No Hit	ATCC15703_0931	No Hit	BAES_1884	K		No Hit	BASA_0522	E		No Hit	BAQU_1748	S	BAST_1194	R	BBIA_2317	K	BIFI_1317	S	BBOH_1262	No Hit	BBOMB_1298	No Hit	BBOU_0989	S	BBRE_1112	No Hit	BCAL_1861	No Hit	BCAT_0260	T	BCHO_0926	M	BCOM_0952	No Hit		No Hit	BCRU_1308	S	BCUN_1889	No Hit
AEAE_1070	V	DSM17774_0731	No Hit	ALMA_1234	No Hit	DSM21503_1356	No Hit	BACT_1090	No Hit	ATCC15703_0927	No Hit	BAES_1865	No Hit		No Hit	BASA_0511	No Hit		No Hit	BAQU_1747	C	BAST_1193	No Hit	BBIA_2313	GK	BIFI_1295	M	BBOH_1261	S	BBOMB_1295	No Hit	BBOU_0974	K	BBRE_1100	No Hit	BCAL_1860	No Hit	BCAT_0257	G	BCHO_0925	M	BCOM_0951	L		No Hit	BCRU_1307	S	BCUN_1887	L
AEAE_1069	No Hit	DSM17774_0726	S	ALMA_1233	No Hit	DSM21503_1355	No Hit	BACT_1089	No Hit	ATCC15703_0926	No Hit	BAES_1862	S		No Hit	BASA_0508	No Hit		No Hit	BAQU_1745	No Hit	BAST_1183	S	BBIA_2275	No Hit	BIFI_1294	No Hit	BBOH_1260	No Hit	BBOMB_1291	S	BBOU_0972	No Hit	BBRE_1072	G	BCAL_1846	K	BCAT_0218	S	BCHO_0921	No Hit	BCOM_0950	No Hit		No Hit	BCRU_1304	S	BCUN_1885	No Hit
AEAE_1068	No Hit	DSM17774_0725	No Hit	ALMA_1232	No Hit	DSM21503_1354	No Hit	BACT_1088	No Hit	ATCC15703_0921	S	BAES_1846	S		No Hit	BASA_0497	S		No Hit	BAQU_1744	No Hit	BAST_1176	No Hit	BBIA_2273	J	BIFI_1292	No Hit	BBOH_1254	No Hit	BBOMB_1289	S	BBOU_0970	No Hit	BBRE_1068	K	BCAL_1845	No Hit	BCAT_0217	G	BCHO_0894	R	BCOM_0949	No Hit		No Hit	BCRU_1302	M	BCUN_1884	No Hit
AEAE_1058	T	DSM17774_0717	S	ALMA_1231	No Hit	DSM21503_1353	L	BACT_1087	No Hit	ATCC15703_0920	No Hit	BAES_1829	S		No Hit	BASA_0434	V		No Hit	BAQU_1743	No Hit	BAST_1174	K	BBIA_2246	No Hit	BIFI_1288	No Hit	BBOH_1236	E	BBOMB_1288	No Hit	BBOU_0969	No Hit	BBRE_1066	E	BCAL_1843	L	BCAT_0211	No Hit	BCHO_0893	S	BCOM_0948	No Hit		No Hit	BCRU_1298	No Hit	BCUN_1879	No Hit
AEAE_1056	No Hit	DSM17774_0707	V	ALMA_1230	No Hit	DSM21503_1352	No Hit	BACT_1086	No Hit	ATCC15703_0918	S	BAES_1828	L		No Hit	BASA_0433	V		No Hit	BAQU_1742	No Hit	BAST_1173	M	BBIA_2230	No Hit	BIFI_1280	P	BBOH_1235	E	BBOMB_1283	S	BBOU_0958	No Hit	BBRE_1065	No Hit	BCAL_1841	T	BCAT_0193	No Hit	BCHO_0892	No Hit	BCOM_0944	No Hit		No Hit	BCRU_1297	No Hit	BCUN_1878	No Hit
AEAE_1050	No Hit	DSM17774_0697	S	ALMA_1229	No Hit	DSM21503_1350	No Hit	BACT_1085	S	ATCC15703_0917	V	BAES_1821	No Hit		No Hit	BASA_0432	L		No Hit	BAQU_1741	No Hit	BAST_1172	G	BBIA_2228	No Hit	BIFI_1272	S	BBOH_1223	No Hit	BBOMB_1277	No Hit	BBOU_0951	S	BBRE_1056	V	BCAL_1832	R	BCAT_0128	No Hit	BCHO_0891	No Hit	BCOM_0943	V		No Hit	BCRU_1280	S	BCUN_1876	No Hit
AEAE_1049	No Hit	DSM17774_0672	No Hit	ALMA_1228	No Hit	DSM21503_1347	S	BACT_1084	No Hit	ATCC15703_0913	S	BAES_1721	No Hit		No Hit	BASA_0431	S		No Hit	BAQU_1740	No Hit	BAST_1171	No Hit	BBIA_2224	L	BIFI_1267	No Hit	BBOH_1214	D	BBOMB_1276	S	BBOU_0944	No Hit	BBRE_1045	No Hit	BCAL_1828	No Hit	BCAT_0077	V	BCHO_0889	No Hit	BCOM_0942	No Hit		No Hit	BCRU_1239	No Hit	BCUN_1873	No Hit
AEAE_1048	No Hit	DSM17774_0659	No Hit	ALMA_1227	No Hit	DSM21503_1346	S	BACT_1083	P	ATCC15703_0912	No Hit	BAES_1697	No Hit		No Hit	BASA_0430	D		No Hit	BAQU_1739	No Hit	BAST_1168	No Hit	BBIA_2214	No Hit	BIFI_1261	P	BBOH_1213	S	BBOMB_1262	M	BBOU_0936	L	BBRE_1038	No Hit	BCAL_1826	L	BCAT_0075	No Hit	BCHO_0888	No Hit	BCOM_0941	No Hit		No Hit	BCRU_1204	S	BCUN_1872	No Hit
AEAE_1047	M	DSM17774_0658	No Hit	ALMA_1219	S	DSM21503_1342	No Hit	BACT_1082	No Hit	ATCC15703_0911	No Hit	BAES_1696	No Hit		No Hit	BASA_0271	S		No Hit	BAQU_1738	No Hit	BAST_1167	No Hit	BBIA_2195	No Hit	BIFI_1260	No Hit	BBOH_1206	No Hit	BBOMB_1257	S	BBOU_0935	S	BBRE_1001	L	BCAL_1792	No Hit		No Hit	BCHO_0887	S	BCOM_0940	No Hit		No Hit	BCRU_1200	No Hit	BCUN_1870	No Hit
AEAE_1046	No Hit	DSM17774_0657	No Hit	ALMA_1218	No Hit	DSM21503_1341	No Hit	BACT_1081	No Hit	ATCC15703_0910	F	BAES_1686	No Hit		No Hit	BASA_0172	S		No Hit	BAQU_1737	R	BAST_1147	S	BBIA_2193	No Hit	BIFI_1259	No Hit	BBOH_1203	S	BBOMB_1239	No Hit	BBOU_0934	No Hit	BBRE_1000	J	BCAL_1791	S		No Hit	BCHO_0885	No Hit	BCOM_0926	S		No Hit	BCRU_1193	No Hit	BCUN_1866	No Hit
AEAE_1045	No Hit	DSM17774_0656	O	ALMA_1217	No Hit	DSM21503_1340	S	BACT_1080	No Hit	ATCC15703_0873	S	BAES_1684	S		No Hit	BASA_0169	No Hit		No Hit	BAQU_1736	No Hit	BAST_1142	T	BBIA_2192	No Hit	BIFI_1232	S	BBOH_1196	No Hit	BBOMB_1238	S	BBOU_0928	No Hit	BBRE_0988	No Hit	BCAL_1775	L		No Hit	BCHO_0884	No Hit	BCOM_0912	No Hit		No Hit	BCRU_1185	P	BCUN_1865	No Hit
AEAE_1041	No Hit	DSM17774_0652	M	ALMA_1213	No Hit	DSM21503_1339	No Hit	BACT_1079	No Hit	ATCC15703_0854	No Hit	BAES_1658	S		No Hit	BASA_0154	M		No Hit	BAQU_1735	No Hit	BAST_1135	No Hit	BBIA_2187	No Hit	BIFI_1224	No Hit	BBOH_1191	No Hit	BBOMB_1234	J	BBOU_0917	No Hit	BBRE_0987	No Hit	BCAL_1753	S		No Hit	BCHO_0883	No Hit	BCOM_0902	No Hit		No Hit	BCRU_1166	No Hit	BCUN_1864	No Hit
AEAE_1040	R	DSM17774_0651	M	ALMA_1211	M	DSM21503_1338	No Hit	BACT_1077	No Hit	ATCC15703_0758	G	BAES_1657	S		No Hit	BASA_0152	No Hit		No Hit	BAQU_1734	No Hit	BAST_1107	No Hit	BBIA_2186	No Hit	BIFI_1202	S	BBOH_1184	No Hit	BBOMB_1226	No Hit	BBOU_0894	R	BBRE_0957	S	BCAL_1742	S		No Hit	BCHO_0882	No Hit	BCOM_0901	M		No Hit	BCRU_1148	R	BCUN_1863	No Hit
AEAE_1038	No Hit	DSM17774_0650	S	ALMA_1207	S	DSM21503_1337	S	BACT_1071	No Hit	ATCC15703_0506	No Hit	BAES_1656	No Hit		No Hit	BASA_0151	S		No Hit	BAQU_1733	No Hit	BAST_1102	S	BBIA_2185	No Hit	BIFI_1188	No Hit	BBOH_1180	No Hit	BBOMB_1208	No Hit	BBOU_0893	No Hit	BBRE_0954	L	BCAL_1741	No Hit		No Hit	BCHO_0881	No Hit	BCOM_0900	M		No Hit	BCRU_1147	K	BCUN_1862	No Hit
AEAE_1037	No Hit	DSM17774_0648	M	ALMA_1199	S	DSM21503_1336	No Hit	BACT_1070	No Hit	ATCC15703_0505	R	BAES_1654	S		No Hit	BASA_0150	No Hit		No Hit	BAQU_1732	No Hit	BAST_1101	No Hit	BBIA_2184	No Hit	BIFI_1187	No Hit	BBOH_1169	No Hit	BBOMB_1186	No Hit	BBOU_0892	K	BBRE_0940	F	BCAL_1735	No Hit		No Hit	BCHO_0880	No Hit	BCOM_0899	No Hit		No Hit	BCRU_1146	V	BCUN_1861	No Hit
AEAE_1035	No Hit	DSM17774_0644	No Hit	ALMA_1188	M	DSM21503_1335	S	BACT_1069	No Hit	ATCC15703_0503	S	BAES_1653	No Hit		No Hit	BASA_0148	No Hit		No Hit	BAQU_1731	No Hit	BAST_1100	No Hit	BBIA_2183	No Hit	BIFI_1186	No Hit	BBOH_1158	No Hit	BBOMB_1181	S	BBOU_0859	No Hit	BBRE_0855	S	BCAL_1725	No Hit		No Hit	BCHO_0879	No Hit	BCOM_0897	M		No Hit	BCRU_1145	V	BCUN_1859	UW
AEAE_1032	No Hit	DSM17774_0642	S	ALMA_1183	S	DSM21503_1334	No Hit	BACT_1068	No Hit	ATCC15703_0501	S	BAES_1651	S		No Hit	BASA_0145	No Hit		No Hit	BAQU_1730	No Hit	BAST_1081	K	BBIA_2182	No Hit	BIFI_1185	No Hit	BBOH_1157	V	BBOMB_1180	C	BBOU_0852	No Hit	BBRE_0840	G	BCAL_1724	No Hit		No Hit	BCHO_0878	No Hit	BCOM_0896	M		No Hit	BCRU_1144	C	BCUN_1855	No Hit
AEAE_1031	No Hit	DSM17774_0625	No Hit	ALMA_1179	S	DSM21503_1333	No Hit	BACT_1067	No Hit	ATCC15703_0500	No Hit	BAES_1650	R		No Hit	BASA_0142	No Hit		No Hit	BAQU_1729	No Hit	BAST_1080	S	BBIA_2181	No Hit	BIFI_1178	S	BBOH_1149	K	BBOMB_1178	R	BBOU_0838	M	BBRE_0813	P	BCAL_1723	No Hit		No Hit	BCHO_0877	No Hit	BCOM_0895	No Hit		No Hit	BCRU_1129	S	BCUN_1852	S
AEAE_1030	No Hit	DSM17774_0624	L	ALMA_1178	R	DSM21503_1332	No Hit	BACT_1066	S	ATCC15703_0470	No Hit	BAES_1646	No Hit		No Hit	BASA_0100	S		No Hit	BAQU_1728	M	BAST_1078	No Hit	BBIA_2180	No Hit	BIFI_1155	No Hit	BBOH_1147	No Hit	BBOMB_1174	S	BBOU_0837	No Hit	BBRE_0796	M	BCAL_1722	No Hit		No Hit	BCHO_0874	No Hit	BCOM_0894	M		No Hit	BCRU_1114	No Hit	BCUN_1850	R
AEAE_1029	No Hit	DSM17774_0592	S	ALMA_1177	No Hit	DSM21503_1330	S	BACT_1058	No Hit	ATCC15703_0451	G	BAES_1645	No Hit		No Hit	BASA_0098	No Hit		No Hit	BAQU_1727	No Hit	BAST_1076	No Hit	BBIA_2178	No Hit	BIFI_1147	No Hit	BBOH_1138	S	BBOMB_1162	No Hit	BBOU_0836	S	BBRE_0760	Q	BCAL_1696	S		No Hit	BCHO_0873	No Hit	BCOM_0893	No Hit		No Hit	BCRU_1112	No Hit	BCUN_1849	No Hit
AEAE_1028	No Hit	DSM17774_0591	R	ALMA_1171	No Hit	DSM21503_1321	S	BACT_1056	No Hit	ATCC15703_0450	G	BAES_1636	M		No Hit	BASA_0096	M		No Hit	BAQU_1726	No Hit	BAST_1041	S	BBIA_2177	No Hit	BIFI_1143	S	BBOH_1123	S	BBOMB_1160	No Hit	BBOU_0835	M	BBRE_0756	L	BCAL_1695	S		No Hit	BCHO_0872	No Hit	BCOM_0890	No Hit		No Hit	BCRU_1111	T	BCUN_1848	No Hit
AEAE_1026	No Hit	DSM17774_0588	V	ALMA_1170	No Hit	DSM21503_1296	T	BACT_1055	No Hit	ATCC15703_0440	No Hit	BAES_1634	S		No Hit	BASA_0049	No Hit		No Hit	BAQU_1725	No Hit	BAST_1039	No Hit	BBIA_2176	No Hit	BIFI_1136	No Hit	BBOH_1113	S	BBOMB_1159	M	BBOU_0834	M	BBRE_0725	U	BCAL_1694	No Hit		No Hit	BCHO_0871	No Hit	BCOM_0881	No Hit		No Hit	BCRU_1077	E	BCUN_1847	No Hit
AEAE_1024	No Hit	DSM17774_0587	V	ALMA_1164	No Hit	DSM21503_1295	T	BACT_1023	No Hit	ATCC15703_0404	No Hit	BAES_1629	S		No Hit	BASA_0046	No Hit		No Hit	BAQU_1724	No Hit	BAST_1036	No Hit	BBIA_2174	No Hit	BIFI_1135	No Hit	BBOH_1112	No Hit	BBOMB_1156	No Hit	BBOU_0829	No Hit	BBRE_0715	No Hit	BCAL_1680	M		No Hit	BCHO_0868	No Hit	BCOM_0867	K		No Hit	BCRU_1074	No Hit	BCUN_1846	No Hit
AEAE_1023	No Hit	DSM17774_0586	L	ALMA_1158	K	DSM21503_1294	P	BACT_1001	S	ATCC15703_0323	G	BAES_1620	H		No Hit	BASA_0045	No Hit		No Hit	BAQU_1723	No Hit	BAST_1035	No Hit	BBIA_2173	No Hit	BIFI_1129	No Hit	BBOH_1099	No Hit	BBOMB_1149	No Hit	BBOU_0825	M	BBRE_0712	S	BCAL_1676	S		No Hit	BCHO_0867	No Hit	BCOM_0862	S		No Hit	BCRU_1045	R	BCUN_1845	No Hit
AEAE_1022	S	DSM17774_0585	No Hit	ALMA_1139	S	DSM21503_1293	R	BACT_0992	No Hit	ATCC15703_0309	No Hit	BAES_1605	No Hit		No Hit	BASA_0044	No Hit		No Hit	BAQU_1722	No Hit	BAST_1031	No Hit	BBIA_2171	No Hit	BIFI_1118	S	BBOH_1085	D	BBOMB_1130	S	BBOU_0815	No Hit	BBRE_0710	No Hit	BCAL_1675	S		No Hit	BCHO_0866	F	BCOM_0861	S		No Hit	BCRU_0984	I	BCUN_1844	No Hit
AEAE_1021	No Hit	DSM17774_0584	No Hit	ALMA_1136	S	DSM21503_1292	No Hit	BACT_0979	No Hit	ATCC15703_0226	T	BAES_1604	H		No Hit	BASA_0043	S		No Hit	BAQU_1721	No Hit	BAST_1030	No Hit	BBIA_2169	No Hit	BIFI_1084	S	BBOH_1079	No Hit	BBOMB_1127	E	BBOU_0813	S	BBRE_0707	No Hit	BCAL_1674	S		No Hit	BCHO_0865	No Hit	BCOM_0860	No Hit		No Hit	BCRU_0982	S	BCUN_1843	No Hit
AEAE_1020	L	DSM17774_0583	No Hit	ALMA_1132	V	DSM21503_1272	No Hit	BACT_0978	No Hit	ATCC15703_0225	No Hit	BAES_1602	No Hit		No Hit	BASA_0042	No Hit		No Hit	BAQU_1720	S	BAST_1029	K	BBIA_2168	No Hit	BIFI_1080	No Hit	BBOH_1074	T	BBOMB_1115	No Hit	BBOU_0812	No Hit	BBRE_0696	L	BCAL_1673	S		No Hit	BCHO_0864	No Hit	BCOM_0833	No Hit		No Hit	BCRU_0981	No Hit	BCUN_1842	No Hit
AEAE_1019	No Hit	DSM17774_0581	R	ALMA_1130	No Hit	DSM21503_1268	S	BACT_0951	G	ATCC15703_0164	G	BAES_1600	G		No Hit	BASA_0021	V		No Hit	BAQU_1719	S	BAST_1028	G	BBIA_2167	No Hit	BIFI_1052	No Hit	BBOH_1073	No Hit	BBOMB_1110	S	BBOU_0790	S	BBRE_0649	K	BCAL_1658	S		No Hit	BCHO_0862	No Hit	BCOM_0830	No Hit		No Hit	BCRU_0980	No Hit	BCUN_1841	No Hit
AEAE_1018	P	DSM17774_0580	No Hit	ALMA_1128	S	DSM21503_1266	S	BACT_0944	No Hit	ATCC15703_0161	G	BAES_1593	No Hit		No Hit	BASA_0012	S		No Hit	BAQU_1718	R	BAST_1027	No Hit	BBIA_2165	No Hit	BIFI_1027	G	BBOH_1072	S	BBOMB_1108	S	BBOU_0784	S	BBRE_0646	G	BCAL_1657	S		No Hit	BCHO_0861	No Hit	BCOM_0826	No Hit		No Hit	BCRU_0979	S	BCUN_1840	S
AEAE_1017	No Hit	DSM17774_0568	T	ALMA_1115	No Hit	DSM21503_1264	L	BACT_0943	No Hit	ATCC15703_0129	S	BAES_1582	No Hit		No Hit	BASA_0007	S		No Hit	BAQU_1717	No Hit	BAST_1026	No Hit	BBIA_2161	No Hit	BIFI_1026	No Hit	BBOH_1071	No Hit	BBOMB_1094	No Hit	BBOU_0753	No Hit	BBRE_0632	S	BCAL_1656	No Hit		No Hit	BCHO_0860	No Hit	BCOM_0816	No Hit		No Hit	BCRU_0978	D	BCUN_1838	S
AEAE_1016	U	DSM17774_0565	P	ALMA_1109	No Hit	DSM21503_1259	T	BACT_0942	No Hit	ATCC15703_0065	No Hit	BAES_1566	No Hit		No Hit		No Hit		No Hit	BAQU_1716	No Hit	BAST_1022	No Hit	BBIA_2160	No Hit	BIFI_1016	No Hit	BBOH_1070	No Hit	BBOMB_1093	No Hit	BBOU_0731	No Hit	BBRE_0602	No Hit	BCAL_1655	S		No Hit	BCHO_0859	No Hit	BCOM_0815	S		No Hit	BCRU_0977	S	BCUN_1832	R
AEAE_1015	S	DSM17774_0564	P	ALMA_1101	L	DSM21503_1257	S	BACT_0925	S	ATCC15703_0054	No Hit	BAES_1561	No Hit		No Hit		No Hit		No Hit	BAQU_1715	No Hit	BAST_1020	K	BBIA_2159	No Hit	BIFI_1015	No Hit	BBOH_1068	No Hit	BBOMB_1092	S	BBOU_0722	No Hit	BBRE_0600	No Hit	BCAL_1654	No Hit		No Hit	BCHO_0858	No Hit	BCOM_0814	No Hit		No Hit	BCRU_0976	M	BCUN_1818	L
AEAE_1014	No Hit	DSM17774_0563	P	ALMA_1100	V	DSM21503_1256	No Hit	BACT_0923	No Hit	ATCC15703_0018	S	BAES_1557	S		No Hit		No Hit		No Hit	BAQU_1714	No Hit	BAST_1017	No Hit	BBIA_2157	No Hit	BIFI_1010	No Hit	BBOH_1067	No Hit	BBOMB_1091	No Hit	BBOU_0721	No Hit	BBRE_0599	No Hit	BCAL_1653	S		No Hit	BCHO_0857	No Hit	BCOM_0813	No Hit		No Hit	BCRU_0974	M	BCUN_1811	No Hit
AEAE_1013	No Hit	DSM17774_0553	No Hit	ALMA_1099	L	DSM21503_1255	R	BACT_0921	No Hit		No Hit	BAES_1556	No Hit		No Hit		No Hit		No Hit	BAQU_1710	No Hit	BAST_1016	No Hit	BBIA_2156	R	BIFI_1007	No Hit	BBOH_1066	No Hit	BBOMB_1090	No Hit	BBOU_0710	M	BBRE_0596	No Hit	BCAL_1646	No Hit		No Hit	BCHO_0856	No Hit	BCOM_0777	No Hit		No Hit	BCRU_0973	No Hit	BCUN_1809	S
AEAE_1012	No Hit	DSM17774_0535	T	ALMA_1098	S	DSM21503_1254	S	BACT_0919	No Hit		No Hit	BAES_1555	No Hit		No Hit		No Hit		No Hit	BAQU_1709	No Hit	BAST_1015	No Hit	BBIA_2154	S	BIFI_0987	No Hit	BBOH_1065	No Hit	BBOMB_1089	No Hit	BBOU_0704	No Hit	BBRE_0595	S	BCAL_1640	No Hit		No Hit	BCHO_0855	No Hit	BCOM_0763	No Hit		No Hit	BCRU_0972	No Hit	BCUN_1807	No Hit
AEAE_1011	U	DSM17774_0514	No Hit	ALMA_1097	S	DSM21503_1253	R	BACT_0918	No Hit		No Hit	BAES_1541	No Hit		No Hit		No Hit		No Hit	BAQU_1708	No Hit	BAST_1009	C	BBIA_2151	No Hit	BIFI_0978	G	BBOH_1064	No Hit	BBOMB_1087	No Hit	BBOU_0688	No Hit	BBRE_0585	No Hit	BCAL_1638	No Hit		No Hit	BCHO_0854	No Hit	BCOM_0762	No Hit		No Hit	BCRU_0971	S	BCUN_1804	No Hit
AEAE_1010	No Hit	DSM17774_0507	No Hit	ALMA_1082	No Hit	DSM21503_1252	R	BACT_0917	No Hit		No Hit	BAES_1537	No Hit		No Hit		No Hit		No Hit	BAQU_1707	No Hit	BAST_0999	S	BBIA_2148	No Hit	BIFI_0975	No Hit	BBOH_1060	No Hit	BBOMB_1086	No Hit	BBOU_0687	No Hit	BBRE_0584	No Hit	BCAL_1637	S		No Hit	BCHO_0853	No Hit	BCOM_0759	No Hit		No Hit	BCRU_0938	R	BCUN_1803	No Hit
AEAE_1009	No Hit	DSM17774_0505	No Hit	ALMA_1079	L	DSM21503_1251	No Hit	BACT_0912	No Hit		No Hit	BAES_1510	No Hit		No Hit		No Hit		No Hit	BAQU_1706	No Hit	BAST_0997	V	BBIA_2145	No Hit	BIFI_0951	No Hit	BBOH_1059	No Hit	BBOMB_1084	No Hit	BBOU_0685	NU	BBRE_0582	R	BCAL_1635	No Hit		No Hit	BCHO_0852	No Hit	BCOM_0748	No Hit		No Hit	BCRU_0921	No Hit	BCUN_1802	No Hit
AEAE_1008	No Hit	DSM17774_0491	No Hit	ALMA_1077	No Hit	DSM21503_1234	T	BACT_0886	No Hit		No Hit	BAES_1509	No Hit		No Hit		No Hit		No Hit	BAQU_1705	No Hit	BAST_0995	T	BBIA_2143	S	BIFI_0945	No Hit	BBOH_1058	No Hit	BBOMB_1083	No Hit	BBOU_0682	No Hit	BBRE_0581	R	BCAL_1618	No Hit		No Hit	BCHO_0851	No Hit	BCOM_0740	No Hit		No Hit	BCRU_0913	Q	BCUN_1800	S
AEAE_1007	No Hit	DSM17774_0481	I	ALMA_1075	S	DSM21503_1232	No Hit	BACT_0881	No Hit		No Hit	BAES_1508	No Hit		No Hit		No Hit		No Hit	BAQU_1704	No Hit	BAST_0989	No Hit	BBIA_2142	No Hit	BIFI_0928	L	BBOH_1057	No Hit	BBOMB_1078	No Hit	BBOU_0681	No Hit	BBRE_0577	No Hit	BCAL_1617	K		No Hit	BCHO_0850	No Hit	BCOM_0739	R		No Hit	BCRU_0897	No Hit	BCUN_1799	No Hit
AEAE_1006	No Hit	DSM17774_0473	No Hit	ALMA_1072	No Hit	DSM21503_1223	No Hit	BACT_0834	No Hit		No Hit	BAES_1506	No Hit		No Hit		No Hit		No Hit	BAQU_1703	No Hit	BAST_0987	No Hit	BBIA_2140	No Hit	BIFI_0926	L	BBOH_1056	D	BBOMB_1076	S	BBOU_0678	No Hit	BBRE_0574	No Hit	BCAL_1615	K		No Hit	BCHO_0848	No Hit	BCOM_0736	S		No Hit	BCRU_0858	No Hit	BCUN_1794	S
AEAE_1003	No Hit	DSM17774_0470	L	ALMA_1071	No Hit	DSM21503_1214	No Hit	BACT_0828	S		No Hit	BAES_1505	No Hit		No Hit		No Hit		No Hit	BAQU_1702	No Hit	BAST_0982	R	BBIA_2139	No Hit	BIFI_0908	G	BBOH_1054	S	BBOMB_1074	No Hit	BBOU_0675	No Hit	BBRE_0573	No Hit	BCAL_1591	S		No Hit	BCHO_0846	No Hit	BCOM_0735	No Hit		No Hit	BCRU_0852	No Hit	BCUN_1766	S
AEAE_1002	No Hit	DSM17774_0469	No Hit	ALMA_1053	No Hit	DSM21503_1213	No Hit	BACT_0814	G		No Hit	BAES_1504	V		No Hit		No Hit		No Hit	BAQU_1698	S	BAST_0980	No Hit	BBIA_2138	S	BIFI_0906	No Hit	BBOH_1053	S	BBOMB_1073	No Hit	BBOU_0645	No Hit	BBRE_0569	L	BCAL_1590	S		No Hit	BCHO_0842	No Hit	BCOM_0716	No Hit		No Hit	BCRU_0848	E	BCUN_1764	No Hit
AEAE_1001	K	DSM17774_0468	No Hit	ALMA_1050	No Hit	DSM21503_1211	S	BACT_0811	V		No Hit	BAES_1486	V		No Hit		No Hit		No Hit	BAQU_1696	No Hit	BAST_0953	No Hit	BBIA_2137	No Hit	BIFI_0905	S	BBOH_1052	No Hit	BBOMB_1072	No Hit	BBOU_0644	S	BBRE_0567	No Hit	BCAL_1589	K		No Hit	BCHO_0841	No Hit	BCOM_0698	No Hit		No Hit	BCRU_0836	L	BCUN_1758	G
AEAE_1000	S	DSM17774_0467	No Hit	ALMA_1048	No Hit	DSM21503_1205	No Hit	BACT_0786	No Hit		No Hit	BAES_1472	S		No Hit		No Hit		No Hit	BAQU_1694	S	BAST_0930	K	BBIA_2136	No Hit	BIFI_0882	No Hit	BBOH_1050	No Hit	BBOMB_1069	No Hit	BBOU_0631	No Hit	BBRE_0566	No Hit	BCAL_1588	No Hit		No Hit	BCHO_0836	No Hit	BCOM_0687	No Hit		No Hit	BCRU_0805	No Hit	BCUN_1753	No Hit
AEAE_0998	No Hit	DSM17774_0465	No Hit	ALMA_1047	No Hit	DSM21503_1204	No Hit	BACT_0771	S		No Hit	BAES_1465	No Hit		No Hit		No Hit		No Hit	BAQU_1670	No Hit	BAST_0929	V	BBIA_2135	No Hit	BIFI_0872	No Hit	BBOH_1048	No Hit	BBOMB_1068	No Hit	BBOU_0627	No Hit	BBRE_0565	No Hit	BCAL_1581	G		No Hit	BCHO_0834	No Hit	BCOM_0685	No Hit		No Hit	BCRU_0797	D	BCUN_1742	S
AEAE_0997	S	DSM17774_0464	No Hit	ALMA_1046	No Hit	DSM21503_1202	P	BACT_0769	No Hit		No Hit	BAES_1464	No Hit		No Hit		No Hit		No Hit	BAQU_1665	S	BAST_0928	No Hit	BBIA_2134	No Hit	BIFI_0855	No Hit	BBOH_1037	No Hit	BBOMB_1067	No Hit	BBOU_0624	V	BBRE_0562	No Hit	BCAL_1569	No Hit		No Hit	BCHO_0833	No Hit	BCOM_0684	No Hit		No Hit	BCRU_0793	M	BCUN_1732	No Hit
AEAE_0996	No Hit	DSM17774_0463	No Hit	ALMA_1044	C	DSM21503_1201	P	BACT_0765	No Hit		No Hit	BAES_1430	No Hit		No Hit		No Hit		No Hit	BAQU_1664	S	BAST_0927	R	BBIA_2133	No Hit	BIFI_0853	P	BBOH_1036	No Hit	BBOMB_1066	No Hit	BBOU_0623	R	BBRE_0560	No Hit	BCAL_1568	M		No Hit	BCHO_0832	No Hit	BCOM_0683	No Hit		No Hit	BCRU_0764	No Hit	BCUN_1730	S
AEAE_0995	No Hit	DSM17774_0462	No Hit	ALMA_1042	GM	DSM21503_1196	No Hit	BACT_0732	No Hit		No Hit	BAES_1408	No Hit		No Hit		No Hit		No Hit	BAQU_1663	No Hit	BAST_0922	K	BBIA_2132	No Hit	BIFI_0850	No Hit	BBOH_1028	No Hit	BBOMB_1065	No Hit	BBOU_0620	No Hit	BBRE_0557	No Hit	BCAL_1567	M		No Hit	BCHO_0831	No Hit	BCOM_0681	No Hit		No Hit	BCRU_0763	No Hit	BCUN_1729	No Hit
AEAE_0994	No Hit	DSM17774_0454	No Hit	ALMA_1039	K	DSM21503_1195	No Hit	BACT_0719	S		No Hit	BAES_1391	No Hit		No Hit		No Hit		No Hit	BAQU_1662	No Hit	BAST_0916	K	BBIA_2123	S	BIFI_0849	No Hit	BBOH_1020	No Hit	BBOMB_1064	No Hit	BBOU_0616	No Hit	BBRE_0556	No Hit	BCAL_1556	No Hit		No Hit	BCHO_0829	No Hit	BCOM_0669	No Hit		No Hit	BCRU_0761	L	BCUN_1728	No Hit
AEAE_0993	L	DSM17774_0447	No Hit	ALMA_1035	No Hit	DSM21503_1190	L	BACT_0714	No Hit		No Hit	BAES_1385	No Hit		No Hit		No Hit		No Hit	BAQU_1652	No Hit	BAST_0915	No Hit	BBIA_2122	No Hit	BIFI_0848	No Hit	BBOH_1018	S	BBOMB_1063	No Hit	BBOU_0613	No Hit	BBRE_0555	No Hit	BCAL_1537	No Hit		No Hit	BCHO_0827	No Hit	BCOM_0636	No Hit		No Hit	BCRU_0760	No Hit	BCUN_1724	No Hit
AEAE_0992	No Hit	DSM17774_0441	No Hit	ALMA_1034	No Hit	DSM21503_1189	R	BACT_0712	K		No Hit	BAES_1358	V		No Hit		No Hit		No Hit	BAQU_1636	S	BAST_0913	No Hit	BBIA_2120	No Hit	BIFI_0827	No Hit	BBOH_1015	K	BBOMB_1062	No Hit	BBOU_0611	No Hit	BBRE_0551	No Hit	BCAL_1521	G		No Hit	BCHO_0825	No Hit	BCOM_0635	No Hit		No Hit	BCRU_0759	S	BCUN_1722	V
AEAE_0991	No Hit	DSM17774_0432	No Hit	ALMA_1031	P	DSM21503_1183	No Hit	BACT_0711	No Hit		No Hit	BAES_1352	No Hit		No Hit		No Hit		No Hit	BAQU_1631	No Hit	BAST_0912	No Hit	BBIA_2118	S	BIFI_0815	No Hit	BBOH_1006	K	BBOMB_1061	No Hit	BBOU_0610	L	BBRE_0549	No Hit	BCAL_1493	S		No Hit	BCHO_0824	No Hit	BCOM_0622	T		No Hit	BCRU_0706	S	BCUN_1720	No Hit
AEAE_0990	No Hit	DSM17774_0426	No Hit	ALMA_1029	No Hit	DSM21503_1172	No Hit	BACT_0710	No Hit		No Hit	BAES_1343	No Hit		No Hit		No Hit		No Hit	BAQU_1622	No Hit	BAST_0899	G	BBIA_2116	G	BIFI_0809	No Hit	BBOH_1005	P	BBOMB_1060	No Hit	BBOU_0609	L	BBRE_0548	No Hit	BCAL_1483	No Hit		No Hit	BCHO_0823	No Hit	BCOM_0618	No Hit		No Hit	BCRU_0655	No Hit	BCUN_1719	No Hit
AEAE_0989	No Hit	DSM17774_0420	No Hit	ALMA_1028	No Hit	DSM21503_1171	I	BACT_0709	No Hit		No Hit	BAES_1342	R		No Hit		No Hit		No Hit	BAQU_1615	No Hit	BAST_0898	K	BBIA_2097	No Hit	BIFI_0802	No Hit	BBOH_1004	P	BBOMB_1059	No Hit	BBOU_0608	L	BBRE_0547	No Hit	BCAL_1479	IQ		No Hit	BCHO_0820	No Hit	BCOM_0614	GM		No Hit	BCRU_0654	No Hit	BCUN_1714	S
AEAE_0987	No Hit	DSM17774_0419	M	ALMA_1027	No Hit	DSM21503_1162	No Hit	BACT_0708	R		No Hit	BAES_1341	S		No Hit		No Hit		No Hit	BAQU_1605	S	BAST_0871	V	BBIA_2096	No Hit	BIFI_0801	No Hit	BBOH_1003	G	BBOMB_1054	No Hit	BBOU_0607	L	BBRE_0546	No Hit	BCAL_1474	T		No Hit	BCHO_0788	No Hit	BCOM_0612	No Hit		No Hit	BCRU_0595	No Hit	BCUN_1707	No Hit
AEAE_0986	No Hit	DSM17774_0417	S	ALMA_1026	No Hit	DSM21503_1161	S	BACT_0699	No Hit		No Hit	BAES_1340	S		No Hit		No Hit		No Hit	BAQU_1603	No Hit	BAST_0869	S	BBIA_2095	S	BIFI_0796	S	BBOH_1000	No Hit	BBOMB_1053	No Hit	BBOU_0603	No Hit	BBRE_0544	No Hit	BCAL_1472	No Hit		No Hit	BCHO_0786	No Hit	BCOM_0610	No Hit		No Hit	BCRU_0592	No Hit	BCUN_1701	S
AEAE_0982	P	DSM17774_0416	R	ALMA_1024	No Hit	DSM21503_1146	S	BACT_0698	G		No Hit	BAES_1339	O		No Hit		No Hit		No Hit	BAQU_1584	S	BAST_0868	No Hit	BBIA_2093	S	BIFI_0788	S	BBOH_0994	No Hit	BBOMB_1052	No Hit	BBOU_0602	No Hit	BBRE_0424	No Hit	BCAL_1465	No Hit		No Hit	BCHO_0785	No Hit	BCOM_0588	S		No Hit	BCRU_0586	I	BCUN_1677	K
AEAE_0974	E	DSM17774_0415	K	ALMA_1023	No Hit	DSM21503_1141	S	BACT_0697	G		No Hit	BAES_1338	S		No Hit		No Hit		No Hit	BAQU_1583	S	BAST_0862	No Hit	BBIA_2091	No Hit	BIFI_0784	R	BBOH_0993	No Hit	BBOMB_1051	No Hit	BBOU_0601	No Hit	BBRE_0417	No Hit	BCAL_1448	S		No Hit	BCHO_0776	S	BCOM_0566	No Hit		No Hit	BCRU_0585	No Hit	BCUN_1668	No Hit
AEAE_0970	K	DSM17774_0414	No Hit	ALMA_1022	No Hit	DSM21503_1123	M	BACT_0696	G		No Hit	BAES_1337	E		No Hit		No Hit		No Hit	BAQU_1582	V	BAST_0836	No Hit	BBIA_2089	No Hit	BIFI_0777	No Hit	BBOH_0992	No Hit	BBOMB_1050	No Hit	BBOU_0590	D	BBRE_0405	V	BCAL_1441	No Hit		No Hit	BCHO_0745	ET	BCOM_0565	No Hit		No Hit	BCRU_0584	S	BCUN_1649	S
AEAE_0968	No Hit	DSM17774_0411	M	ALMA_1020	K	DSM21503_1113	M	BACT_0695	No Hit		No Hit	BAES_1318	No Hit		No Hit		No Hit		No Hit	BAQU_1579	V	BAST_0817	E	BBIA_2088	No Hit	BIFI_0768	S	BBOH_0972	T	BBOMB_1049	No Hit	BBOU_0589	D	BBRE_0399	No Hit	BCAL_1436	S		No Hit	BCHO_0743	L	BCOM_0564	No Hit		No Hit	BCRU_0583	No Hit	BCUN_1647	No Hit
AEAE_0967	S	DSM17774_0410	M	ALMA_1019	S	DSM21503_1111	M	BACT_0694	No Hit		No Hit	BAES_1315	No Hit		No Hit		No Hit		No Hit	BAQU_1578	No Hit	BAST_0811	S	BBIA_2087	No Hit	BIFI_0738	C	BBOH_0970	No Hit	BBOMB_1048	No Hit	BBOU_0588	No Hit	BBRE_0395	R	BCAL_1432	No Hit		No Hit	BCHO_0742	R	BCOM_0563	No Hit		No Hit	BCRU_0582	No Hit	BCUN_1644	G
AEAE_0947	No Hit	DSM17774_0405	No Hit	ALMA_1016	No Hit	DSM21503_1108	T	BACT_0693	No Hit		No Hit	BAES_1310	S		No Hit		No Hit		No Hit	BAQU_1557	E	BAST_0810	G	BBIA_2086	No Hit	BIFI_0735	No Hit	BBOH_0969	S	BBOMB_1046	No Hit	BBOU_0587	D	BBRE_0394	P	BCAL_1413	K		No Hit	BCHO_0704	S	BCOM_0562	R		No Hit	BCRU_0569	S	BCUN_1633	No Hit
AEAE_0940	No Hit	DSM17774_0397	No Hit	ALMA_1014	No Hit	DSM21503_1095	V	BACT_0690	No Hit		No Hit	BAES_1304	No Hit		No Hit		No Hit		No Hit	BAQU_1556	P	BAST_0780	R	BBIA_2085	No Hit	BIFI_0722	No Hit	BBOH_0968	R	BBOMB_1044	No Hit	BBOU_0554	No Hit	BBRE_0379	No Hit	BCAL_1393	L		No Hit	BCHO_0703	No Hit	BCOM_0560	K		No Hit	BCRU_0566	No Hit	BCUN_1607	K
AEAE_0930	I	DSM17774_0396	V	ALMA_1006	No Hit	DSM21503_1074	J	BACT_0670	No Hit		No Hit	BAES_1301	No Hit		No Hit		No Hit		No Hit	BAQU_1555	P	BAST_0779	S	BBIA_2084	No Hit	BIFI_0715	No Hit	BBOH_0953	No Hit	BBOMB_1043	R	BBOU_0553	S	BBRE_0338	P	BCAL_1390	S		No Hit	BCHO_0700	No Hit	BCOM_0557	No Hit		No Hit	BCRU_0563	No Hit	BCUN_1605	No Hit
AEAE_0926	No Hit	DSM17774_0389	No Hit	ALMA_1003	P	DSM21503_1065	V	BACT_0665	S		No Hit	BAES_1286	No Hit		No Hit		No Hit		No Hit	BAQU_1554	E	BAST_0764	T	BBIA_2083	No Hit	BIFI_0709	R	BBOH_0944	No Hit	BBOMB_1039	No Hit	BBOU_0552	No Hit	BBRE_0334	No Hit	BCAL_1388	No Hit		No Hit	BCHO_0698	No Hit	BCOM_0555	K		No Hit	BCRU_0554	R	BCUN_1604	No Hit
AEAE_0925	No Hit	DSM17774_0381	K	ALMA_1002	S	DSM21503_1064	V	BACT_0659	R		No Hit	BAES_1282	No Hit		No Hit		No Hit		No Hit	BAQU_1552	K	BAST_0755	R	BBIA_2082	No Hit	BIFI_0686	L	BBOH_0929	No Hit	BBOMB_1036	No Hit	BBOU_0551	S	BBRE_0311	No Hit	BCAL_1385	S		No Hit	BCHO_0678	M	BCOM_0549	No Hit		No Hit	BCRU_0553	L	BCUN_1580	No Hit
AEAE_0924	No Hit	DSM17774_0380	No Hit	ALMA_1001	P	DSM21503_1063	No Hit	BACT_0658	L		No Hit	BAES_1275	No Hit		No Hit		No Hit		No Hit	BAQU_1515	S	BAST_0750	No Hit	BBIA_2081	No Hit	BIFI_0684	No Hit	BBOH_0928	No Hit	BBOMB_1034	No Hit	BBOU_0550	S	BBRE_0302	No Hit	BCAL_1373	S		No Hit	BCHO_0664	M	BCOM_0547	C		No Hit	BCRU_0543	G	BCUN_1579	S
AEAE_0923	No Hit	DSM17774_0370	R	ALMA_0999	S	DSM21503_1062	No Hit	BACT_0646	S		No Hit	BAES_1274	No Hit		No Hit		No Hit		No Hit	BAQU_1514	S	BAST_0749	R	BBIA_2080	No Hit	BIFI_0683	No Hit	BBOH_0927	U	BBOMB_1033	No Hit	BBOU_0549	S	BBRE_0277	No Hit	BCAL_1363	S		No Hit	BCHO_0663	M	BCOM_0546	C		No Hit	BCRU_0542	K	BCUN_1575	L
AEAE_0919	No Hit	DSM17774_0359	R	ALMA_0998	R	DSM21503_1061	V	BACT_0642	G		No Hit	BAES_1273	E		No Hit		No Hit		No Hit	BAQU_1513	No Hit	BAST_0748	R	BBIA_2079	U	BIFI_0678	V	BBOH_0918	S	BBOMB_1031	S	BBOU_0546	V	BBRE_0192	R	BCAL_1356	O		No Hit	BCHO_0661	G	BCOM_0545	No Hit		No Hit	BCRU_0535	No Hit	BCUN_1570	No Hit
AEAE_0915	M	DSM17774_0342	S	ALMA_0996	L	DSM21503_1059	No Hit	BACT_0623	K		No Hit	BAES_1252	R		No Hit		No Hit		No Hit	BAQU_1511	No Hit	BAST_0719	No Hit	BBIA_2078	No Hit	BIFI_0677	No Hit	BBOH_0913	No Hit	BBOMB_1027	No Hit	BBOU_0544	S	BBRE_0189	R	BCAL_1297	No Hit		No Hit	BCHO_0657	No Hit	BCOM_0544	No Hit		No Hit	BCRU_0526	S	BCUN_1568	S
AEAE_0914	R	DSM17774_0332	S	ALMA_0995	V	DSM21503_1056	K	BACT_0622	G		No Hit	BAES_1234	No Hit		No Hit		No Hit		No Hit	BAQU_1509	S	BAST_0706	L	BBIA_2077	No Hit	BIFI_0669	R	BBOH_0907	No Hit	BBOMB_1023	No Hit	BBOU_0543	L	BBRE_0143	No Hit	BCAL_1279	No Hit		No Hit	BCHO_0655	No Hit	BCOM_0529	No Hit		No Hit	BCRU_0525	No Hit	BCUN_1562	No Hit
AEAE_0913	No Hit	DSM17774_0331	No Hit	ALMA_0994	No Hit	DSM21503_1053	G	BACT_0620	No Hit		No Hit	BAES_1228	No Hit		No Hit		No Hit		No Hit	BAQU_1508	No Hit	BAST_0684	No Hit	BBIA_2076	No Hit	BIFI_0667	No Hit	BBOH_0906	No Hit	BBOMB_1022	No Hit	BBOU_0538	S	BBRE_0141	G	BCAL_1278	S		No Hit	BCHO_0653	S	BCOM_0504	R		No Hit	BCRU_0524	No Hit	BCUN_1561	S
AEAE_0912	S	DSM17774_0327	No Hit	ALMA_0993	No Hit	DSM21503_1052	No Hit	BACT_0615	S		No Hit	BAES_1214	S		No Hit		No Hit		No Hit	BAQU_1500	S	BAST_0638	No Hit	BBIA_2075	No Hit	BIFI_0665	V	BBOH_0905	R	BBOMB_1014	No Hit	BBOU_0537	R	BBRE_0140	No Hit	BCAL_1277	No Hit		No Hit	BCHO_0651	M	BCOM_0498	No Hit		No Hit	BCRU_0523	No Hit	BCUN_1548	No Hit
AEAE_0911	S	DSM17774_0326	No Hit	ALMA_0978	No Hit	DSM21503_1044	No Hit	BACT_0612	E		No Hit	BAES_1206	No Hit		No Hit		No Hit		No Hit	BAQU_1499	M	BAST_0617	No Hit	BBIA_2074	No Hit	BIFI_0658	E	BBOH_0904	No Hit	BBOMB_1011	No Hit	BBOU_0532	M	BBRE_0133	No Hit	BCAL_1275	No Hit		No Hit	BCHO_0649	No Hit	BCOM_0497	No Hit		No Hit	BCRU_0522	No Hit	BCUN_1519	No Hit
AEAE_0909	P	DSM17774_0311	No Hit	ALMA_0976	No Hit	DSM21503_1043	No Hit	BACT_0608	No Hit		No Hit	BAES_1177	E		No Hit		No Hit		No Hit	BAQU_1497	No Hit	BAST_0560	G	BBIA_2070	No Hit	BIFI_0645	G	BBOH_0903	No Hit	BBOMB_1004	K	BBOU_0528	K	BBRE_0104	G	BCAL_1273	No Hit		No Hit	BCHO_0648	M	BCOM_0491	No Hit		No Hit	BCRU_0521	No Hit	BCUN_1516	No Hit
AEAE_0908	G	DSM17774_0303	I	ALMA_0975	No Hit	DSM21503_1042	No Hit	BACT_0607	No Hit		No Hit	BAES_1166	No Hit		No Hit		No Hit		No Hit	BAQU_1489	No Hit	BAST_0556	G	BBIA_2069	No Hit	BIFI_0635	S	BBOH_0902	No Hit	BBOMB_0992	No Hit	BBOU_0525	K	BBRE_0090	No Hit	BCAL_1272	No Hit		No Hit	BCHO_0645	M	BCOM_0490	No Hit		No Hit	BCRU_0520	No Hit	BCUN_1515	O
AEAE_0897	G	DSM17774_0302	No Hit	ALMA_0969	K	DSM21503_1041	No Hit	BACT_0602	No Hit		No Hit	BAES_1165	No Hit		No Hit		No Hit		No Hit	BAQU_1483	No Hit	BAST_0555	K	BBIA_2068	M	BIFI_0634	No Hit	BBOH_0901	V	BBOMB_0991	S	BBOU_0524	E	BBRE_0089	No Hit	BCAL_1271	No Hit		No Hit	BCHO_0597	No Hit	BCOM_0464	R		No Hit	BCRU_0519	No Hit	BCUN_1513	No Hit
AEAE_0896	J	DSM17774_0301	R	ALMA_0963	No Hit	DSM21503_1040	R	BACT_0581	R		No Hit	BAES_1150	No Hit		No Hit		No Hit		No Hit	BAQU_1481	No Hit	BAST_0554	G	BBIA_2061	No Hit	BIFI_0632	No Hit	BBOH_0900	No Hit	BBOMB_0989	S	BBOU_0512	No Hit	BBRE_0069	S	BCAL_1263	E		No Hit	BCHO_0592	No Hit	BCOM_0463	No Hit		No Hit	BCRU_0518	No Hit	BCUN_1512	R
AEAE_0895	P	DSM17774_0300	R	ALMA_0962	No Hit	DSM21503_1039	R	BACT_0578	S		No Hit	BAES_1140	No Hit		No Hit		No Hit		No Hit	BAQU_1480	No Hit	BAST_0548	No Hit	BBIA_2058	M	BIFI_0619	L	BBOH_0896	P	BBOMB_0976	G	BBOU_0498	No Hit	BBRE_0068	No Hit	BCAL_1260	S		No Hit	BCHO_0590	S	BCOM_0443	S		No Hit	BCRU_0517	L	BCUN_1511	No Hit
AEAE_0894	G	DSM17774_0297	V	ALMA_0953	No Hit	DSM21503_1038	No Hit	BACT_0559	No Hit		No Hit	BAES_1138	No Hit		No Hit		No Hit		No Hit	BAQU_1479	No Hit	BAST_0547	S	BBIA_2057	No Hit	BIFI_0618	V	BBOH_0895	R	BBOMB_0975	K	BBOU_0497	No Hit	BBRE_0065	No Hit	BCAL_1256	No Hit		No Hit	BCHO_0588	No Hit	BCOM_0437	No Hit		No Hit	BCRU_0516	No Hit	BCUN_1509	No Hit
AEAE_0889	S	DSM17774_0295	No Hit	ALMA_0952	No Hit	DSM21503_1037	No Hit	BACT_0550	T		No Hit	BAES_1088	No Hit		No Hit		No Hit		No Hit	BAQU_1478	E	BAST_0490	S	BBIA_2056	M	BIFI_0617	No Hit	BBOH_0892	V	BBOMB_0968	S	BBOU_0473	No Hit	BBRE_0056	K	BCAL_1231	C		No Hit	BCHO_0587	S	BCOM_0436	No Hit		No Hit	BCRU_0515	No Hit	BCUN_1508	No Hit
AEAE_0888	M	DSM17774_0293	No Hit	ALMA_0951	No Hit	DSM21503_1036	No Hit	BACT_0536	No Hit		No Hit	BAES_1086	No Hit		No Hit		No Hit		No Hit	BAQU_1476	K	BAST_0461	K	BBIA_2053	M	BIFI_0605	No Hit	BBOH_0888	No Hit	BBOMB_0965	P	BBOU_0459	No Hit	BBRE_0053	No Hit	BCAL_1221	K		No Hit	BCHO_0581	S	BCOM_0435	U		No Hit	BCRU_0514	R	BCUN_1507	T
AEAE_0885	I	DSM17774_0292	L	ALMA_0940	L	DSM21503_0988	No Hit	BACT_0535	No Hit		No Hit	BAES_1079	No Hit		No Hit		No Hit		No Hit	BAQU_1471	G	BAST_0459	No Hit	BBIA_2052	No Hit	BIFI_0603	No Hit	BBOH_0887	S	BBOMB_0958	T	BBOU_0453	No Hit	BBRE_0045	S	BCAL_1218	S		No Hit	BCHO_0551	S	BCOM_0430	No Hit		No Hit	BCRU_0513	No Hit	BCUN_1461	No Hit
AEAE_0884	S	DSM17774_0291	S	ALMA_0939	No Hit	DSM21503_0987	M	BACT_0534	No Hit		No Hit	BAES_1068	No Hit		No Hit		No Hit		No Hit	BAQU_1470	K	BAST_0458	S	BBIA_2044	M	BIFI_0602	No Hit	BBOH_0873	No Hit	BBOMB_0949	E	BBOU_0445	No Hit		No Hit	BCAL_1206	I		No Hit	BCHO_0527	No Hit	BCOM_0427	No Hit		No Hit	BCRU_0512	No Hit	BCUN_1457	No Hit
AEAE_0879	No Hit	DSM17774_0290	S	ALMA_0908	No Hit	DSM21503_0976	No Hit	BACT_0533	No Hit		No Hit	BAES_1040	No Hit		No Hit		No Hit		No Hit	BAQU_1469	S	BAST_0451	V	BBIA_2043	M	BIFI_0583	L	BBOH_0872	No Hit	BBOMB_0924	E	BBOU_0368	No Hit		No Hit	BCAL_1202	No Hit		No Hit	BCHO_0518	No Hit	BCOM_0408	No Hit		No Hit	BCRU_0511	No Hit	BCUN_1455	No Hit
AEAE_0877	V	DSM17774_0289	K	ALMA_0907	No Hit	DSM21503_0928	No Hit	BACT_0532	No Hit		No Hit	BAES_1019	No Hit		No Hit		No Hit		No Hit	BAQU_1468	K	BAST_0450	V	BBIA_2039	No Hit	BIFI_0570	No Hit	BBOH_0868	No Hit	BBOMB_0921	No Hit	BBOU_0357	No Hit		No Hit	BCAL_1195	R		No Hit	BCHO_0516	No Hit	BCOM_0400	R		No Hit	BCRU_0510	No Hit	BCUN_1407	S
AEAE_0876	No Hit	DSM17774_0288	L	ALMA_0875	No Hit	DSM21503_0920	R	BACT_0531	No Hit		No Hit	BAES_1016	No Hit		No Hit		No Hit		No Hit	BAQU_1465	K	BAST_0449	K	BBIA_2038	E	BIFI_0569	No Hit	BBOH_0867	No Hit	BBOMB_0913	No Hit	BBOU_0356	No Hit		No Hit	BCAL_1194	No Hit		No Hit	BCHO_0513	No Hit	BCOM_0396	No Hit		No Hit	BCRU_0509	No Hit	BCUN_1405	R
AEAE_0874	S	DSM17774_0286	No Hit	ALMA_0872	V	DSM21503_0917	No Hit	BACT_0530	No Hit		No Hit	BAES_0984	No Hit		No Hit		No Hit		No Hit	BAQU_1458	No Hit	BAST_0448	No Hit	BBIA_2037	P	BIFI_0564	No Hit	BBOH_0862	No Hit	BBOMB_0912	No Hit	BBOU_0355	No Hit		No Hit	BCAL_1190	No Hit		No Hit	BCHO_0510	No Hit	BCOM_0395	R		No Hit	BCRU_0508	No Hit	BCUN_1403	S
AEAE_0871	No Hit	DSM17774_0284	M	ALMA_0871	V	DSM21503_0914	V	BACT_0529	No Hit		No Hit	BAES_0983	No Hit		No Hit		No Hit		No Hit	BAQU_1448	No Hit	BAST_0447	DZ	BBIA_2036	P	BIFI_0563	No Hit	BBOH_0861	S	BBOMB_0911	No Hit	BBOU_0354	No Hit		No Hit	BCAL_1188	No Hit		No Hit	BCHO_0508	No Hit	BCOM_0394	L		No Hit	BCRU_0507	No Hit	BCUN_1401	No Hit
AEAE_0870	G	DSM17774_0279	No Hit	ALMA_0870	GM	DSM21503_0913	S	BACT_0528	No Hit		No Hit	BAES_0982	R		No Hit		No Hit		No Hit	BAQU_1424	S	BAST_0446	DZ	BBIA_2035	No Hit	BIFI_0559	M	BBOH_0859	S	BBOMB_0909	No Hit	BBOU_0353	No Hit		No Hit	BCAL_1186	No Hit		No Hit	BCHO_0475	S	BCOM_0392	ET		No Hit	BCRU_0506	No Hit	BCUN_1400	R
AEAE_0869	F	DSM17774_0277	No Hit	ALMA_0868	No Hit	DSM21503_0892	S	BACT_0527	L		No Hit	BAES_0977	No Hit		No Hit		No Hit		No Hit	BAQU_1422	S	BAST_0444	DZ	BBIA_2033	R	BIFI_0552	S	BBOH_0858	S	BBOMB_0908	No Hit	BBOU_0351	S		No Hit	BCAL_1182	S		No Hit	BCHO_0440	No Hit	BCOM_0389	S		No Hit	BCRU_0505	No Hit	BCUN_1399	R
AEAE_0868	No Hit	DSM17774_0268	K	ALMA_0859	No Hit	DSM21503_0890	S	BACT_0526	No Hit		No Hit	BAES_0943	No Hit		No Hit		No Hit		No Hit	BAQU_1421	U	BAST_0443	DZ	BBIA_2032	No Hit	BIFI_0551	O	BBOH_0857	No Hit	BBOMB_0907	No Hit	BBOU_0350	S		No Hit	BCAL_1151	No Hit		No Hit	BCHO_0434	No Hit	BCOM_0386	No Hit		No Hit	BCRU_0504	No Hit	BCUN_1398	No Hit
AEAE_0864	S	DSM17774_0267	No Hit	ALMA_0857	No Hit	DSM21503_0886	No Hit	BACT_0524	No Hit		No Hit	BAES_0899	No Hit		No Hit		No Hit		No Hit	BAQU_1418	No Hit	BAST_0438	DZ	BBIA_2020	No Hit	BIFI_0548	S	BBOH_0856	S	BBOMB_0906	No Hit	BBOU_0346	No Hit		No Hit	BCAL_1150	No Hit		No Hit	BCHO_0433	No Hit	BCOM_0381	No Hit		No Hit	BCRU_0503	No Hit	BCUN_1397	No Hit
AEAE_0862	M	DSM17774_0263	No Hit	ALMA_0852	R	DSM21503_0884	No Hit	BACT_0523	No Hit		No Hit	BAES_0898	No Hit		No Hit		No Hit		No Hit	BAQU_1407	No Hit	BAST_0437	No Hit	BBIA_2018	No Hit	BIFI_0544	No Hit	BBOH_0855	S	BBOMB_0905	M	BBOU_0344	No Hit		No Hit	BCAL_1149	No Hit		No Hit	BCHO_0425	S	BCOM_0376	No Hit		No Hit	BCRU_0502	S	BCUN_1394	No Hit
AEAE_0855	S	DSM17774_0259	No Hit	ALMA_0850	K	DSM21503_0883	No Hit	BACT_0522	No Hit		No Hit	BAES_0843	S		No Hit		No Hit		No Hit	BAQU_1397	S	BAST_0432	G	BBIA_2014	F	BIFI_0541	M	BBOH_0854	G	BBOMB_0903	No Hit	BBOU_0342	No Hit		No Hit	BCAL_1126	No Hit		No Hit	BCHO_0421	No Hit	BCOM_0369	No Hit		No Hit	BCRU_0501	S	BCUN_1393	No Hit
AEAE_0854	No Hit	DSM17774_0251	R	ALMA_0849	No Hit	DSM21503_0882	G	BACT_0521	No Hit		No Hit	BAES_0839	S		No Hit		No Hit		No Hit	BAQU_1368	P	BAST_0421	C	BBIA_1996	S	BIFI_0524	K	BBOH_0848	M	BBOMB_0902	No Hit	BBOU_0333	No Hit		No Hit	BCAL_1110	No Hit		No Hit	BCHO_0416	S	BCOM_0367	No Hit		No Hit	BCRU_0500	No Hit	BCUN_1388	S
AEAE_0849	L	DSM17774_0245	No Hit	ALMA_0848	No Hit	DSM21503_0881	No Hit	BACT_0520	No Hit		No Hit	BAES_0781	No Hit		No Hit		No Hit		No Hit	BAQU_1361	No Hit	BAST_0410	S	BBIA_1988	E	BIFI_0514	S	BBOH_0847	S	BBOMB_0900	L	BBOU_0332	No Hit		No Hit	BCAL_1107	No Hit		No Hit	BCHO_0413	No Hit	BCOM_0365	S		No Hit	BCRU_0499	No Hit	BCUN_1382	No Hit
AEAE_0847	R	DSM17774_0227	No Hit	ALMA_0847	No Hit	DSM21503_0868	No Hit	BACT_0519	No Hit		No Hit	BAES_0780	No Hit		No Hit		No Hit		No Hit	BAQU_1360	No Hit	BAST_0393	S	BBIA_1986	G	BIFI_0509	No Hit	BBOH_0846	No Hit	BBOMB_0898	No Hit	BBOU_0327	No Hit		No Hit	BCAL_1069	No Hit		No Hit	BCHO_0394	No Hit	BCOM_0354	No Hit		No Hit	BCRU_0498	S	BCUN_1381	No Hit
AEAE_0844	S	DSM17774_0205	No Hit	ALMA_0842	R	DSM21503_0860	No Hit	BACT_0518	No Hit		No Hit	BAES_0775	No Hit		No Hit		No Hit		No Hit	BAQU_1355	E	BAST_0382	DZ	BBIA_1985	K	BIFI_0508	No Hit	BBOH_0844	No Hit	BBOMB_0882	No Hit	BBOU_0325	No Hit		No Hit	BCAL_1059	No Hit		No Hit	BCHO_0365	E	BCOM_0340	S		No Hit	BCRU_0497	No Hit	BCUN_1356	R
AEAE_0841	No Hit	DSM17774_0204	S	ALMA_0841	S	DSM21503_0853	H	BACT_0517	No Hit		No Hit	BAES_0764	T		No Hit		No Hit		No Hit	BAQU_1353	P	BAST_0370	No Hit	BBIA_1976	No Hit	BIFI_0504	No Hit	BBOH_0838	S	BBOMB_0874	No Hit	BBOU_0317	No Hit		No Hit	BCAL_1058	No Hit		No Hit	BCHO_0355	No Hit	BCOM_0323	No Hit		No Hit	BCRU_0494	S	BCUN_1354	K
AEAE_0838	E	DSM17774_0184	No Hit	ALMA_0840	S	DSM21503_0837	G	BACT_0516	No Hit		No Hit	BAES_0742	S		No Hit		No Hit		No Hit	BAQU_1350	R	BAST_0369	No Hit	BBIA_1966	No Hit	BIFI_0488	S	BBOH_0825	No Hit	BBOMB_0827	No Hit	BBOU_0315	No Hit		No Hit	BCAL_1054	S		No Hit	BCHO_0354	No Hit	BCOM_0307	No Hit		No Hit	BCRU_0476	No Hit	BCUN_1353	G
AEAE_0837	S	DSM17774_0183	No Hit	ALMA_0833	No Hit	DSM21503_0835	No Hit	BACT_0515	No Hit		No Hit	BAES_0712	S		No Hit		No Hit		No Hit	BAQU_1349	E	BAST_0358	No Hit	BBIA_1963	No Hit	BIFI_0479	T	BBOH_0821	K	BBOMB_0787	No Hit	BBOU_0301	No Hit		No Hit	BCAL_1050	E		No Hit	BCHO_0333	No Hit	BCOM_0304	No Hit		No Hit	BCRU_0474	S	BCUN_1351	S
AEAE_0836	R	DSM17774_0178	S	ALMA_0824	No Hit	DSM21503_0826	S	BACT_0513	S		No Hit	BAES_0704	No Hit		No Hit		No Hit		No Hit	BAQU_1343	No Hit	BAST_0320	G	BBIA_1944	R	BIFI_0468	No Hit	BBOH_0820	M	BBOMB_0786	No Hit	BBOU_0297	No Hit		No Hit	BCAL_1045	V		No Hit	BCHO_0332	R	BCOM_0294	No Hit		No Hit	BCRU_0425	No Hit	BCUN_1349	No Hit
AEAE_0835	M	DSM17774_0173	S	ALMA_0806	S	DSM21503_0825	No Hit	BACT_0512	No Hit		No Hit	BAES_0703	S		No Hit		No Hit		No Hit	BAQU_1342	R	BAST_0318	G	BBIA_1939	R	BIFI_0455	No Hit	BBOH_0810	No Hit	BBOMB_0783	K	BBOU_0295	No Hit		No Hit	BCAL_1043	V		No Hit	BCHO_0330	No Hit	BCOM_0287	G		No Hit	BCRU_0421	R	BCUN_1347	No Hit
AEAE_0834	M	DSM17774_0167	M	ALMA_0805	No Hit	DSM21503_0822	I	BACT_0511	No Hit		No Hit	BAES_0701	No Hit		No Hit		No Hit		No Hit	BAQU_1341	No Hit	BAST_0316	R	BBIA_1933	No Hit	BIFI_0446	G	BBOH_0809	S	BBOMB_0781	G	BBOU_0290	No Hit		No Hit	BCAL_1018	No Hit		No Hit	BCHO_0322	S	BCOM_0286	G		No Hit	BCRU_0419	S	BCUN_1345	S
AEAE_0833	S	DSM17774_0166	No Hit	ALMA_0803	No Hit	DSM21503_0818	V	BACT_0510	L		No Hit	BAES_0700	No Hit		No Hit		No Hit		No Hit	BAQU_1340	No Hit	BAST_0315	S	BBIA_1899	V	BIFI_0445	G	BBOH_0807	R	BBOMB_0780	P	BBOU_0236	No Hit		No Hit	BCAL_1017	No Hit		No Hit	BCHO_0313	No Hit	BCOM_0285	No Hit		No Hit	BCRU_0411	No Hit	BCUN_1333	No Hit
AEAE_0832	G	DSM17774_0148	G	ALMA_0799	S	DSM21503_0817	No Hit	BACT_0508	No Hit		No Hit	BAES_0672	No Hit		No Hit		No Hit		No Hit	BAQU_1339	No Hit	BAST_0314	K	BBIA_1898	I	BIFI_0444	S	BBOH_0806	No Hit	BBOMB_0779	G	BBOU_0224	S		No Hit	BCAL_1008	No Hit		No Hit	BCHO_0312	No Hit	BCOM_0284	S		No Hit	BCRU_0410	No Hit	BCUN_1330	No Hit
AEAE_0831	No Hit	DSM17774_0121	No Hit	ALMA_0796	R	DSM21503_0816	No Hit	BACT_0506	No Hit		No Hit	BAES_0641	R		No Hit		No Hit		No Hit	BAQU_1338	No Hit	BAST_0310	K	BBIA_1893	No Hit	BIFI_0437	No Hit	BBOH_0805	No Hit	BBOMB_0778	G	BBOU_0210	No Hit		No Hit	BCAL_0996	T		No Hit	BCHO_0311	No Hit	BCOM_0283	No Hit		No Hit	BCRU_0409	S	BCUN_1314	No Hit
AEAE_0827	S	DSM17774_0118	P	ALMA_0789	No Hit	DSM21503_0815	No Hit	BACT_0505	No Hit		No Hit	BAES_0624	S		No Hit		No Hit		No Hit	BAQU_1337	No Hit	BAST_0300	R	BBIA_1887	No Hit	BIFI_0435	G	BBOH_0804	No Hit	BBOMB_0749	No Hit	BBOU_0205	No Hit		No Hit	BCAL_0968	S		No Hit	BCHO_0295	S	BCOM_0273	R		No Hit	BCRU_0406	No Hit	BCUN_1313	No Hit
AEAE_0820	No Hit	DSM17774_0117	S	ALMA_0769	No Hit	DSM21503_0809	V	BACT_0504	No Hit		No Hit	BAES_0602	No Hit		No Hit		No Hit		No Hit	BAQU_1336	No Hit	BAST_0289	No Hit	BBIA_1885	No Hit	BIFI_0427	No Hit	BBOH_0803	No Hit	BBOMB_0736	S	BBOU_0195	No Hit		No Hit	BCAL_0966	S		No Hit	BCHO_0294	S	BCOM_0272	F		No Hit	BCRU_0405	No Hit	BCUN_1307	No Hit
AEAE_0819	S	DSM17774_0110	L	ALMA_0766	K	DSM21503_0808	No Hit	BACT_0502	No Hit		No Hit	BAES_0597	No Hit		No Hit		No Hit		No Hit	BAQU_1335	No Hit	BAST_0284	K	BBIA_1875	No Hit	BIFI_0423	No Hit	BBOH_0787	No Hit	BBOMB_0734	No Hit	BBOU_0194	No Hit		No Hit	BCAL_0965	No Hit		No Hit	BCHO_0293	No Hit	BCOM_0266	No Hit		No Hit	BCRU_0379	No Hit	BCUN_1295	S
AEAE_0818	No Hit	DSM17774_0108	No Hit	ALMA_0762	S	DSM21503_0805	No Hit	BACT_0495	No Hit		No Hit	BAES_0518	No Hit		No Hit		No Hit		No Hit	BAQU_1334	No Hit	BAST_0281	S	BBIA_1873	R	BIFI_0421	No Hit	BBOH_0784	No Hit	BBOMB_0724	S	BBOU_0193	No Hit		No Hit	BCAL_0959	R		No Hit	BCHO_0286	S	BCOM_0264	K		No Hit	BCRU_0377	G	BCUN_1286	R
AEAE_0814	No Hit	DSM17774_0107	No Hit	ALMA_0757	L	DSM21503_0804	No Hit	BACT_0492	No Hit		No Hit	BAES_0494	S		No Hit		No Hit		No Hit	BAQU_1333	No Hit	BAST_0268	S	BBIA_1871	L	BIFI_0420	No Hit	BBOH_0783	No Hit	BBOMB_0719	V	BBOU_0190	No Hit		No Hit	BCAL_0956	No Hit		No Hit	BCHO_0285	No Hit	BCOM_0257	S		No Hit	BCRU_0367	No Hit	BCUN_1274	No Hit
AEAE_0810	J	DSM17774_0103	No Hit	ALMA_0736	R	DSM21503_0803	No Hit	BACT_0484	No Hit		No Hit	BAES_0487	No Hit		No Hit		No Hit		No Hit	BAQU_1332	No Hit	BAST_0267	S	BBIA_1869	No Hit	BIFI_0416	No Hit	BBOH_0782	No Hit	BBOMB_0714	No Hit	BBOU_0184	No Hit		No Hit	BCAL_0952	No Hit		No Hit	BCHO_0249	No Hit	BCOM_0237	T		No Hit	BCRU_0364	No Hit	BCUN_1273	No Hit
AEAE_0807	No Hit	DSM17774_0100	No Hit	ALMA_0729	D	DSM21503_0802	No Hit	BACT_0483	No Hit		No Hit	BAES_0486	R		No Hit		No Hit		No Hit	BAQU_1331	L	BAST_0261	G	BBIA_1868	No Hit	BIFI_0413	S	BBOH_0781	No Hit	BBOMB_0713	No Hit	BBOU_0181	No Hit		No Hit	BCAL_0951	R		No Hit	BCHO_0231	No Hit	BCOM_0236	No Hit		No Hit	BCRU_0363	S	BCUN_1270	L
AEAE_0806	L	DSM17774_0099	No Hit	ALMA_0713	G	DSM21503_0800	No Hit	BACT_0482	No Hit		No Hit	BAES_0448	No Hit		No Hit		No Hit		No Hit	BAQU_1319	No Hit	BAST_0255	J	BBIA_1867	No Hit	BIFI_0409	S	BBOH_0780	No Hit	BBOMB_0697	L	BBOU_0180	No Hit		No Hit	BCAL_0950	R		No Hit	BCHO_0223	No Hit	BCOM_0226	No Hit		No Hit	BCRU_0362	No Hit	BCUN_1250	R
AEAE_0804	No Hit	DSM17774_0096	No Hit	ALMA_0707	No Hit	DSM21503_0799	No Hit	BACT_0480	No Hit		No Hit	BAES_0447	No Hit		No Hit		No Hit		No Hit	BAQU_1314	No Hit	BAST_0249	G	BBIA_1865	No Hit	BIFI_0399	No Hit	BBOH_0774	No Hit	BBOMB_0695	R	BBOU_0177	S		No Hit	BCAL_0943	No Hit		No Hit	BCHO_0220	No Hit	BCOM_0223	No Hit		No Hit	BCRU_0356	S	BCUN_1249	E
AEAE_0800	No Hit	DSM17774_0095	M	ALMA_0693	L	DSM21503_0798	S	BACT_0476	K		No Hit	BAES_0445	No Hit		No Hit		No Hit		No Hit	BAQU_1304	S	BAST_0245	No Hit	BBIA_1863	No Hit	BIFI_0382	G	BBOH_0766	No Hit	BBOMB_0690	No Hit	BBOU_0173	No Hit		No Hit	BCAL_0940	No Hit		No Hit	BCHO_0219	No Hit	BCOM_0210	No Hit		No Hit	BCRU_0354	S	BCUN_1248	L
AEAE_0796	J	DSM17774_0094	M	ALMA_0692	L	DSM21503_0797	No Hit	BACT_0396	No Hit		No Hit	BAES_0444	No Hit		No Hit		No Hit		No Hit	BAQU_1291	No Hit	BAST_0243	S	BBIA_1862	No Hit	BIFI_0373	R	BBOH_0763	No Hit	BBOMB_0681	No Hit	BBOU_0172	S		No Hit	BCAL_0937	K		No Hit	BCHO_0218	No Hit	BCOM_0206	P		No Hit	BCRU_0353	No Hit	BCUN_1246	V
AEAE_0795	H	DSM17774_0092	No Hit	ALMA_0689	No Hit	DSM21503_0796	No Hit	BACT_0392	No Hit		No Hit	BAES_0441	V		No Hit		No Hit		No Hit	BAQU_1290	No Hit	BAST_0236	No Hit	BBIA_1860	No Hit	BIFI_0368	R	BBOH_0762	No Hit	BBOMB_0679	S	BBOU_0171	V		No Hit	BCAL_0935	M		No Hit	BCHO_0216	No Hit	BCOM_0205	G		No Hit	BCRU_0350	No Hit	BCUN_1245	E
AEAE_0791	T	DSM17774_0091	No Hit	ALMA_0688	R	DSM21503_0795	No Hit	BACT_0379	C		No Hit	BAES_0440	No Hit		No Hit		No Hit		No Hit	BAQU_1289	No Hit	BAST_0233	S	BBIA_1859	No Hit	BIFI_0367	No Hit	BBOH_0760	No Hit	BBOMB_0678	No Hit	BBOU_0170	V		No Hit	BCAL_0932	M		No Hit	BCHO_0215	No Hit	BCOM_0204	No Hit		No Hit	BCRU_0348	S	BCUN_1244	K
AEAE_0781	L	DSM17774_0090	No Hit	ALMA_0687	No Hit	DSM21503_0794	No Hit	BACT_0378	E		No Hit	BAES_0436	No Hit		No Hit		No Hit		No Hit	BAQU_1287	S	BAST_0228	No Hit	BBIA_1858	No Hit	BIFI_0362	M	BBOH_0758	No Hit	BBOMB_0653	S	BBOU_0162	No Hit		No Hit	BCAL_0931	No Hit		No Hit	BCHO_0214	No Hit	BCOM_0203	No Hit		No Hit	BCRU_0346	S	BCUN_1243	R
AEAE_0780	R	DSM17774_0086	No Hit	ALMA_0683	H	DSM21503_0793	No Hit	BACT_0377	E		No Hit	BAES_0432	No Hit		No Hit		No Hit		No Hit	BAQU_1286	No Hit	BAST_0210	No Hit	BBIA_1857	No Hit	BIFI_0355	No Hit	BBOH_0754	R	BBOMB_0649	No Hit	BBOU_0135	No Hit		No Hit	BCAL_0921	No Hit		No Hit	BCHO_0211	No Hit	BCOM_0198	E		No Hit	BCRU_0345	V	BCUN_1242	E
AEAE_0778	J	DSM17774_0085	No Hit	ALMA_0677	L	DSM21503_0792	L	BACT_0367	T		No Hit	BAES_0422	No Hit		No Hit		No Hit		No Hit	BAQU_1276	K	BAST_0186	K	BBIA_1855	No Hit	BIFI_0354	No Hit	BBOH_0753	No Hit	BBOMB_0644	R	BBOU_0132	S		No Hit	BCAL_0843	No Hit		No Hit	BCHO_0205	No Hit	BCOM_0192	No Hit		No Hit	BCRU_0344	L	BCUN_1241	No Hit
AEAE_0775	S	DSM17774_0084	No Hit	ALMA_0676	T	DSM21503_0782	L	BACT_0366	S		No Hit	BAES_0413	L		No Hit		No Hit		No Hit	BAQU_1266	H	BAST_0185	No Hit	BBIA_1853	No Hit	BIFI_0349	No Hit	BBOH_0750	No Hit	BBOMB_0629	No Hit	BBOU_0101	S		No Hit	BCAL_0842	S		No Hit	BCHO_0196	K	BCOM_0188	H		No Hit	BCRU_0343	S	BCUN_1229	No Hit
AEAE_0773	S	DSM17774_0083	No Hit	ALMA_0674	No Hit	DSM21503_0778	R	BACT_0364	S		No Hit	BAES_0408	K		No Hit		No Hit		No Hit	BAQU_1263	No Hit	BAST_0183	No Hit	BBIA_1851	No Hit	BIFI_0332	V	BBOH_0740	K	BBOMB_0609	K	BBOU_0093	No Hit		No Hit	BCAL_0835	No Hit		No Hit	BCHO_0185	G	BCOM_0182	E		No Hit	BCRU_0342	L	BCUN_1206	S
AEAE_0772	No Hit	DSM17774_0082	No Hit	ALMA_0660	R	DSM21503_0777	No Hit	BACT_0363	S		No Hit	BAES_0406	G		No Hit		No Hit		No Hit	BAQU_1257	No Hit	BAST_0182	G	BBIA_1850	No Hit	BIFI_0331	V	BBOH_0738	P	BBOMB_0607	S	BBOU_0069	No Hit		No Hit	BCAL_0821	No Hit		No Hit	BCHO_0184	G	BCOM_0172	G		No Hit	BCRU_0328	R	BCUN_1199	S
AEAE_0771	No Hit	DSM17774_0081	No Hit	ALMA_0659	L	DSM21503_0761	S	BACT_0360	No Hit		No Hit	BAES_0405	G		No Hit		No Hit		No Hit	BAQU_1236	No Hit	BAST_0181	No Hit	BBIA_1849	No Hit	BIFI_0318	E	BBOH_0736	No Hit	BBOMB_0606	No Hit	BBOU_0062	No Hit		No Hit	BCAL_0807	No Hit		No Hit	BCHO_0146	No Hit	BCOM_0171	G		No Hit	BCRU_0317	No Hit	BCUN_1185	R
AEAE_0770	R	DSM17774_0080	R	ALMA_0657	ET	DSM21503_0760	No Hit	BACT_0339	S		No Hit	BAES_0403	No Hit		No Hit		No Hit		No Hit	BAQU_1230	No Hit	BAST_0180	No Hit	BBIA_1848	No Hit	BIFI_0315	No Hit	BBOH_0730	S	BBOMB_0605	No Hit		No Hit		No Hit	BCAL_0781	No Hit		No Hit	BCHO_0136	K	BCOM_0169	No Hit		No Hit	BCRU_0302	No Hit	BCUN_1183	No Hit
AEAE_0767	S	DSM17774_0079	No Hit	ALMA_0609	S	DSM21503_0758	R	BACT_0326	DZ		No Hit	BAES_0389	No Hit		No Hit		No Hit		No Hit	BAQU_1223	S	BAST_0176	No Hit	BBIA_1847	No Hit	BIFI_0287	S	BBOH_0729	No Hit	BBOMB_0600	L		No Hit		No Hit	BCAL_0776	No Hit		No Hit	BCHO_0128	No Hit	BCOM_0168	No Hit		No Hit	BCRU_0289	No Hit	BCUN_1173	No Hit
AEAE_0764	S	DSM17774_0078	No Hit	ALMA_0601	S	DSM21503_0757	R	BACT_0324	No Hit		No Hit	BAES_0385	R		No Hit		No Hit		No Hit	BAQU_1193	No Hit	BAST_0174	M	BBIA_1846	No Hit	BIFI_0283	No Hit	BBOH_0726	No Hit	BBOMB_0598	V		No Hit		No Hit	BCAL_0769	No Hit		No Hit	BCHO_0127	M	BCOM_0167	G		No Hit	BCRU_0275	S	BCUN_1169	No Hit
AEAE_0761	No Hit	DSM17774_0077	No Hit	ALMA_0599	No Hit	DSM21503_0756	R	BACT_0316	C		No Hit	BAES_0376	No Hit		No Hit		No Hit		No Hit	BAQU_1191	No Hit	BAST_0173	G	BBIA_1843	No Hit	BIFI_0282	K	BBOH_0725	No Hit	BBOMB_0587	No Hit		No Hit		No Hit	BCAL_0768	No Hit		No Hit	BCHO_0102	No Hit	BCOM_0166	G		No Hit	BCRU_0236	No Hit	BCUN_1168	S
AEAE_0753	G	DSM17774_0076	K	ALMA_0598	No Hit	DSM21503_0755	E	BACT_0311	No Hit		No Hit	BAES_0375	No Hit		No Hit		No Hit		No Hit	BAQU_1172	K	BAST_0171	K	BBIA_1813	No Hit	BIFI_0263	K	BBOH_0724	No Hit	BBOMB_0574	S		No Hit		No Hit	BCAL_0767	K		No Hit	BCHO_0091	K	BCOM_0151	No Hit		No Hit	BCRU_0233	No Hit	BCUN_1167	S
AEAE_0749	No Hit	DSM17774_0074	No Hit	ALMA_0593	No Hit	DSM21503_0745	R	BACT_0306	No Hit		No Hit	BAES_0371	S		No Hit		No Hit		No Hit	BAQU_1171	G	BAST_0165	F	BBIA_1810	J	BIFI_0254	S	BBOH_0723	No Hit	BBOMB_0563	K		No Hit		No Hit	BCAL_0765	No Hit		No Hit	BCHO_0086	No Hit	BCOM_0145	No Hit		No Hit	BCRU_0226	H	BCUN_1139	L
AEAE_0748	No Hit	DSM17774_0072	S	ALMA_0589	No Hit	DSM21503_0738	D	BACT_0304	No Hit		No Hit	BAES_0369	N		No Hit		No Hit		No Hit	BAQU_1170	G	BAST_0161	I	BBIA_1807	No Hit	BIFI_0251	No Hit	BBOH_0722	L	BBOMB_0555	No Hit		No Hit		No Hit	BCAL_0764	No Hit		No Hit	BCHO_0085	S	BCOM_0143	No Hit		No Hit	BCRU_0216	No Hit	BCUN_1138	S
AEAE_0747	S	DSM17774_0065	L	ALMA_0588	S	DSM21503_0720	No Hit	BACT_0303	No Hit		No Hit	BAES_0361	No Hit		No Hit		No Hit		No Hit	BAQU_1169	G	BAST_0139	T	BBIA_1803	S	BIFI_0250	S	BBOH_0721	M	BBOMB_0553	No Hit		No Hit		No Hit	BCAL_0763	R		No Hit	BCHO_0082	No Hit	BCOM_0141	No Hit		No Hit	BCRU_0215	No Hit	BCUN_1128	No Hit
AEAE_0746	R	DSM17774_0063	S	ALMA_0587	No Hit	DSM21503_0719	No Hit	BACT_0302	K		No Hit	BAES_0358	No Hit		No Hit		No Hit		No Hit	BAQU_1168	S	BAST_0138	GM	BBIA_1802	S	BIFI_0249	S	BBOH_0720	No Hit	BBOMB_0552	No Hit		No Hit		No Hit	BCAL_0762	No Hit		No Hit	BCHO_0081	No Hit	BCOM_0137	R		No Hit	BCRU_0210	R	BCUN_1127	S
AEAE_0738	S	DSM17774_0061	No Hit	ALMA_0586	S	DSM21503_0718	No Hit	BACT_0299	No Hit		No Hit	BAES_0355	No Hit		No Hit		No Hit		No Hit	BAQU_1162	K	BAST_0135	No Hit	BBIA_1799	S	BIFI_0245	No Hit	BBOH_0718	No Hit	BBOMB_0551	S		No Hit		No Hit	BCAL_0761	No Hit		No Hit	BCHO_0078	No Hit	BCOM_0136	No Hit		No Hit	BCRU_0209	No Hit	BCUN_1126	S
AEAE_0733	No Hit	DSM17774_0057	No Hit	ALMA_0585	No Hit	DSM21503_0713	G	BACT_0287	S		No Hit	BAES_0351	M		No Hit		No Hit		No Hit	BAQU_1161	V	BAST_0133	V	BBIA_1798	S	BIFI_0242	No Hit	BBOH_0717	No Hit	BBOMB_0542	No Hit		No Hit		No Hit	BCAL_0743	No Hit		No Hit	BCHO_0077	No Hit	BCOM_0135	No Hit		No Hit	BCRU_0203	S	BCUN_1125	No Hit
AEAE_0730	No Hit	DSM17774_0054	S	ALMA_0583	No Hit	DSM21503_0711	No Hit	BACT_0280	DZ		No Hit	BAES_0350	M		No Hit		No Hit		No Hit	BAQU_1160	V	BAST_0131	No Hit	BBIA_1796	L	BIFI_0219	S	BBOH_0716	No Hit	BBOMB_0514	No Hit		No Hit		No Hit	BCAL_0741	No Hit		No Hit	BCHO_0076	No Hit	BCOM_0134	No Hit		No Hit	BCRU_0198	No Hit	BCUN_1124	M
AEAE_0723	I	DSM17774_0035	S	ALMA_0582	No Hit	DSM21503_0710	No Hit	BACT_0279	DZ		No Hit	BAES_0349	M		No Hit		No Hit		No Hit	BAQU_1114	S	BAST_0128	No Hit	BBIA_1794	No Hit	BIFI_0218	No Hit	BBOH_0712	S	BBOMB_0510	No Hit		No Hit		No Hit	BCAL_0740	No Hit		No Hit	BCHO_0070	No Hit	BCOM_0112	No Hit		No Hit	BCRU_0197	No Hit	BCUN_1120	S
AEAE_0721	I	DSM17774_0034	U	ALMA_0581	No Hit	DSM21503_0709	No Hit	BACT_0278	No Hit		No Hit	BAES_0348	No Hit		No Hit		No Hit		No Hit	BAQU_1091	S	BAST_0126	S	BBIA_1671	V	BIFI_0188	G	BBOH_0701	No Hit	BBOMB_0509	No Hit		No Hit		No Hit	BCAL_0739	T		No Hit	BCHO_0069	No Hit	BCOM_0100	S		No Hit	BCRU_0175	S	BCUN_1119	M
AEAE_0720	C	DSM17774_0033	No Hit	ALMA_0580	No Hit	DSM21503_0698	L	BACT_0277	DZ		No Hit	BAES_0347	R		No Hit		No Hit		No Hit	BAQU_1084	S	BAST_0113	No Hit	BBIA_1670	K	BIFI_0184	No Hit	BBOH_0698	No Hit	BBOMB_0508	No Hit		No Hit		No Hit	BCAL_0738	No Hit		No Hit	BCHO_0068	No Hit	BCOM_0098	S		No Hit	BCRU_0159	No Hit	BCUN_1117	S
AEAE_0718	No Hit	DSM17774_0032	No Hit	ALMA_0578	No Hit	DSM21503_0694	No Hit	BACT_0271	R		No Hit	BAES_0346	No Hit		No Hit		No Hit		No Hit	BAQU_1081	E	BAST_0110	G	BBIA_1669	No Hit	BIFI_0172	S	BBOH_0697	No Hit	BBOMB_0507	No Hit		No Hit		No Hit	BCAL_0719	No Hit		No Hit	BCHO_0067	No Hit	BCOM_0088	G		No Hit	BCRU_0156	L	BCUN_1113	No Hit
AEAE_0711	No Hit	DSM17774_0031	No Hit	ALMA_0576	No Hit	DSM21503_0693	No Hit	BACT_0261	No Hit		No Hit	BAES_0345	S		No Hit		No Hit		No Hit	BAQU_1065	No Hit	BAST_0106	No Hit	BBIA_1660	No Hit	BIFI_0169	S	BBOH_0696	No Hit	BBOMB_0503	K		No Hit		No Hit	BCAL_0718	No Hit		No Hit	BCHO_0066	No Hit	BCOM_0087	No Hit		No Hit	BCRU_0155	No Hit	BCUN_1111	No Hit
AEAE_0707	D	DSM17774_0029	No Hit	ALMA_0574	S	DSM21503_0692	No Hit	BACT_0226	No Hit		No Hit	BAES_0343	No Hit		No Hit		No Hit		No Hit	BAQU_1051	S	BAST_0105	T	BBIA_1659	No Hit	BIFI_0168	No Hit	BBOH_0695	No Hit	BBOMB_0502	No Hit		No Hit		No Hit	BCAL_0713	No Hit		No Hit	BCHO_0065	S	BCOM_0086	G		No Hit	BCRU_0149	No Hit	BCUN_1103	M
AEAE_0704	M	DSM17774_0028	V	ALMA_0571	No Hit	DSM21503_0691	S	BACT_0217	H		No Hit	BAES_0342	S		No Hit		No Hit		No Hit	BAQU_1037	S	BAST_0104	T	BBIA_1658	S	BIFI_0162	S	BBOH_0694	No Hit	BBOMB_0501	K		No Hit		No Hit	BCAL_0710	No Hit		No Hit	BCHO_0040	No Hit	BCOM_0068	No Hit		No Hit	BCRU_0140	V	BCUN_1102	L
AEAE_0702	No Hit	DSM17774_0025	S	ALMA_0560	No Hit	DSM21503_0687	H	BACT_0216	K		No Hit	BAES_0340	IQ		No Hit		No Hit		No Hit	BAQU_1036	S	BAST_0093	S	BBIA_1657	No Hit	BIFI_0161	No Hit	BBOH_0692	No Hit	BBOMB_0500	C		No Hit		No Hit	BCAL_0674	No Hit		No Hit	BCHO_0025	T	BCOM_0067	No Hit		No Hit	BCRU_0129	S	BCUN_1100	No Hit
AEAE_0698	No Hit	DSM17774_0024	No Hit	ALMA_0558	No Hit	DSM21503_0680	No Hit	BACT_0215	HI		No Hit	BAES_0339	No Hit		No Hit		No Hit		No Hit	BAQU_1012	No Hit	BAST_0089	K	BBIA_1656	No Hit	BIFI_0152	S	BBOH_0691	No Hit	BBOMB_0499	No Hit		No Hit		No Hit	BCAL_0656	P		No Hit	BCHO_0024	No Hit	BCOM_0066	No Hit		No Hit	BCRU_0127	S	BCUN_1099	No Hit
AEAE_0697	No Hit	DSM17774_0023	No Hit	ALMA_0535	J	DSM21503_0679	T	BACT_0214	C		No Hit	BAES_0338	No Hit		No Hit		No Hit		No Hit	BAQU_0983	L	BAST_0088	R	BBIA_1654	No Hit	BIFI_0151	No Hit	BBOH_0683	V	BBOMB_0496	No Hit		No Hit		No Hit	BCAL_0627	No Hit		No Hit	BCHO_0016	No Hit	BCOM_0064	No Hit		No Hit	BCRU_0125	No Hit	BCUN_1082	S
AEAE_0694	S	DSM17774_0022	L	ALMA_0515	No Hit	DSM21503_0678	T	BACT_0213	K		No Hit	BAES_0336	T		No Hit		No Hit		No Hit	BAQU_0982	S	BAST_0087	R	BBIA_1650	S	BIFI_0128	No Hit	BBOH_0681	No Hit	BBOMB_0485	No Hit		No Hit		No Hit	BCAL_0626	V		No Hit	BCHO_0002	P	BCOM_0063	C		No Hit	BCRU_0124	M	BCUN_1070	G
AEAE_0693	M	DSM17774_0021	L	ALMA_0492	No Hit	DSM21503_0676	S	BACT_0208	R		No Hit	BAES_0334	S		No Hit		No Hit		No Hit	BAQU_0979	O	BAST_0078	No Hit	BBIA_1642	S	BIFI_0120	G	BBOH_0680	No Hit	BBOMB_0460	No Hit		No Hit		No Hit	BCAL_0624	S		No Hit		No Hit	BCOM_0062	No Hit		No Hit	BCRU_0123	No Hit	BCUN_1069	K
AEAE_0690	S	DSM17774_0020	No Hit	ALMA_0489	S	DSM21503_0675	S	BACT_0200	No Hit		No Hit	BAES_0333	No Hit		No Hit		No Hit		No Hit	BAQU_0976	E	BAST_0077	No Hit	BBIA_1641	No Hit	BIFI_0114	S	BBOH_0679	S	BBOMB_0457	No Hit		No Hit		No Hit	BCAL_0623	No Hit		No Hit		No Hit	BCOM_0060	S		No Hit	BCRU_0122	D	BCUN_1068	G
AEAE_0689	P	DSM17774_0019	No Hit	ALMA_0488	No Hit	DSM21503_0653	S	BACT_0197	No Hit		No Hit	BAES_0332	No Hit		No Hit		No Hit		No Hit	BAQU_0975	R	BAST_0048	P	BBIA_1640	K	BIFI_0098	G	BBOH_0668	No Hit	BBOMB_0454	No Hit		No Hit		No Hit	BCAL_0607	No Hit		No Hit		No Hit	BCOM_0057	S		No Hit	BCRU_0082	S	BCUN_1067	G
AEAE_0682	K	DSM17774_0018	No Hit	ALMA_0484	R	DSM21503_0652	No Hit	BACT_0184	S		No Hit	BAES_0330	No Hit		No Hit		No Hit		No Hit	BAQU_0969	K	BAST_0045	No Hit	BBIA_1633	V	BIFI_0096	T	BBOH_0667	S	BBOMB_0434	No Hit		No Hit		No Hit	BCAL_0554	No Hit		No Hit		No Hit	BCOM_0056	C		No Hit	BCRU_0079	S	BCUN_1066	No Hit
AEAE_0680	D	DSM17774_0017	No Hit	ALMA_0482	I	DSM21503_0651	No Hit	BACT_0181	No Hit		No Hit	BAES_0261	No Hit		No Hit		No Hit		No Hit	BAQU_0960	L	BAST_0044	No Hit	BBIA_1632	V	BIFI_0095	T	BBOH_0665	No Hit	BBOMB_0433	No Hit		No Hit		No Hit	BCAL_0504	S		No Hit		No Hit	BCOM_0055	No Hit		No Hit	BCRU_0070	S	BCUN_1065	No Hit
AEAE_0678	No Hit	DSM17774_0016	No Hit	ALMA_0473	No Hit	DSM21503_0648	No Hit	BACT_0178	No Hit		No Hit	BAES_0218	No Hit		No Hit		No Hit		No Hit	BAQU_0953	V	BAST_0043	No Hit	BBIA_1630	No Hit	BIFI_0094	No Hit	BBOH_0661	No Hit	BBOMB_0431	No Hit		No Hit		No Hit	BCAL_0496	M		No Hit		No Hit	BCOM_0052	No Hit		No Hit	BCRU_0065	No Hit	BCUN_1064	R
AEAE_0677	No Hit	DSM17774_0015	No Hit	ALMA_0463	No Hit	DSM21503_0646	S	BACT_0169	L		No Hit	BAES_0200	No Hit		No Hit		No Hit		No Hit	BAQU_0951	T	BAST_0042	No Hit	BBIA_1620	S	BIFI_0087	No Hit	BBOH_0657	T	BBOMB_0429	I		No Hit		No Hit	BCAL_0494	S		No Hit		No Hit	BCOM_0049	No Hit		No Hit	BCRU_0054	No Hit	BCUN_1054	No Hit
AEAE_0673	H	DSM17774_0014	No Hit	ALMA_0433	R	DSM21503_0635	No Hit	BACT_0166	No Hit		No Hit	BAES_0199	No Hit		No Hit		No Hit		No Hit	BAQU_0943	No Hit	BAST_0040	V	BBIA_1598	No Hit	BIFI_0086	No Hit	BBOH_0654	S	BBOMB_0423	S		No Hit		No Hit	BCAL_0484	G		No Hit		No Hit	BCOM_0043	R		No Hit	BCRU_0042	No Hit	BCUN_1053	No Hit
AEAE_0666	K	DSM17774_0013	No Hit	ALMA_0413	No Hit	DSM21503_0628	No Hit	BACT_0165	No Hit		No Hit	BAES_0198	K		No Hit		No Hit		No Hit	BAQU_0930	No Hit	BAST_0039	L	BBIA_1597	No Hit	BIFI_0081	S	BBOH_0653	No Hit	BBOMB_0422	L		No Hit		No Hit	BCAL_0480	L		No Hit		No Hit	BCOM_0041	L		No Hit	BCRU_0034	P	BCUN_1050	No Hit
AEAE_0663	No Hit	DSM17774_0012	No Hit	ALMA_0407	No Hit	DSM21503_0621	E	BACT_0164	G		No Hit	BAES_0195	No Hit		No Hit		No Hit		No Hit	BAQU_0925	No Hit	BAST_0038	C	BBIA_1584	L	BIFI_0080	S	BBOH_0652	No Hit	BBOMB_0420	ET		No Hit		No Hit	BCAL_0476	No Hit		No Hit		No Hit	BCOM_0040	No Hit		No Hit	BCRU_0033	E	BCUN_1042	No Hit
AEAE_0656	S	DSM17774_0010	No Hit	ALMA_0404	No Hit	DSM21503_0609	S	BACT_0163	G		No Hit	BAES_0178	No Hit		No Hit		No Hit		No Hit	BAQU_0923	D	BAST_0037	E	BBIA_1581	No Hit	BIFI_0068	No Hit	BBOH_0649	No Hit	BBOMB_0397	No Hit		No Hit		No Hit	BCAL_0475	No Hit		No Hit		No Hit	BCOM_0026	U		No Hit	BCRU_0032	K	BCUN_1041	No Hit
AEAE_0655	S	DSM17774_0009	No Hit	ALMA_0403	No Hit	DSM21503_0589	No Hit	BACT_0161	K		No Hit	BAES_0177	No Hit		No Hit		No Hit		No Hit	BAQU_0918	S	BAST_0036	S	BBIA_1576	S	BIFI_0060	S	BBOH_0648	F	BBOMB_0391	No Hit		No Hit		No Hit	BCAL_0470	L		No Hit		No Hit	BCOM_0022	No Hit		No Hit	BCRU_0027	No Hit	BCUN_1040	No Hit
AEAE_0649	No Hit	DSM17774_0007	L	ALMA_0379	No Hit	DSM21503_0588	No Hit	BACT_0160	No Hit		No Hit	BAES_0176	No Hit		No Hit		No Hit		No Hit	BAQU_0915	R	BAST_0034	V	BBIA_1574	No Hit	BIFI_0058	G	BBOH_0647	No Hit	BBOMB_0387	S		No Hit		No Hit	BCAL_0450	No Hit		No Hit		No Hit	BCOM_0003	No Hit		No Hit	BCRU_0003	No Hit	BCUN_1032	K
AEAE_0646	EG	DSM17774_0006	V	ALMA_0376	S	DSM21503_0587	No Hit	BACT_0155	H		No Hit	BAES_0172	No Hit		No Hit		No Hit		No Hit	BAQU_0908	P	BAST_0026	S	BBIA_1569	No Hit	BIFI_0057	G	BBOH_0646	S	BBOMB_0383	No Hit		No Hit		No Hit	BCAL_0425	K		No Hit		No Hit	BCOM_0001	No Hit		No Hit		No Hit	BCUN_1030	No Hit
AEAE_0645	S	DSM17774_0004	S	ALMA_0374	No Hit	DSM21503_0585	No Hit	BACT_0153	S		No Hit	BAES_0171	No Hit		No Hit		No Hit		No Hit	BAQU_0895	No Hit	BAST_0019	No Hit	BBIA_1567	No Hit	BIFI_0056	K	BBOH_0642	No Hit	BBOMB_0379	E		No Hit		No Hit	BCAL_0382	J		No Hit		No Hit		No Hit		No Hit		No Hit	BCUN_1005	NU
AEAE_0637	R	DSM17774_0002	No Hit	ALMA_0373	No Hit	DSM21503_0572	No Hit	BACT_0152	S		No Hit	BAES_0158	No Hit		No Hit		No Hit		No Hit	BAQU_0891	No Hit		No Hit	BBIA_1565	T	BIFI_0052	R	BBOH_0641	No Hit	BBOMB_0378	L		No Hit		No Hit	BCAL_0375	S		No Hit		No Hit		No Hit		No Hit		No Hit	BCUN_1004	No Hit
AEAE_0632	No Hit	DSM17774_0001	No Hit	ALMA_0360	M	DSM21503_0568	No Hit	BACT_0151	E		No Hit	BAES_0157	S		No Hit		No Hit		No Hit	BAQU_0869	No Hit		No Hit	BBIA_1559	No Hit	BIFI_0044	No Hit	BBOH_0640	No Hit	BBOMB_0377	No Hit		No Hit		No Hit	BCAL_0374	S		No Hit		No Hit		No Hit		No Hit		No Hit	BCUN_1003	No Hit
AEAE_0630	T		No Hit	ALMA_0359	No Hit	DSM21503_0553	No Hit	BACT_0150	J		No Hit	BAES_0130	No Hit		No Hit		No Hit		No Hit	BAQU_0864	No Hit		No Hit	BBIA_1558	No Hit	BIFI_0041	No Hit	BBOH_0639	No Hit	BBOMB_0376	V		No Hit		No Hit	BCAL_0373	No Hit		No Hit		No Hit		No Hit		No Hit		No Hit	BCUN_1000	No Hit
AEAE_0629	H		No Hit	ALMA_0355	H	DSM21503_0552	R	BACT_0147	No Hit		No Hit	BAES_0123	S		No Hit		No Hit		No Hit	BAQU_0861	No Hit		No Hit	BBIA_1556	M	BIFI_0033	P	BBOH_0638	No Hit	BBOMB_0374	No Hit		No Hit		No Hit	BCAL_0368	No Hit		No Hit		No Hit		No Hit		No Hit		No Hit	BCUN_0999	No Hit
AEAE_0628	No Hit		No Hit	ALMA_0348	No Hit	DSM21503_0551	I	BACT_0141	No Hit		No Hit	BAES_0108	S		No Hit		No Hit		No Hit	BAQU_0853	P		No Hit	BBIA_1549	No Hit	BIFI_0019	V	BBOH_0637	No Hit	BBOMB_0372	No Hit		No Hit		No Hit	BCAL_0367	No Hit		No Hit		No Hit		No Hit		No Hit		No Hit	BCUN_0996	No Hit
AEAE_0623	S		No Hit	ALMA_0347	No Hit	DSM21503_0543	L	BACT_0139	R		No Hit	BAES_0103	U		No Hit		No Hit		No Hit	BAQU_0839	No Hit		No Hit	BBIA_1547	No Hit	BIFI_0014	G	BBOH_0636	No Hit	BBOMB_0370	No Hit		No Hit		No Hit	BCAL_0366	No Hit		No Hit		No Hit		No Hit		No Hit		No Hit	BCUN_0994	No Hit
AEAE_0613	G		No Hit	ALMA_0340	No Hit	DSM21503_0542	K	BACT_0138	No Hit		No Hit	BAES_0092	E		No Hit		No Hit		No Hit	BAQU_0826	No Hit		No Hit	BBIA_1544	No Hit	BIFI_0011	G	BBOH_0635	No Hit	BBOMB_0363	No Hit		No Hit		No Hit	BCAL_0361	F		No Hit		No Hit		No Hit		No Hit		No Hit	BCUN_0993	No Hit
AEAE_0610	No Hit		No Hit	ALMA_0334	M	DSM21503_0537	No Hit	BACT_0111	S		No Hit	BAES_0091	E		No Hit		No Hit		No Hit	BAQU_0825	No Hit		No Hit	BBIA_1542	No Hit	BIFI_0009	G	BBOH_0634	S	BBOMB_0361	No Hit		No Hit		No Hit	BCAL_0356	R		No Hit		No Hit		No Hit		No Hit		No Hit	BCUN_0992	No Hit
AEAE_0603	No Hit		No Hit	ALMA_0329	No Hit	DSM21503_0530	S	BACT_0110	S		No Hit	BAES_0090	E		No Hit		No Hit		No Hit	BAQU_0824	No Hit		No Hit	BBIA_1540	No Hit		No Hit	BBOH_0633	No Hit	BBOMB_0359	H		No Hit		No Hit	BCAL_0355	R		No Hit		No Hit		No Hit		No Hit		No Hit	BCUN_0991	No Hit
AEAE_0601	No Hit		No Hit	ALMA_0324	Q	DSM21503_0509	No Hit	BACT_0102	F		No Hit	BAES_0089	E		No Hit		No Hit		No Hit	BAQU_0823	No Hit		No Hit	BBIA_1534	No Hit		No Hit	BBOH_0632	No Hit	BBOMB_0341	S		No Hit		No Hit	BCAL_0353	G		No Hit		No Hit		No Hit		No Hit		No Hit	BCUN_0990	No Hit
AEAE_0600	M		No Hit	ALMA_0309	No Hit	DSM21503_0508	No Hit	BACT_0086	K		No Hit	BAES_0088	No Hit		No Hit		No Hit		No Hit	BAQU_0808	No Hit		No Hit	BBIA_1519	No Hit		No Hit	BBOH_0630	No Hit	BBOMB_0327	No Hit		No Hit		No Hit	BCAL_0346	No Hit		No Hit		No Hit		No Hit		No Hit		No Hit	BCUN_0989	No Hit
AEAE_0599	No Hit		No Hit	ALMA_0303	No Hit	DSM21503_0507	No Hit	BACT_0072	No Hit		No Hit	BAES_0087	E		No Hit		No Hit		No Hit	BAQU_0797	No Hit		No Hit	BBIA_1460	No Hit		No Hit	BBOH_0619	S	BBOMB_0318	S		No Hit		No Hit	BCAL_0341	No Hit		No Hit		No Hit		No Hit		No Hit		No Hit	BCUN_0988	No Hit
AEAE_0598	No Hit		No Hit	ALMA_0302	No Hit	DSM21503_0506	S	BACT_0071	No Hit		No Hit	BAES_0086	P		No Hit		No Hit		No Hit	BAQU_0785	No Hit		No Hit	BBIA_1446	No Hit		No Hit	BBOH_0597	No Hit	BBOMB_0315	No Hit		No Hit		No Hit	BCAL_0340	No Hit		No Hit		No Hit		No Hit		No Hit		No Hit	BCUN_0986	No Hit
AEAE_0596	No Hit		No Hit	ALMA_0299	No Hit	DSM21503_0505	S	BACT_0070	G		No Hit	BAES_0085	P		No Hit		No Hit		No Hit	BAQU_0784	No Hit		No Hit	BBIA_1411	No Hit		No Hit	BBOH_0588	No Hit	BBOMB_0286	V		No Hit		No Hit	BCAL_0333	S		No Hit		No Hit		No Hit		No Hit		No Hit	BCUN_0985	No Hit
AEAE_0588	Q		No Hit	ALMA_0296	No Hit	DSM21503_0502	No Hit	BACT_0062	No Hit		No Hit	BAES_0084	No Hit		No Hit		No Hit		No Hit	BAQU_0779	E		No Hit	BBIA_1410	No Hit		No Hit	BBOH_0585	No Hit	BBOMB_0278	No Hit		No Hit		No Hit	BCAL_0332	No Hit		No Hit		No Hit		No Hit		No Hit		No Hit	BCUN_0984	No Hit
AEAE_0585	S		No Hit	ALMA_0289	No Hit	DSM21503_0500	No Hit	BACT_0059	No Hit		No Hit	BAES_0083	E		No Hit		No Hit		No Hit	BAQU_0778	No Hit		No Hit	BBIA_1381	S		No Hit	BBOH_0575	No Hit	BBOMB_0265	R		No Hit		No Hit	BCAL_0331	S		No Hit		No Hit		No Hit		No Hit		No Hit	BCUN_0983	No Hit
AEAE_0576	No Hit		No Hit	ALMA_0279	No Hit	DSM21503_0464	No Hit	BACT_0057	M		No Hit	BAES_0082	E		No Hit		No Hit		No Hit	BAQU_0772	No Hit		No Hit	BBIA_1380	No Hit		No Hit	BBOH_0574	No Hit	BBOMB_0259	R		No Hit		No Hit	BCAL_0330	No Hit		No Hit		No Hit		No Hit		No Hit		No Hit	BCUN_0982	No Hit
AEAE_0573	No Hit		No Hit	ALMA_0278	No Hit	DSM21503_0451	R	BACT_0018	GM		No Hit	BAES_0081	R		No Hit		No Hit		No Hit	BAQU_0768	No Hit		No Hit	BBIA_1374	G		No Hit	BBOH_0573	No Hit	BBOMB_0253	No Hit		No Hit		No Hit	BCAL_0329	No Hit		No Hit		No Hit		No Hit		No Hit		No Hit	BCUN_0981	No Hit
AEAE_0572	No Hit		No Hit	ALMA_0276	No Hit	DSM21503_0450	R	BACT_0017	No Hit		No Hit	BAES_0079	R		No Hit		No Hit		No Hit	BAQU_0767	No Hit		No Hit	BBIA_1373	No Hit		No Hit	BBOH_0572	No Hit	BBOMB_0217	S		No Hit		No Hit	BCAL_0326	No Hit		No Hit		No Hit		No Hit		No Hit		No Hit	BCUN_0980	No Hit
AEAE_0571	No Hit		No Hit	ALMA_0269	S	DSM21503_0437	S	BACT_0010	G		No Hit	BAES_0078	C		No Hit		No Hit		No Hit	BAQU_0766	H		No Hit	BBIA_1370	No Hit		No Hit	BBOH_0564	M	BBOMB_0209	T		No Hit		No Hit	BCAL_0325	No Hit		No Hit		No Hit		No Hit		No Hit		No Hit	BCUN_0979	No Hit
AEAE_0569	No Hit		No Hit	ALMA_0268	K	DSM21503_0431	S		No Hit		No Hit	BAES_0077	K		No Hit		No Hit		No Hit	BAQU_0764	No Hit		No Hit	BBIA_1364	R		No Hit	BBOH_0563	No Hit	BBOMB_0200	No Hit		No Hit		No Hit	BCAL_0324	K		No Hit		No Hit		No Hit		No Hit		No Hit	BCUN_0978	L
AEAE_0568	No Hit		No Hit	ALMA_0267	G	DSM21503_0420	No Hit		No Hit		No Hit	BAES_0071	GM		No Hit		No Hit		No Hit	BAQU_0761	E		No Hit	BBIA_1363	C		No Hit	BBOH_0562	No Hit	BBOMB_0186	S		No Hit		No Hit	BCAL_0323	G		No Hit		No Hit		No Hit		No Hit		No Hit	BCUN_0971	R
AEAE_0567	No Hit		No Hit	ALMA_0266	R	DSM21503_0415	S		No Hit		No Hit	BAES_0070	R		No Hit		No Hit		No Hit	BAQU_0742	No Hit		No Hit	BBIA_1355	No Hit		No Hit	BBOH_0561	No Hit	BBOMB_0184	No Hit		No Hit		No Hit	BCAL_0320	No Hit		No Hit		No Hit		No Hit		No Hit		No Hit	BCUN_0970	L
AEAE_0564	No Hit		No Hit	ALMA_0265	H	DSM21503_0414	No Hit		No Hit		No Hit	BAES_0068	I		No Hit		No Hit		No Hit	BAQU_0739	No Hit		No Hit	BBIA_1354	No Hit		No Hit	BBOH_0560	No Hit	BBOMB_0181	No Hit		No Hit		No Hit	BCAL_0319	L		No Hit		No Hit		No Hit		No Hit		No Hit	BCUN_0968	ET
AEAE_0563	S		No Hit	ALMA_0264	H	DSM21503_0413	No Hit		No Hit		No Hit	BAES_0057	S		No Hit		No Hit		No Hit	BAQU_0734	S		No Hit	BBIA_1351	M		No Hit	BBOH_0559	No Hit	BBOMB_0155	R		No Hit		No Hit	BCAL_0318	No Hit		No Hit		No Hit		No Hit		No Hit		No Hit	BCUN_0937	No Hit
AEAE_0562	S		No Hit	ALMA_0263	No Hit	DSM21503_0406	S		No Hit		No Hit	BAES_0043	S		No Hit		No Hit		No Hit	BAQU_0725	No Hit		No Hit	BBIA_1350	M		No Hit	BBOH_0558	No Hit	BBOMB_0152	S		No Hit		No Hit	BCAL_0290	E		No Hit		No Hit		No Hit		No Hit		No Hit	BCUN_0928	No Hit
AEAE_0561	No Hit		No Hit	ALMA_0247	S	DSM21503_0387	S		No Hit		No Hit	BAES_0042	No Hit		No Hit		No Hit		No Hit	BAQU_0723	No Hit		No Hit	BBIA_1323	No Hit		No Hit	BBOH_0546	L	BBOMB_0145	S		No Hit		No Hit	BCAL_0265	No Hit		No Hit		No Hit		No Hit		No Hit		No Hit	BCUN_0921	No Hit
AEAE_0560	S		No Hit	ALMA_0233	M	DSM21503_0382	No Hit		No Hit		No Hit	BAES_0039	L		No Hit		No Hit		No Hit	BAQU_0716	No Hit		No Hit	BBIA_1320	No Hit		No Hit	BBOH_0542	No Hit	BBOMB_0136	No Hit		No Hit		No Hit	BCAL_0263	No Hit		No Hit		No Hit		No Hit		No Hit		No Hit	BCUN_0919	No Hit
AEAE_0558	No Hit		No Hit	ALMA_0223	R	DSM21503_0381	No Hit		No Hit		No Hit		No Hit		No Hit		No Hit		No Hit	BAQU_0697	L		No Hit	BBIA_1316	M		No Hit	BBOH_0540	No Hit	BBOMB_0135	No Hit		No Hit		No Hit	BCAL_0262	No Hit		No Hit		No Hit		No Hit		No Hit		No Hit	BCUN_0912	V
AEAE_0556	No Hit		No Hit	ALMA_0215	S	DSM21503_0380	S		No Hit		No Hit		No Hit		No Hit		No Hit		No Hit	BAQU_0696	L		No Hit	BBIA_1315	M		No Hit	BBOH_0537	No Hit	BBOMB_0132	No Hit		No Hit		No Hit	BCAL_0261	R		No Hit		No Hit		No Hit		No Hit		No Hit	BCUN_0911	L
AEAE_0555	No Hit		No Hit	ALMA_0210	No Hit	DSM21503_0359	No Hit		No Hit		No Hit		No Hit		No Hit		No Hit		No Hit	BAQU_0678	R		No Hit	BBIA_1313	No Hit		No Hit	BBOH_0536	No Hit	BBOMB_0129	No Hit		No Hit		No Hit	BCAL_0260	No Hit		No Hit		No Hit		No Hit		No Hit		No Hit	BCUN_0909	No Hit
AEAE_0554	No Hit		No Hit	ALMA_0199	No Hit	DSM21503_0340	K		No Hit		No Hit		No Hit		No Hit		No Hit		No Hit	BAQU_0677	No Hit		No Hit	BBIA_1310	O		No Hit	BBOH_0535	No Hit	BBOMB_0127	No Hit		No Hit		No Hit	BCAL_0256	G		No Hit		No Hit		No Hit		No Hit		No Hit	BCUN_0908	No Hit
AEAE_0551	No Hit		No Hit	ALMA_0198	No Hit	DSM21503_0326	No Hit		No Hit		No Hit		No Hit		No Hit		No Hit		No Hit	BAQU_0675	S		No Hit	BBIA_1292	No Hit		No Hit	BBOH_0534	No Hit	BBOMB_0125	S		No Hit		No Hit	BCAL_0245	No Hit		No Hit		No Hit		No Hit		No Hit		No Hit	BCUN_0907	L
AEAE_0550	No Hit		No Hit	ALMA_0195	S	DSM21503_0266	No Hit		No Hit		No Hit		No Hit		No Hit		No Hit		No Hit	BAQU_0674	R		No Hit	BBIA_1257	No Hit		No Hit	BBOH_0529	S	BBOMB_0121	No Hit		No Hit		No Hit	BCAL_0241	T		No Hit		No Hit		No Hit		No Hit		No Hit	BCUN_0906	No Hit
AEAE_0549	No Hit		No Hit	ALMA_0194	K	DSM21503_0251	No Hit		No Hit		No Hit		No Hit		No Hit		No Hit		No Hit	BAQU_0673	G		No Hit	BBIA_1244	S		No Hit	BBOH_0518	No Hit	BBOMB_0120	No Hit		No Hit		No Hit	BCAL_0233	No Hit		No Hit		No Hit		No Hit		No Hit		No Hit	BCUN_0905	No Hit
AEAE_0548	S		No Hit	ALMA_0189	No Hit	DSM21503_0250	No Hit		No Hit		No Hit		No Hit		No Hit		No Hit		No Hit	BAQU_0671	R		No Hit	BBIA_1241	No Hit		No Hit	BBOH_0517	S	BBOMB_0114	No Hit		No Hit		No Hit	BCAL_0196	UW		No Hit		No Hit		No Hit		No Hit		No Hit	BCUN_0904	No Hit
AEAE_0546	R		No Hit	ALMA_0188	S	DSM21503_0237	No Hit		No Hit		No Hit		No Hit		No Hit		No Hit		No Hit	BAQU_0670	No Hit		No Hit	BBIA_1237	K		No Hit	BBOH_0514	No Hit	BBOMB_0106	No Hit		No Hit		No Hit	BCAL_0195	S		No Hit		No Hit		No Hit		No Hit		No Hit	BCUN_0901	No Hit
AEAE_0545	No Hit		No Hit	ALMA_0187	No Hit	DSM21503_0217	No Hit		No Hit		No Hit		No Hit		No Hit		No Hit		No Hit	BAQU_0669	K		No Hit	BBIA_1220	No Hit		No Hit	BBOH_0510	No Hit	BBOMB_0100	No Hit		No Hit		No Hit	BCAL_0194	No Hit		No Hit		No Hit		No Hit		No Hit		No Hit	BCUN_0890	F
AEAE_0544	No Hit		No Hit	ALMA_0186	No Hit	DSM21503_0199	No Hit		No Hit		No Hit		No Hit		No Hit		No Hit		No Hit	BAQU_0668	G		No Hit	BBIA_1219	No Hit		No Hit	BBOH_0509	S	BBOMB_0099	No Hit		No Hit		No Hit	BCAL_0193	S		No Hit		No Hit		No Hit		No Hit		No Hit	BCUN_0886	V
AEAE_0543	No Hit		No Hit	ALMA_0185	No Hit	DSM21503_0198	No Hit		No Hit		No Hit		No Hit		No Hit		No Hit		No Hit	BAQU_0665	No Hit		No Hit	BBIA_1206	No Hit		No Hit	BBOH_0508	No Hit	BBOMB_0098	No Hit		No Hit		No Hit	BCAL_0190	No Hit		No Hit		No Hit		No Hit		No Hit		No Hit	BCUN_0884	D
AEAE_0541	No Hit		No Hit	ALMA_0184	No Hit	DSM21503_0190	No Hit		No Hit		No Hit		No Hit		No Hit		No Hit		No Hit	BAQU_0664	K		No Hit	BBIA_1189	S		No Hit	BBOH_0488	No Hit	BBOMB_0097	No Hit		No Hit		No Hit	BCAL_0189	No Hit		No Hit		No Hit		No Hit		No Hit		No Hit	BCUN_0883	No Hit
AEAE_0540	No Hit		No Hit	ALMA_0183	S	DSM21503_0174	S		No Hit		No Hit		No Hit		No Hit		No Hit		No Hit	BAQU_0663	R		No Hit	BBIA_1188	S		No Hit	BBOH_0487	No Hit	BBOMB_0096	No Hit		No Hit		No Hit	BCAL_0188	No Hit		No Hit		No Hit		No Hit		No Hit		No Hit	BCUN_0882	N
AEAE_0539	No Hit		No Hit	ALMA_0182	No Hit	DSM21503_0147	No Hit		No Hit		No Hit		No Hit		No Hit		No Hit		No Hit	BAQU_0661	G		No Hit	BBIA_1187	M		No Hit	BBOH_0484	No Hit	BBOMB_0093	No Hit		No Hit		No Hit	BCAL_0187	No Hit		No Hit		No Hit		No Hit		No Hit		No Hit	BCUN_0881	No Hit
AEAE_0538	No Hit		No Hit	ALMA_0174	S	DSM21503_0146	No Hit		No Hit		No Hit		No Hit		No Hit		No Hit		No Hit	BAQU_0655	No Hit		No Hit	BBIA_1185	M		No Hit	BBOH_0483	No Hit	BBOMB_0091	No Hit		No Hit		No Hit	BCAL_0185	No Hit		No Hit		No Hit		No Hit		No Hit		No Hit	BCUN_0880	No Hit
AEAE_0537	No Hit		No Hit	ALMA_0169	R	DSM21503_0145	C		No Hit		No Hit		No Hit		No Hit		No Hit		No Hit	BAQU_0654	No Hit		No Hit	BBIA_1184	M		No Hit	BBOH_0479	No Hit	BBOMB_0089	S		No Hit		No Hit	BCAL_0184	No Hit		No Hit		No Hit		No Hit		No Hit		No Hit	BCUN_0877	No Hit
AEAE_0536	S		No Hit	ALMA_0163	No Hit	DSM21503_0140	I		No Hit		No Hit		No Hit		No Hit		No Hit		No Hit	BAQU_0653	No Hit		No Hit	BBIA_1183	M		No Hit	BBOH_0478	No Hit	BBOMB_0086	S		No Hit		No Hit	BCAL_0183	No Hit		No Hit		No Hit		No Hit		No Hit		No Hit	BCUN_0876	No Hit
AEAE_0535	No Hit		No Hit	ALMA_0162	No Hit	DSM21503_0139	No Hit		No Hit		No Hit		No Hit		No Hit		No Hit		No Hit	BAQU_0651	M		No Hit	BBIA_1178	No Hit		No Hit	BBOH_0477	No Hit	BBOMB_0082	No Hit		No Hit		No Hit	BCAL_0182	No Hit		No Hit		No Hit		No Hit		No Hit		No Hit	BCUN_0875	No Hit
AEAE_0534	No Hit		No Hit	ALMA_0151	No Hit	DSM21503_0138	S		No Hit		No Hit		No Hit		No Hit		No Hit		No Hit	BAQU_0650	M		No Hit	BBIA_1177	No Hit		No Hit	BBOH_0476	L	BBOMB_0081	No Hit		No Hit		No Hit	BCAL_0181	S		No Hit		No Hit		No Hit		No Hit		No Hit	BCUN_0874	No Hit
AEAE_0533	No Hit		No Hit	ALMA_0140	R	DSM21503_0137	K		No Hit		No Hit		No Hit		No Hit		No Hit		No Hit	BAQU_0649	M		No Hit	BBIA_1158	No Hit		No Hit	BBOH_0475	No Hit	BBOMB_0079	No Hit		No Hit		No Hit	BCAL_0179	No Hit		No Hit		No Hit		No Hit		No Hit		No Hit	BCUN_0873	No Hit
AEAE_0531	No Hit		No Hit	ALMA_0139	R	DSM21503_0136	No Hit		No Hit		No Hit		No Hit		No Hit		No Hit		No Hit	BAQU_0646	No Hit		No Hit	BBIA_1144	S		No Hit	BBOH_0474	No Hit	BBOMB_0078	S		No Hit		No Hit	BCAL_0178	S		No Hit		No Hit		No Hit		No Hit		No Hit	BCUN_0872	No Hit
AEAE_0530	L		No Hit	ALMA_0107	No Hit	DSM21503_0129	G		No Hit		No Hit		No Hit		No Hit		No Hit		No Hit	BAQU_0633	No Hit		No Hit	BBIA_1143	K		No Hit	BBOH_0473	G	BBOMB_0077	V		No Hit		No Hit	BCAL_0173	No Hit		No Hit		No Hit		No Hit		No Hit		No Hit	BCUN_0871	No Hit
AEAE_0529	No Hit		No Hit	ALMA_0100	L	DSM21503_0115	No Hit		No Hit		No Hit		No Hit		No Hit		No Hit		No Hit	BAQU_0624	H		No Hit	BBIA_1132	R		No Hit	BBOH_0468	G	BBOMB_0076	No Hit		No Hit		No Hit	BCAL_0167	No Hit		No Hit		No Hit		No Hit		No Hit		No Hit	BCUN_0870	No Hit
AEAE_0528	No Hit		No Hit	ALMA_0099	No Hit	DSM21503_0074	R		No Hit		No Hit		No Hit		No Hit		No Hit		No Hit	BAQU_0621	P		No Hit	BBIA_1131	S		No Hit	BBOH_0423	No Hit	BBOMB_0075	No Hit		No Hit		No Hit	BCAL_0166	No Hit		No Hit		No Hit		No Hit		No Hit		No Hit	BCUN_0869	No Hit
AEAE_0527	No Hit		No Hit	ALMA_0091	C	DSM21503_0073	No Hit		No Hit		No Hit		No Hit		No Hit		No Hit		No Hit	BAQU_0619	No Hit		No Hit	BBIA_1121	R		No Hit	BBOH_0422	No Hit	BBOMB_0070	No Hit		No Hit		No Hit	BCAL_0164	No Hit		No Hit		No Hit		No Hit		No Hit		No Hit	BCUN_0868	No Hit
AEAE_0526	No Hit		No Hit	ALMA_0088	S	DSM21503_0067	K		No Hit		No Hit		No Hit		No Hit		No Hit		No Hit	BAQU_0596	No Hit		No Hit	BBIA_1120	G		No Hit	BBOH_0414	K	BBOMB_0068	No Hit		No Hit		No Hit	BCAL_0163	No Hit		No Hit		No Hit		No Hit		No Hit		No Hit	BCUN_0867	No Hit
AEAE_0525	No Hit		No Hit	ALMA_0087	No Hit	DSM21503_0066	No Hit		No Hit		No Hit		No Hit		No Hit		No Hit		No Hit	BAQU_0593	S		No Hit	BBIA_1118	G		No Hit	BBOH_0413	No Hit	BBOMB_0049	No Hit		No Hit		No Hit	BCAL_0162	No Hit		No Hit		No Hit		No Hit		No Hit		No Hit	BCUN_0866	No Hit
AEAE_0524	No Hit		No Hit	ALMA_0086	No Hit	DSM21503_0065	S		No Hit		No Hit		No Hit		No Hit		No Hit		No Hit	BAQU_0576	No Hit		No Hit	BBIA_1117	G		No Hit	BBOH_0412	No Hit	BBOMB_0038	No Hit		No Hit		No Hit	BCAL_0161	No Hit		No Hit		No Hit		No Hit		No Hit		No Hit	BCUN_0864	No Hit
AEAE_0522	No Hit		No Hit	ALMA_0085	No Hit	DSM21503_0064	S		No Hit		No Hit		No Hit		No Hit		No Hit		No Hit	BAQU_0575	No Hit		No Hit	BBIA_1116	K		No Hit	BBOH_0411	No Hit	BBOMB_0013	No Hit		No Hit		No Hit	BCAL_0160	No Hit		No Hit		No Hit		No Hit		No Hit		No Hit	BCUN_0863	No Hit
AEAE_0521	L		No Hit	ALMA_0084	No Hit	DSM21503_0063	L		No Hit		No Hit		No Hit		No Hit		No Hit		No Hit	BAQU_0573	G		No Hit	BBIA_1097	No Hit		No Hit	BBOH_0410	No Hit	BBOMB_0012	S		No Hit		No Hit	BCAL_0159	No Hit		No Hit		No Hit		No Hit		No Hit		No Hit	BCUN_0861	No Hit
AEAE_0517	No Hit		No Hit	ALMA_0083	No Hit	DSM21503_0062	S		No Hit		No Hit		No Hit		No Hit		No Hit		No Hit	BAQU_0572	V		No Hit	BBIA_1094	M		No Hit	BBOH_0409	No Hit	BBOMB_0011	No Hit		No Hit		No Hit	BCAL_0158	No Hit		No Hit		No Hit		No Hit		No Hit		No Hit	BCUN_0860	No Hit
AEAE_0516	No Hit		No Hit	ALMA_0067	No Hit	DSM21503_0061	S		No Hit		No Hit		No Hit		No Hit		No Hit		No Hit	BAQU_0571	V		No Hit	BBIA_1093	No Hit		No Hit	BBOH_0408	R	BBOMB_0004	S		No Hit		No Hit	BCAL_0157	No Hit		No Hit		No Hit		No Hit		No Hit		No Hit	BCUN_0859	No Hit
AEAE_0514	No Hit		No Hit	ALMA_0062	No Hit	DSM21503_0060	S		No Hit		No Hit		No Hit		No Hit		No Hit		No Hit	BAQU_0570	S		No Hit	BBIA_1075	No Hit		No Hit	BBOH_0407	R	BBOMB_0002	No Hit		No Hit		No Hit	BCAL_0156	No Hit		No Hit		No Hit		No Hit		No Hit		No Hit	BCUN_0858	No Hit
AEAE_0512	No Hit		No Hit	ALMA_0054	No Hit	DSM21503_0059	S		No Hit		No Hit		No Hit		No Hit		No Hit		No Hit	BAQU_0568	S		No Hit	BBIA_1074	No Hit		No Hit	BBOH_0406	No Hit	BBOMB_0001	No Hit		No Hit		No Hit	BCAL_0154	No Hit		No Hit		No Hit		No Hit		No Hit		No Hit	BCUN_0857	No Hit
AEAE_0511	No Hit		No Hit	ALMA_0053	No Hit	DSM21503_0058	S		No Hit		No Hit		No Hit		No Hit		No Hit		No Hit	BAQU_0567	V		No Hit	BBIA_1073	No Hit		No Hit	BBOH_0405	No Hit		No Hit		No Hit		No Hit	BCAL_0153	No Hit		No Hit		No Hit		No Hit		No Hit		No Hit	BCUN_0856	No Hit
AEAE_0508	G		No Hit	ALMA_0051	No Hit	DSM21503_0057	K		No Hit		No Hit		No Hit		No Hit		No Hit		No Hit	BAQU_0566	No Hit		No Hit	BBIA_1071	No Hit		No Hit	BBOH_0404	R		No Hit		No Hit		No Hit	BCAL_0152	No Hit		No Hit		No Hit		No Hit		No Hit		No Hit	BCUN_0855	No Hit
AEAE_0507	No Hit		No Hit	ALMA_0045	No Hit	DSM21503_0054	No Hit		No Hit		No Hit		No Hit		No Hit		No Hit		No Hit	BAQU_0564	K		No Hit	BBIA_1069	No Hit		No Hit	BBOH_0403	V		No Hit		No Hit		No Hit	BCAL_0151	No Hit		No Hit		No Hit		No Hit		No Hit		No Hit	BCUN_0854	No Hit
AEAE_0506	No Hit		No Hit	ALMA_0043	No Hit	DSM21503_0052	K		No Hit		No Hit		No Hit		No Hit		No Hit		No Hit	BAQU_0563	No Hit		No Hit	BBIA_1047	S		No Hit	BBOH_0402	S		No Hit		No Hit		No Hit	BCAL_0147	No Hit		No Hit		No Hit		No Hit		No Hit		No Hit	BCUN_0853	No Hit
AEAE_0497	R		No Hit	ALMA_0041	No Hit	DSM21503_0050	L		No Hit		No Hit		No Hit		No Hit		No Hit		No Hit	BAQU_0559	No Hit		No Hit	BBIA_1040	No Hit		No Hit	BBOH_0398	No Hit		No Hit		No Hit		No Hit	BCAL_0146	No Hit		No Hit		No Hit		No Hit		No Hit		No Hit	BCUN_0852	No Hit
AEAE_0496	No Hit		No Hit	ALMA_0040	No Hit	DSM21503_0049	S		No Hit		No Hit		No Hit		No Hit		No Hit		No Hit	BAQU_0558	No Hit		No Hit	BBIA_1039	S		No Hit	BBOH_0394	No Hit		No Hit		No Hit		No Hit	BCAL_0145	No Hit		No Hit		No Hit		No Hit		No Hit		No Hit	BCUN_0850	No Hit
AEAE_0493	No Hit		No Hit	ALMA_0030	G	DSM21503_0048	S		No Hit		No Hit		No Hit		No Hit		No Hit		No Hit	BAQU_0557	No Hit		No Hit	BBIA_1038	No Hit		No Hit	BBOH_0391	C		No Hit		No Hit		No Hit	BCAL_0140	No Hit		No Hit		No Hit		No Hit		No Hit		No Hit	BCUN_0848	No Hit
AEAE_0488	E		No Hit	ALMA_0028	S	DSM21503_0047	L		No Hit		No Hit		No Hit		No Hit		No Hit		No Hit	BAQU_0550	G		No Hit	BBIA_1037	No Hit		No Hit	BBOH_0374	No Hit		No Hit		No Hit		No Hit	BCAL_0130	S		No Hit		No Hit		No Hit		No Hit		No Hit	BCUN_0847	No Hit
AEAE_0479	T		No Hit	ALMA_0021	No Hit	DSM21503_0046	L		No Hit		No Hit		No Hit		No Hit		No Hit		No Hit	BAQU_0549	E		No Hit	BBIA_1036	No Hit		No Hit	BBOH_0370	No Hit		No Hit		No Hit		No Hit	BCAL_0117	No Hit		No Hit		No Hit		No Hit		No Hit		No Hit	BCUN_0846	No Hit
AEAE_0478	No Hit		No Hit	ALMA_0020	T	DSM21503_0045	S		No Hit		No Hit		No Hit		No Hit		No Hit		No Hit	BAQU_0547	No Hit		No Hit	BBIA_1035	No Hit		No Hit	BBOH_0363	No Hit		No Hit		No Hit		No Hit	BCAL_0083	S		No Hit		No Hit		No Hit		No Hit		No Hit	BCUN_0845	S
AEAE_0475	No Hit		No Hit	ALMA_0012	No Hit	DSM21503_0044	S		No Hit		No Hit		No Hit		No Hit		No Hit		No Hit	BAQU_0546	S		No Hit	BBIA_1034	No Hit		No Hit	BBOH_0361	No Hit		No Hit		No Hit		No Hit	BCAL_0004	No Hit		No Hit		No Hit		No Hit		No Hit		No Hit	BCUN_0844	No Hit
AEAE_0471	No Hit		No Hit	ALMA_0005	T	DSM21503_0043	E		No Hit		No Hit		No Hit		No Hit		No Hit		No Hit	BAQU_0545	S		No Hit	BBIA_1033	No Hit		No Hit	BBOH_0360	No Hit		No Hit		No Hit		No Hit	BCAL_0003	No Hit		No Hit		No Hit		No Hit		No Hit		No Hit	BCUN_0841	No Hit
AEAE_0470	F		No Hit	ALMA_0004	S	DSM21503_0042	S		No Hit		No Hit		No Hit		No Hit		No Hit		No Hit	BAQU_0544	S		No Hit	BBIA_1016	No Hit		No Hit	BBOH_0344	No Hit		No Hit		No Hit		No Hit	BCAL_0002	No Hit		No Hit		No Hit		No Hit		No Hit		No Hit	BCUN_0840	No Hit
AEAE_0469	F		No Hit	ALMA_0003	T	DSM21503_0041	M		No Hit		No Hit		No Hit		No Hit		No Hit		No Hit	BAQU_0543	No Hit		No Hit	BBIA_0989	M		No Hit	BBOH_0340	E		No Hit		No Hit		No Hit		No Hit		No Hit		No Hit		No Hit		No Hit		No Hit	BCUN_0838	No Hit
AEAE_0467	No Hit		No Hit	ALMA_0002	No Hit	DSM21503_0040	S		No Hit		No Hit		No Hit		No Hit		No Hit		No Hit	BAQU_0541	No Hit		No Hit	BBIA_0988	No Hit		No Hit	BBOH_0335	No Hit		No Hit		No Hit		No Hit		No Hit		No Hit		No Hit		No Hit		No Hit		No Hit	BCUN_0837	No Hit
AEAE_0451	L		No Hit		No Hit	DSM21503_0034	S		No Hit		No Hit		No Hit		No Hit		No Hit		No Hit	BAQU_0533	R		No Hit	BBIA_0983	T		No Hit	BBOH_0334	No Hit		No Hit		No Hit		No Hit		No Hit		No Hit		No Hit		No Hit		No Hit		No Hit	BCUN_0836	No Hit
AEAE_0441	No Hit		No Hit		No Hit	DSM21503_0033	E		No Hit		No Hit		No Hit		No Hit		No Hit		No Hit	BAQU_0532	E		No Hit	BBIA_0981	S		No Hit	BBOH_0332	No Hit		No Hit		No Hit		No Hit		No Hit		No Hit		No Hit		No Hit		No Hit		No Hit	BCUN_0835	No Hit
AEAE_0437	No Hit		No Hit		No Hit	DSM21503_0016	No Hit		No Hit		No Hit		No Hit		No Hit		No Hit		No Hit	BAQU_0531	Q		No Hit	BBIA_0937	No Hit		No Hit	BBOH_0315	P		No Hit		No Hit		No Hit		No Hit		No Hit		No Hit		No Hit		No Hit		No Hit	BCUN_0834	No Hit
AEAE_0430	No Hit		No Hit		No Hit	DSM21503_0011	No Hit		No Hit		No Hit		No Hit		No Hit		No Hit		No Hit	BAQU_0514	No Hit		No Hit	BBIA_0933	L		No Hit	BBOH_0309	G		No Hit		No Hit		No Hit		No Hit		No Hit		No Hit		No Hit		No Hit		No Hit	BCUN_0833	No Hit
AEAE_0429	E		No Hit		No Hit	DSM21503_0010	S		No Hit		No Hit		No Hit		No Hit		No Hit		No Hit	BAQU_0512	No Hit		No Hit	BBIA_0922	DZ		No Hit	BBOH_0296	No Hit		No Hit		No Hit		No Hit		No Hit		No Hit		No Hit		No Hit		No Hit		No Hit	BCUN_0832	No Hit
AEAE_0427	C		No Hit		No Hit		No Hit		No Hit		No Hit		No Hit		No Hit		No Hit		No Hit	BAQU_0510	I		No Hit	BBIA_0920	No Hit		No Hit	BBOH_0295	R		No Hit		No Hit		No Hit		No Hit		No Hit		No Hit		No Hit		No Hit		No Hit	BCUN_0831	No Hit
AEAE_0426	R		No Hit		No Hit		No Hit		No Hit		No Hit		No Hit		No Hit		No Hit		No Hit	BAQU_0509	I		No Hit	BBIA_0916	No Hit		No Hit	BBOH_0294	No Hit		No Hit		No Hit		No Hit		No Hit		No Hit		No Hit		No Hit		No Hit		No Hit	BCUN_0828	No Hit
AEAE_0425	K		No Hit		No Hit		No Hit		No Hit		No Hit		No Hit		No Hit		No Hit		No Hit	BAQU_0507	No Hit		No Hit	BBIA_0905	S		No Hit	BBOH_0293	No Hit		No Hit		No Hit		No Hit		No Hit		No Hit		No Hit		No Hit		No Hit		No Hit	BCUN_0827	No Hit
AEAE_0424	No Hit		No Hit		No Hit		No Hit		No Hit		No Hit		No Hit		No Hit		No Hit		No Hit	BAQU_0506	S		No Hit	BBIA_0898	No Hit		No Hit	BBOH_0290	No Hit		No Hit		No Hit		No Hit		No Hit		No Hit		No Hit		No Hit		No Hit		No Hit	BCUN_0826	No Hit
AEAE_0423	No Hit		No Hit		No Hit		No Hit		No Hit		No Hit		No Hit		No Hit		No Hit		No Hit	BAQU_0505	S		No Hit	BBIA_0885	No Hit		No Hit	BBOH_0289	No Hit		No Hit		No Hit		No Hit		No Hit		No Hit		No Hit		No Hit		No Hit		No Hit	BCUN_0825	No Hit
AEAE_0417	S		No Hit		No Hit		No Hit		No Hit		No Hit		No Hit		No Hit		No Hit		No Hit	BAQU_0501	No Hit		No Hit	BBIA_0847	S		No Hit	BBOH_0287	S		No Hit		No Hit		No Hit		No Hit		No Hit		No Hit		No Hit		No Hit		No Hit	BCUN_0824	KL
AEAE_0416	No Hit		No Hit		No Hit		No Hit		No Hit		No Hit		No Hit		No Hit		No Hit		No Hit	BAQU_0484	P		No Hit	BBIA_0846	No Hit		No Hit	BBOH_0286	S		No Hit		No Hit		No Hit		No Hit		No Hit		No Hit		No Hit		No Hit		No Hit	BCUN_0823	No Hit
AEAE_0414	L		No Hit		No Hit		No Hit		No Hit		No Hit		No Hit		No Hit		No Hit		No Hit	BAQU_0461	No Hit		No Hit	BBIA_0833	M		No Hit	BBOH_0284	No Hit		No Hit		No Hit		No Hit		No Hit		No Hit		No Hit		No Hit		No Hit		No Hit	BCUN_0822	No Hit
AEAE_0409	H		No Hit		No Hit		No Hit		No Hit		No Hit		No Hit		No Hit		No Hit		No Hit	BAQU_0457	K		No Hit	BBIA_0786	G		No Hit	BBOH_0280	S		No Hit		No Hit		No Hit		No Hit		No Hit		No Hit		No Hit		No Hit		No Hit	BCUN_0821	No Hit
AEAE_0404	No Hit		No Hit		No Hit		No Hit		No Hit		No Hit		No Hit		No Hit		No Hit		No Hit	BAQU_0454	H		No Hit	BBIA_0781	M		No Hit	BBOH_0268	No Hit		No Hit		No Hit		No Hit		No Hit		No Hit		No Hit		No Hit		No Hit		No Hit	BCUN_0819	No Hit
AEAE_0397	R		No Hit		No Hit		No Hit		No Hit		No Hit		No Hit		No Hit		No Hit		No Hit	BAQU_0452	No Hit		No Hit	BBIA_0780	S		No Hit	BBOH_0267	T		No Hit		No Hit		No Hit		No Hit		No Hit		No Hit		No Hit		No Hit		No Hit	BCUN_0818	No Hit
AEAE_0395	S		No Hit		No Hit		No Hit		No Hit		No Hit		No Hit		No Hit		No Hit		No Hit	BAQU_0440	No Hit		No Hit	BBIA_0778	No Hit		No Hit	BBOH_0266	H		No Hit		No Hit		No Hit		No Hit		No Hit		No Hit		No Hit		No Hit		No Hit	BCUN_0817	No Hit
AEAE_0394	M		No Hit		No Hit		No Hit		No Hit		No Hit		No Hit		No Hit		No Hit		No Hit	BAQU_0438	S		No Hit	BBIA_0777	S		No Hit	BBOH_0262	K		No Hit		No Hit		No Hit		No Hit		No Hit		No Hit		No Hit		No Hit		No Hit	BCUN_0816	No Hit
AEAE_0391	No Hit		No Hit		No Hit		No Hit		No Hit		No Hit		No Hit		No Hit		No Hit		No Hit	BAQU_0435	No Hit		No Hit	BBIA_0769	M		No Hit	BBOH_0258	No Hit		No Hit		No Hit		No Hit		No Hit		No Hit		No Hit		No Hit		No Hit		No Hit	BCUN_0815	S
AEAE_0390	D		No Hit		No Hit		No Hit		No Hit		No Hit		No Hit		No Hit		No Hit		No Hit	BAQU_0429	S		No Hit	BBIA_0762	No Hit		No Hit	BBOH_0246	R		No Hit		No Hit		No Hit		No Hit		No Hit		No Hit		No Hit		No Hit		No Hit	BCUN_0801	S
AEAE_0385	No Hit		No Hit		No Hit		No Hit		No Hit		No Hit		No Hit		No Hit		No Hit		No Hit	BAQU_0413	No Hit		No Hit	BBIA_0761	No Hit		No Hit	BBOH_0244	No Hit		No Hit		No Hit		No Hit		No Hit		No Hit		No Hit		No Hit		No Hit		No Hit	BCUN_0776	No Hit
AEAE_0382	S		No Hit		No Hit		No Hit		No Hit		No Hit		No Hit		No Hit		No Hit		No Hit	BAQU_0410	S		No Hit	BBIA_0760	No Hit		No Hit	BBOH_0243	No Hit		No Hit		No Hit		No Hit		No Hit		No Hit		No Hit		No Hit		No Hit		No Hit	BCUN_0773	No Hit
AEAE_0373	T		No Hit		No Hit		No Hit		No Hit		No Hit		No Hit		No Hit		No Hit		No Hit	BAQU_0409	S		No Hit	BBIA_0737	G		No Hit	BBOH_0238	No Hit		No Hit		No Hit		No Hit		No Hit		No Hit		No Hit		No Hit		No Hit		No Hit	BCUN_0771	No Hit
AEAE_0371	V		No Hit		No Hit		No Hit		No Hit		No Hit		No Hit		No Hit		No Hit		No Hit	BAQU_0404	No Hit		No Hit	BBIA_0736	R		No Hit	BBOH_0231	No Hit		No Hit		No Hit		No Hit		No Hit		No Hit		No Hit		No Hit		No Hit		No Hit	BCUN_0765	V
AEAE_0366	L		No Hit		No Hit		No Hit		No Hit		No Hit		No Hit		No Hit		No Hit		No Hit	BAQU_0403	S		No Hit	BBIA_0729	No Hit		No Hit	BBOH_0219	No Hit		No Hit		No Hit		No Hit		No Hit		No Hit		No Hit		No Hit		No Hit		No Hit	BCUN_0764	V
AEAE_0365	R		No Hit		No Hit		No Hit		No Hit		No Hit		No Hit		No Hit		No Hit		No Hit	BAQU_0398	L		No Hit	BBIA_0725	No Hit		No Hit	BBOH_0215	No Hit		No Hit		No Hit		No Hit		No Hit		No Hit		No Hit		No Hit		No Hit		No Hit	BCUN_0754	No Hit
AEAE_0361	S		No Hit		No Hit		No Hit		No Hit		No Hit		No Hit		No Hit		No Hit		No Hit	BAQU_0397	No Hit		No Hit	BBIA_0712	No Hit		No Hit	BBOH_0213	T		No Hit		No Hit		No Hit		No Hit		No Hit		No Hit		No Hit		No Hit		No Hit	BCUN_0748	No Hit
AEAE_0360	No Hit		No Hit		No Hit		No Hit		No Hit		No Hit		No Hit		No Hit		No Hit		No Hit	BAQU_0396	V		No Hit	BBIA_0701	No Hit		No Hit	BBOH_0211	R		No Hit		No Hit		No Hit		No Hit		No Hit		No Hit		No Hit		No Hit		No Hit	BCUN_0747	No Hit
AEAE_0359	S		No Hit		No Hit		No Hit		No Hit		No Hit		No Hit		No Hit		No Hit		No Hit	BAQU_0395	S		No Hit	BBIA_0666	No Hit		No Hit	BBOH_0210	R		No Hit		No Hit		No Hit		No Hit		No Hit		No Hit		No Hit		No Hit		No Hit	BCUN_0746	S
AEAE_0358	R		No Hit		No Hit		No Hit		No Hit		No Hit		No Hit		No Hit		No Hit		No Hit	BAQU_0394	No Hit		No Hit	BBIA_0657	K		No Hit	BBOH_0201	No Hit		No Hit		No Hit		No Hit		No Hit		No Hit		No Hit		No Hit		No Hit		No Hit	BCUN_0744	No Hit
AEAE_0353	G		No Hit		No Hit		No Hit		No Hit		No Hit		No Hit		No Hit		No Hit		No Hit	BAQU_0393	No Hit		No Hit	BBIA_0656	R		No Hit	BBOH_0185	No Hit		No Hit		No Hit		No Hit		No Hit		No Hit		No Hit		No Hit		No Hit		No Hit	BCUN_0741	M
AEAE_0352	R		No Hit		No Hit		No Hit		No Hit		No Hit		No Hit		No Hit		No Hit		No Hit	BAQU_0390	S		No Hit	BBIA_0647	No Hit		No Hit	BBOH_0184	S		No Hit		No Hit		No Hit		No Hit		No Hit		No Hit		No Hit		No Hit		No Hit	BCUN_0740	S
AEAE_0350	O		No Hit		No Hit		No Hit		No Hit		No Hit		No Hit		No Hit		No Hit		No Hit	BAQU_0380	V		No Hit	BBIA_0646	No Hit		No Hit	BBOH_0182	No Hit		No Hit		No Hit		No Hit		No Hit		No Hit		No Hit		No Hit		No Hit		No Hit	BCUN_0738	No Hit
AEAE_0348	L		No Hit		No Hit		No Hit		No Hit		No Hit		No Hit		No Hit		No Hit		No Hit	BAQU_0379	V		No Hit	BBIA_0644	No Hit		No Hit	BBOH_0180	S		No Hit		No Hit		No Hit		No Hit		No Hit		No Hit		No Hit		No Hit		No Hit	BCUN_0737	No Hit
AEAE_0347	R		No Hit		No Hit		No Hit		No Hit		No Hit		No Hit		No Hit		No Hit		No Hit	BAQU_0378	Q		No Hit	BBIA_0643	No Hit		No Hit	BBOH_0161	S		No Hit		No Hit		No Hit		No Hit		No Hit		No Hit		No Hit		No Hit		No Hit	BCUN_0736	No Hit
AEAE_0346	L		No Hit		No Hit		No Hit		No Hit		No Hit		No Hit		No Hit		No Hit		No Hit	BAQU_0372	No Hit		No Hit	BBIA_0642	No Hit		No Hit	BBOH_0147	No Hit		No Hit		No Hit		No Hit		No Hit		No Hit		No Hit		No Hit		No Hit		No Hit	BCUN_0734	No Hit
AEAE_0333	G		No Hit		No Hit		No Hit		No Hit		No Hit		No Hit		No Hit		No Hit		No Hit	BAQU_0358	M		No Hit	BBIA_0640	No Hit		No Hit	BBOH_0137	No Hit		No Hit		No Hit		No Hit		No Hit		No Hit		No Hit		No Hit		No Hit		No Hit	BCUN_0733	No Hit
AEAE_0329	S		No Hit		No Hit		No Hit		No Hit		No Hit		No Hit		No Hit		No Hit		No Hit	BAQU_0355	No Hit		No Hit	BBIA_0639	No Hit		No Hit	BBOH_0135	No Hit		No Hit		No Hit		No Hit		No Hit		No Hit		No Hit		No Hit		No Hit		No Hit	BCUN_0732	No Hit
AEAE_0324	No Hit		No Hit		No Hit		No Hit		No Hit		No Hit		No Hit		No Hit		No Hit		No Hit	BAQU_0354	V		No Hit	BBIA_0638	No Hit		No Hit	BBOH_0132	No Hit		No Hit		No Hit		No Hit		No Hit		No Hit		No Hit		No Hit		No Hit		No Hit	BCUN_0729	No Hit
AEAE_0323	No Hit		No Hit		No Hit		No Hit		No Hit		No Hit		No Hit		No Hit		No Hit		No Hit	BAQU_0353	V		No Hit	BBIA_0634	No Hit		No Hit	BBOH_0130	No Hit		No Hit		No Hit		No Hit		No Hit		No Hit		No Hit		No Hit		No Hit		No Hit	BCUN_0726	No Hit
AEAE_0315	No Hit		No Hit		No Hit		No Hit		No Hit		No Hit		No Hit		No Hit		No Hit		No Hit	BAQU_0351	G		No Hit	BBIA_0632	S		No Hit	BBOH_0123	No Hit		No Hit		No Hit		No Hit		No Hit		No Hit		No Hit		No Hit		No Hit		No Hit	BCUN_0725	No Hit
AEAE_0313	S		No Hit		No Hit		No Hit		No Hit		No Hit		No Hit		No Hit		No Hit		No Hit	BAQU_0350	M		No Hit	BBIA_0630	No Hit		No Hit	BBOH_0112	No Hit		No Hit		No Hit		No Hit		No Hit		No Hit		No Hit		No Hit		No Hit		No Hit	BCUN_0724	No Hit
AEAE_0311	P		No Hit		No Hit		No Hit		No Hit		No Hit		No Hit		No Hit		No Hit		No Hit	BAQU_0339	No Hit		No Hit	BBIA_0629	No Hit		No Hit	BBOH_0111	S		No Hit		No Hit		No Hit		No Hit		No Hit		No Hit		No Hit		No Hit		No Hit	BCUN_0723	No Hit
AEAE_0308	No Hit		No Hit		No Hit		No Hit		No Hit		No Hit		No Hit		No Hit		No Hit		No Hit	BAQU_0338	S		No Hit	BBIA_0628	No Hit		No Hit	BBOH_0110	K		No Hit		No Hit		No Hit		No Hit		No Hit		No Hit		No Hit		No Hit		No Hit	BCUN_0722	No Hit
AEAE_0306	F		No Hit		No Hit		No Hit		No Hit		No Hit		No Hit		No Hit		No Hit		No Hit	BAQU_0337	S		No Hit	BBIA_0627	No Hit		No Hit	BBOH_0109	I		No Hit		No Hit		No Hit		No Hit		No Hit		No Hit		No Hit		No Hit		No Hit	BCUN_0720	No Hit
AEAE_0304	G		No Hit		No Hit		No Hit		No Hit		No Hit		No Hit		No Hit		No Hit		No Hit	BAQU_0336	M		No Hit	BBIA_0623	No Hit		No Hit	BBOH_0108	G		No Hit		No Hit		No Hit		No Hit		No Hit		No Hit		No Hit		No Hit		No Hit	BCUN_0719	No Hit
AEAE_0303	No Hit		No Hit		No Hit		No Hit		No Hit		No Hit		No Hit		No Hit		No Hit		No Hit	BAQU_0294	G		No Hit	BBIA_0617	No Hit		No Hit	BBOH_0107	K		No Hit		No Hit		No Hit		No Hit		No Hit		No Hit		No Hit		No Hit		No Hit	BCUN_0703	No Hit
AEAE_0302	S		No Hit		No Hit		No Hit		No Hit		No Hit		No Hit		No Hit		No Hit		No Hit	BAQU_0293	K		No Hit	BBIA_0615	No Hit		No Hit	BBOH_0105	K		No Hit		No Hit		No Hit		No Hit		No Hit		No Hit		No Hit		No Hit		No Hit	BCUN_0699	No Hit
AEAE_0291	R		No Hit		No Hit		No Hit		No Hit		No Hit		No Hit		No Hit		No Hit		No Hit	BAQU_0292	J		No Hit	BBIA_0611	No Hit		No Hit	BBOH_0104	K		No Hit		No Hit		No Hit		No Hit		No Hit		No Hit		No Hit		No Hit		No Hit	BCUN_0637	T
AEAE_0290	M		No Hit		No Hit		No Hit		No Hit		No Hit		No Hit		No Hit		No Hit		No Hit	BAQU_0291	No Hit		No Hit	BBIA_0603	S		No Hit	BBOH_0103	S		No Hit		No Hit		No Hit		No Hit		No Hit		No Hit		No Hit		No Hit		No Hit	BCUN_0627	S
AEAE_0287	No Hit		No Hit		No Hit		No Hit		No Hit		No Hit		No Hit		No Hit		No Hit		No Hit	BAQU_0290	P		No Hit	BBIA_0602	S		No Hit	BBOH_0095	No Hit		No Hit		No Hit		No Hit		No Hit		No Hit		No Hit		No Hit		No Hit		No Hit	BCUN_0623	No Hit
AEAE_0286	S		No Hit		No Hit		No Hit		No Hit		No Hit		No Hit		No Hit		No Hit		No Hit	BAQU_0289	P		No Hit	BBIA_0596	No Hit		No Hit	BBOH_0092	No Hit		No Hit		No Hit		No Hit		No Hit		No Hit		No Hit		No Hit		No Hit		No Hit	BCUN_0620	S
AEAE_0281	V		No Hit		No Hit		No Hit		No Hit		No Hit		No Hit		No Hit		No Hit		No Hit	BAQU_0288	P		No Hit	BBIA_0593	G		No Hit	BBOH_0089	No Hit		No Hit		No Hit		No Hit		No Hit		No Hit		No Hit		No Hit		No Hit		No Hit	BCUN_0619	No Hit
AEAE_0277	G		No Hit		No Hit		No Hit		No Hit		No Hit		No Hit		No Hit		No Hit		No Hit	BAQU_0287	No Hit		No Hit	BBIA_0592	T		No Hit	BBOH_0073	No Hit		No Hit		No Hit		No Hit		No Hit		No Hit		No Hit		No Hit		No Hit		No Hit	BCUN_0618	No Hit
AEAE_0276	R		No Hit		No Hit		No Hit		No Hit		No Hit		No Hit		No Hit		No Hit		No Hit	BAQU_0281	C		No Hit	BBIA_0591	G		No Hit	BBOH_0068	No Hit		No Hit		No Hit		No Hit		No Hit		No Hit		No Hit		No Hit		No Hit		No Hit	BCUN_0617	No Hit
AEAE_0275	L		No Hit		No Hit		No Hit		No Hit		No Hit		No Hit		No Hit		No Hit		No Hit	BAQU_0275	L		No Hit	BBIA_0590	G		No Hit	BBOH_0061	I		No Hit		No Hit		No Hit		No Hit		No Hit		No Hit		No Hit		No Hit		No Hit	BCUN_0616	No Hit
AEAE_0274	L		No Hit		No Hit		No Hit		No Hit		No Hit		No Hit		No Hit		No Hit		No Hit	BAQU_0257	R		No Hit	BBIA_0576	S		No Hit	BBOH_0059	R		No Hit		No Hit		No Hit		No Hit		No Hit		No Hit		No Hit		No Hit		No Hit	BCUN_0615	No Hit
AEAE_0273	S		No Hit		No Hit		No Hit		No Hit		No Hit		No Hit		No Hit		No Hit		No Hit	BAQU_0256	S		No Hit	BBIA_0575	R		No Hit	BBOH_0055	R		No Hit		No Hit		No Hit		No Hit		No Hit		No Hit		No Hit		No Hit		No Hit	BCUN_0614	No Hit
AEAE_0271	No Hit		No Hit		No Hit		No Hit		No Hit		No Hit		No Hit		No Hit		No Hit		No Hit	BAQU_0255	No Hit		No Hit	BBIA_0573	No Hit		No Hit	BBOH_0054	L		No Hit		No Hit		No Hit		No Hit		No Hit		No Hit		No Hit		No Hit		No Hit	BCUN_0612	No Hit
AEAE_0270	No Hit		No Hit		No Hit		No Hit		No Hit		No Hit		No Hit		No Hit		No Hit		No Hit	BAQU_0254	S		No Hit	BBIA_0561	No Hit		No Hit	BBOH_0050	No Hit		No Hit		No Hit		No Hit		No Hit		No Hit		No Hit		No Hit		No Hit		No Hit	BCUN_0611	No Hit
AEAE_0269	No Hit		No Hit		No Hit		No Hit		No Hit		No Hit		No Hit		No Hit		No Hit		No Hit	BAQU_0247	No Hit		No Hit	BBIA_0559	R		No Hit	BBOH_0048	K		No Hit		No Hit		No Hit		No Hit		No Hit		No Hit		No Hit		No Hit		No Hit	BCUN_0610	No Hit
AEAE_0267	S		No Hit		No Hit		No Hit		No Hit		No Hit		No Hit		No Hit		No Hit		No Hit	BAQU_0235	FH		No Hit	BBIA_0543	K		No Hit	BBOH_0046	No Hit		No Hit		No Hit		No Hit		No Hit		No Hit		No Hit		No Hit		No Hit		No Hit	BCUN_0609	No Hit
AEAE_0264	S		No Hit		No Hit		No Hit		No Hit		No Hit		No Hit		No Hit		No Hit		No Hit	BAQU_0233	G		No Hit	BBIA_0537	No Hit		No Hit	BBOH_0045	C		No Hit		No Hit		No Hit		No Hit		No Hit		No Hit		No Hit		No Hit		No Hit	BCUN_0608	No Hit
AEAE_0231	No Hit		No Hit		No Hit		No Hit		No Hit		No Hit		No Hit		No Hit		No Hit		No Hit	BAQU_0229	I		No Hit	BBIA_0531	L		No Hit	BBOH_0044	P		No Hit		No Hit		No Hit		No Hit		No Hit		No Hit		No Hit		No Hit		No Hit	BCUN_0607	No Hit
AEAE_0230	No Hit		No Hit		No Hit		No Hit		No Hit		No Hit		No Hit		No Hit		No Hit		No Hit	BAQU_0224	No Hit		No Hit	BBIA_0530	No Hit		No Hit	BBOH_0040	R		No Hit		No Hit		No Hit		No Hit		No Hit		No Hit		No Hit		No Hit		No Hit	BCUN_0604	No Hit
AEAE_0225	S		No Hit		No Hit		No Hit		No Hit		No Hit		No Hit		No Hit		No Hit		No Hit	BAQU_0215	G		No Hit	BBIA_0529	No Hit		No Hit	BBOH_0039	No Hit		No Hit		No Hit		No Hit		No Hit		No Hit		No Hit		No Hit		No Hit		No Hit	BCUN_0603	F
AEAE_0223	No Hit		No Hit		No Hit		No Hit		No Hit		No Hit		No Hit		No Hit		No Hit		No Hit	BAQU_0214	P		No Hit	BBIA_0527	No Hit		No Hit	BBOH_0033	S		No Hit		No Hit		No Hit		No Hit		No Hit		No Hit		No Hit		No Hit		No Hit	BCUN_0602	No Hit
AEAE_0222	No Hit		No Hit		No Hit		No Hit		No Hit		No Hit		No Hit		No Hit		No Hit		No Hit	BAQU_0213	P		No Hit	BBIA_0526	No Hit		No Hit	BBOH_0015	No Hit		No Hit		No Hit		No Hit		No Hit		No Hit		No Hit		No Hit		No Hit		No Hit	BCUN_0601	No Hit
AEAE_0220	M		No Hit		No Hit		No Hit		No Hit		No Hit		No Hit		No Hit		No Hit		No Hit	BAQU_0210	E		No Hit	BBIA_0524	R		No Hit	BBOH_0014	R		No Hit		No Hit		No Hit		No Hit		No Hit		No Hit		No Hit		No Hit		No Hit	BCUN_0600	No Hit
AEAE_0219	Q		No Hit		No Hit		No Hit		No Hit		No Hit		No Hit		No Hit		No Hit		No Hit	BAQU_0207	P		No Hit	BBIA_0521	V		No Hit	BBOH_0013	No Hit		No Hit		No Hit		No Hit		No Hit		No Hit		No Hit		No Hit		No Hit		No Hit	BCUN_0599	No Hit
AEAE_0218	No Hit		No Hit		No Hit		No Hit		No Hit		No Hit		No Hit		No Hit		No Hit		No Hit	BAQU_0199	No Hit		No Hit	BBIA_0519	No Hit		No Hit	BBOH_0010	No Hit		No Hit		No Hit		No Hit		No Hit		No Hit		No Hit		No Hit		No Hit		No Hit	BCUN_0598	No Hit
AEAE_0213	No Hit		No Hit		No Hit		No Hit		No Hit		No Hit		No Hit		No Hit		No Hit		No Hit	BAQU_0198	No Hit		No Hit	BBIA_0518	No Hit		No Hit	BBOH_0009	No Hit		No Hit		No Hit		No Hit		No Hit		No Hit		No Hit		No Hit		No Hit		No Hit	BCUN_0596	L
AEAE_0212	S		No Hit		No Hit		No Hit		No Hit		No Hit		No Hit		No Hit		No Hit		No Hit	BAQU_0187	No Hit		No Hit	BBIA_0517	No Hit		No Hit		No Hit		No Hit		No Hit		No Hit		No Hit		No Hit		No Hit		No Hit		No Hit		No Hit	BCUN_0595	No Hit
AEAE_0211	No Hit		No Hit		No Hit		No Hit		No Hit		No Hit		No Hit		No Hit		No Hit		No Hit	BAQU_0183	S		No Hit	BBIA_0516	No Hit		No Hit		No Hit		No Hit		No Hit		No Hit		No Hit		No Hit		No Hit		No Hit		No Hit		No Hit	BCUN_0594	No Hit
AEAE_0210	No Hit		No Hit		No Hit		No Hit		No Hit		No Hit		No Hit		No Hit		No Hit		No Hit	BAQU_0182	R		No Hit	BBIA_0515	No Hit		No Hit		No Hit		No Hit		No Hit		No Hit		No Hit		No Hit		No Hit		No Hit		No Hit		No Hit	BCUN_0593	No Hit
AEAE_0209	K		No Hit		No Hit		No Hit		No Hit		No Hit		No Hit		No Hit		No Hit		No Hit	BAQU_0181	S		No Hit	BBIA_0511	No Hit		No Hit		No Hit		No Hit		No Hit		No Hit		No Hit		No Hit		No Hit		No Hit		No Hit		No Hit	BCUN_0592	No Hit
AEAE_0207	S		No Hit		No Hit		No Hit		No Hit		No Hit		No Hit		No Hit		No Hit		No Hit	BAQU_0180	S		No Hit	BBIA_0509	No Hit		No Hit		No Hit		No Hit		No Hit		No Hit		No Hit		No Hit		No Hit		No Hit		No Hit		No Hit	BCUN_0591	No Hit
AEAE_0206	No Hit		No Hit		No Hit		No Hit		No Hit		No Hit		No Hit		No Hit		No Hit		No Hit	BAQU_0179	S		No Hit	BBIA_0507	L		No Hit		No Hit		No Hit		No Hit		No Hit		No Hit		No Hit		No Hit		No Hit		No Hit		No Hit	BCUN_0590	No Hit
AEAE_0204	H		No Hit		No Hit		No Hit		No Hit		No Hit		No Hit		No Hit		No Hit		No Hit	BAQU_0169	No Hit		No Hit	BBIA_0500	R		No Hit		No Hit		No Hit		No Hit		No Hit		No Hit		No Hit		No Hit		No Hit		No Hit		No Hit	BCUN_0589	No Hit
AEAE_0201	No Hit		No Hit		No Hit		No Hit		No Hit		No Hit		No Hit		No Hit		No Hit		No Hit	BAQU_0168	I		No Hit	BBIA_0495	No Hit		No Hit		No Hit		No Hit		No Hit		No Hit		No Hit		No Hit		No Hit		No Hit		No Hit		No Hit	BCUN_0588	No Hit
AEAE_0200	P		No Hit		No Hit		No Hit		No Hit		No Hit		No Hit		No Hit		No Hit		No Hit	BAQU_0167	No Hit		No Hit	BBIA_0493	R		No Hit		No Hit		No Hit		No Hit		No Hit		No Hit		No Hit		No Hit		No Hit		No Hit		No Hit	BCUN_0587	No Hit
AEAE_0199	S		No Hit		No Hit		No Hit		No Hit		No Hit		No Hit		No Hit		No Hit		No Hit	BAQU_0140	No Hit		No Hit	BBIA_0472	No Hit		No Hit		No Hit		No Hit		No Hit		No Hit		No Hit		No Hit		No Hit		No Hit		No Hit		No Hit	BCUN_0586	No Hit
AEAE_0198	S		No Hit		No Hit		No Hit		No Hit		No Hit		No Hit		No Hit		No Hit		No Hit	BAQU_0124	No Hit		No Hit	BBIA_0446	No Hit		No Hit		No Hit		No Hit		No Hit		No Hit		No Hit		No Hit		No Hit		No Hit		No Hit		No Hit	BCUN_0585	No Hit
AEAE_0194	No Hit		No Hit		No Hit		No Hit		No Hit		No Hit		No Hit		No Hit		No Hit		No Hit	BAQU_0121	U		No Hit	BBIA_0438	S		No Hit		No Hit		No Hit		No Hit		No Hit		No Hit		No Hit		No Hit		No Hit		No Hit		No Hit	BCUN_0584	No Hit
AEAE_0193	C		No Hit		No Hit		No Hit		No Hit		No Hit		No Hit		No Hit		No Hit		No Hit	BAQU_0118	S		No Hit	BBIA_0430	S		No Hit		No Hit		No Hit		No Hit		No Hit		No Hit		No Hit		No Hit		No Hit		No Hit		No Hit	BCUN_0583	No Hit
AEAE_0192	No Hit		No Hit		No Hit		No Hit		No Hit		No Hit		No Hit		No Hit		No Hit		No Hit	BAQU_0116	U		No Hit	BBIA_0421	V		No Hit		No Hit		No Hit		No Hit		No Hit		No Hit		No Hit		No Hit		No Hit		No Hit		No Hit	BCUN_0580	No Hit
AEAE_0191	G		No Hit		No Hit		No Hit		No Hit		No Hit		No Hit		No Hit		No Hit		No Hit	BAQU_0115	U		No Hit	BBIA_0420	V		No Hit		No Hit		No Hit		No Hit		No Hit		No Hit		No Hit		No Hit		No Hit		No Hit		No Hit	BCUN_0579	No Hit
AEAE_0184	G		No Hit		No Hit		No Hit		No Hit		No Hit		No Hit		No Hit		No Hit		No Hit	BAQU_0111	No Hit		No Hit	BBIA_0417	No Hit		No Hit		No Hit		No Hit		No Hit		No Hit		No Hit		No Hit		No Hit		No Hit		No Hit		No Hit	BCUN_0578	No Hit
AEAE_0183	T		No Hit		No Hit		No Hit		No Hit		No Hit		No Hit		No Hit		No Hit		No Hit	BAQU_0109	No Hit		No Hit	BBIA_0416	G		No Hit		No Hit		No Hit		No Hit		No Hit		No Hit		No Hit		No Hit		No Hit		No Hit		No Hit	BCUN_0577	No Hit
AEAE_0182	No Hit		No Hit		No Hit		No Hit		No Hit		No Hit		No Hit		No Hit		No Hit		No Hit	BAQU_0108	S		No Hit	BBIA_0415	R		No Hit		No Hit		No Hit		No Hit		No Hit		No Hit		No Hit		No Hit		No Hit		No Hit		No Hit	BCUN_0576	No Hit
AEAE_0180	S		No Hit		No Hit		No Hit		No Hit		No Hit		No Hit		No Hit		No Hit		No Hit	BAQU_0107	No Hit		No Hit	BBIA_0413	P		No Hit		No Hit		No Hit		No Hit		No Hit		No Hit		No Hit		No Hit		No Hit		No Hit		No Hit	BCUN_0575	S
AEAE_0179	S		No Hit		No Hit		No Hit		No Hit		No Hit		No Hit		No Hit		No Hit		No Hit	BAQU_0106	No Hit		No Hit	BBIA_0412	P		No Hit		No Hit		No Hit		No Hit		No Hit		No Hit		No Hit		No Hit		No Hit		No Hit		No Hit	BCUN_0573	No Hit
AEAE_0178	S		No Hit		No Hit		No Hit		No Hit		No Hit		No Hit		No Hit		No Hit		No Hit	BAQU_0100	No Hit		No Hit	BBIA_0411	P		No Hit		No Hit		No Hit		No Hit		No Hit		No Hit		No Hit		No Hit		No Hit		No Hit		No Hit	BCUN_0572	No Hit
AEAE_0177	S		No Hit		No Hit		No Hit		No Hit		No Hit		No Hit		No Hit		No Hit		No Hit	BAQU_0096	No Hit		No Hit	BBIA_0410	E		No Hit		No Hit		No Hit		No Hit		No Hit		No Hit		No Hit		No Hit		No Hit		No Hit		No Hit	BCUN_0571	No Hit
AEAE_0175	R		No Hit		No Hit		No Hit		No Hit		No Hit		No Hit		No Hit		No Hit		No Hit	BAQU_0095	M		No Hit	BBIA_0409	C		No Hit		No Hit		No Hit		No Hit		No Hit		No Hit		No Hit		No Hit		No Hit		No Hit		No Hit	BCUN_0570	No Hit
AEAE_0166	G		No Hit		No Hit		No Hit		No Hit		No Hit		No Hit		No Hit		No Hit		No Hit	BAQU_0090	No Hit		No Hit	BBIA_0408	E		No Hit		No Hit		No Hit		No Hit		No Hit		No Hit		No Hit		No Hit		No Hit		No Hit		No Hit	BCUN_0569	No Hit
AEAE_0162	No Hit		No Hit		No Hit		No Hit		No Hit		No Hit		No Hit		No Hit		No Hit		No Hit	BAQU_0089	No Hit		No Hit	BBIA_0407	P		No Hit		No Hit		No Hit		No Hit		No Hit		No Hit		No Hit		No Hit		No Hit		No Hit		No Hit	BCUN_0567	No Hit
AEAE_0161	No Hit		No Hit		No Hit		No Hit		No Hit		No Hit		No Hit		No Hit		No Hit		No Hit	BAQU_0088	No Hit		No Hit	BBIA_0406	P		No Hit		No Hit		No Hit		No Hit		No Hit		No Hit		No Hit		No Hit		No Hit		No Hit		No Hit	BCUN_0566	No Hit
AEAE_0160	S		No Hit		No Hit		No Hit		No Hit		No Hit		No Hit		No Hit		No Hit		No Hit	BAQU_0084	V		No Hit	BBIA_0405	E		No Hit		No Hit		No Hit		No Hit		No Hit		No Hit		No Hit		No Hit		No Hit		No Hit		No Hit	BCUN_0565	No Hit
AEAE_0159	S		No Hit		No Hit		No Hit		No Hit		No Hit		No Hit		No Hit		No Hit		No Hit	BAQU_0083	No Hit		No Hit	BBIA_0378	No Hit		No Hit		No Hit		No Hit		No Hit		No Hit		No Hit		No Hit		No Hit		No Hit		No Hit		No Hit	BCUN_0564	No Hit
AEAE_0158	No Hit		No Hit		No Hit		No Hit		No Hit		No Hit		No Hit		No Hit		No Hit		No Hit	BAQU_0080	S		No Hit	BBIA_0367	M		No Hit		No Hit		No Hit		No Hit		No Hit		No Hit		No Hit		No Hit		No Hit		No Hit		No Hit	BCUN_0563	No Hit
AEAE_0157	No Hit		No Hit		No Hit		No Hit		No Hit		No Hit		No Hit		No Hit		No Hit		No Hit	BAQU_0075	No Hit		No Hit	BBIA_0366	G		No Hit		No Hit		No Hit		No Hit		No Hit		No Hit		No Hit		No Hit		No Hit		No Hit		No Hit	BCUN_0562	No Hit
AEAE_0154	No Hit		No Hit		No Hit		No Hit		No Hit		No Hit		No Hit		No Hit		No Hit		No Hit	BAQU_0074	No Hit		No Hit	BBIA_0359	No Hit		No Hit		No Hit		No Hit		No Hit		No Hit		No Hit		No Hit		No Hit		No Hit		No Hit		No Hit	BCUN_0561	No Hit
AEAE_0153	K		No Hit		No Hit		No Hit		No Hit		No Hit		No Hit		No Hit		No Hit		No Hit	BAQU_0073	No Hit		No Hit	BBIA_0358	G		No Hit		No Hit		No Hit		No Hit		No Hit		No Hit		No Hit		No Hit		No Hit		No Hit		No Hit	BCUN_0559	No Hit
AEAE_0143	No Hit		No Hit		No Hit		No Hit		No Hit		No Hit		No Hit		No Hit		No Hit		No Hit	BAQU_0070	No Hit		No Hit	BBIA_0357	K		No Hit		No Hit		No Hit		No Hit		No Hit		No Hit		No Hit		No Hit		No Hit		No Hit		No Hit	BCUN_0558	No Hit
AEAE_0142	No Hit		No Hit		No Hit		No Hit		No Hit		No Hit		No Hit		No Hit		No Hit		No Hit	BAQU_0069	No Hit		No Hit	BBIA_0353	No Hit		No Hit		No Hit		No Hit		No Hit		No Hit		No Hit		No Hit		No Hit		No Hit		No Hit		No Hit	BCUN_0556	No Hit
AEAE_0141	S		No Hit		No Hit		No Hit		No Hit		No Hit		No Hit		No Hit		No Hit		No Hit	BAQU_0068	No Hit		No Hit	BBIA_0351	G		No Hit		No Hit		No Hit		No Hit		No Hit		No Hit		No Hit		No Hit		No Hit		No Hit		No Hit	BCUN_0555	No Hit
AEAE_0137	No Hit		No Hit		No Hit		No Hit		No Hit		No Hit		No Hit		No Hit		No Hit		No Hit	BAQU_0066	No Hit		No Hit	BBIA_0350	K		No Hit		No Hit		No Hit		No Hit		No Hit		No Hit		No Hit		No Hit		No Hit		No Hit		No Hit	BCUN_0554	No Hit
AEAE_0134	L		No Hit		No Hit		No Hit		No Hit		No Hit		No Hit		No Hit		No Hit		No Hit	BAQU_0062	IQ		No Hit	BBIA_0345	K		No Hit		No Hit		No Hit		No Hit		No Hit		No Hit		No Hit		No Hit		No Hit		No Hit		No Hit	BCUN_0553	No Hit
AEAE_0132	No Hit		No Hit		No Hit		No Hit		No Hit		No Hit		No Hit		No Hit		No Hit		No Hit	BAQU_0056	P		No Hit	BBIA_0336	No Hit		No Hit		No Hit		No Hit		No Hit		No Hit		No Hit		No Hit		No Hit		No Hit		No Hit		No Hit	BCUN_0552	M
AEAE_0131	No Hit		No Hit		No Hit		No Hit		No Hit		No Hit		No Hit		No Hit		No Hit		No Hit	BAQU_0047	P		No Hit	BBIA_0333	No Hit		No Hit		No Hit		No Hit		No Hit		No Hit		No Hit		No Hit		No Hit		No Hit		No Hit		No Hit	BCUN_0551	No Hit
AEAE_0130	No Hit		No Hit		No Hit		No Hit		No Hit		No Hit		No Hit		No Hit		No Hit		No Hit	BAQU_0046	K		No Hit	BBIA_0331	No Hit		No Hit		No Hit		No Hit		No Hit		No Hit		No Hit		No Hit		No Hit		No Hit		No Hit		No Hit	BCUN_0545	No Hit
AEAE_0128	No Hit		No Hit		No Hit		No Hit		No Hit		No Hit		No Hit		No Hit		No Hit		No Hit	BAQU_0044	S		No Hit	BBIA_0324	No Hit		No Hit		No Hit		No Hit		No Hit		No Hit		No Hit		No Hit		No Hit		No Hit		No Hit		No Hit	BCUN_0543	No Hit
AEAE_0127	No Hit		No Hit		No Hit		No Hit		No Hit		No Hit		No Hit		No Hit		No Hit		No Hit	BAQU_0034	No Hit		No Hit	BBIA_0319	No Hit		No Hit		No Hit		No Hit		No Hit		No Hit		No Hit		No Hit		No Hit		No Hit		No Hit		No Hit	BCUN_0542	No Hit
AEAE_0126	No Hit		No Hit		No Hit		No Hit		No Hit		No Hit		No Hit		No Hit		No Hit		No Hit	BAQU_0026	No Hit		No Hit	BBIA_0317	No Hit		No Hit		No Hit		No Hit		No Hit		No Hit		No Hit		No Hit		No Hit		No Hit		No Hit		No Hit	BCUN_0541	No Hit
AEAE_0125	No Hit		No Hit		No Hit		No Hit		No Hit		No Hit		No Hit		No Hit		No Hit		No Hit	BAQU_0023	No Hit		No Hit	BBIA_0316	No Hit		No Hit		No Hit		No Hit		No Hit		No Hit		No Hit		No Hit		No Hit		No Hit		No Hit		No Hit	BCUN_0539	No Hit
AEAE_0123	L		No Hit		No Hit		No Hit		No Hit		No Hit		No Hit		No Hit		No Hit		No Hit	BAQU_0022	S		No Hit	BBIA_0314	No Hit		No Hit		No Hit		No Hit		No Hit		No Hit		No Hit		No Hit		No Hit		No Hit		No Hit		No Hit	BCUN_0538	No Hit
AEAE_0114	K		No Hit		No Hit		No Hit		No Hit		No Hit		No Hit		No Hit		No Hit		No Hit	BAQU_0021	K		No Hit	BBIA_0309	No Hit		No Hit		No Hit		No Hit		No Hit		No Hit		No Hit		No Hit		No Hit		No Hit		No Hit		No Hit	BCUN_0537	No Hit
AEAE_0110	No Hit		No Hit		No Hit		No Hit		No Hit		No Hit		No Hit		No Hit		No Hit		No Hit		No Hit		No Hit	BBIA_0308	No Hit		No Hit		No Hit		No Hit		No Hit		No Hit		No Hit		No Hit		No Hit		No Hit		No Hit		No Hit	BCUN_0536	L
AEAE_0109	S		No Hit		No Hit		No Hit		No Hit		No Hit		No Hit		No Hit		No Hit		No Hit		No Hit		No Hit	BBIA_0300	No Hit		No Hit		No Hit		No Hit		No Hit		No Hit		No Hit		No Hit		No Hit		No Hit		No Hit		No Hit	BCUN_0535	No Hit
AEAE_0104	No Hit		No Hit		No Hit		No Hit		No Hit		No Hit		No Hit		No Hit		No Hit		No Hit		No Hit		No Hit	BBIA_0297	No Hit		No Hit		No Hit		No Hit		No Hit		No Hit		No Hit		No Hit		No Hit		No Hit		No Hit		No Hit	BCUN_0534	No Hit
AEAE_0095	L		No Hit		No Hit		No Hit		No Hit		No Hit		No Hit		No Hit		No Hit		No Hit		No Hit		No Hit	BBIA_0268	G		No Hit		No Hit		No Hit		No Hit		No Hit		No Hit		No Hit		No Hit		No Hit		No Hit		No Hit	BCUN_0533	No Hit
AEAE_0090	No Hit		No Hit		No Hit		No Hit		No Hit		No Hit		No Hit		No Hit		No Hit		No Hit		No Hit		No Hit	BBIA_0264	G		No Hit		No Hit		No Hit		No Hit		No Hit		No Hit		No Hit		No Hit		No Hit		No Hit		No Hit	BCUN_0532	No Hit
AEAE_0089	R		No Hit		No Hit		No Hit		No Hit		No Hit		No Hit		No Hit		No Hit		No Hit		No Hit		No Hit	BBIA_0246	S		No Hit		No Hit		No Hit		No Hit		No Hit		No Hit		No Hit		No Hit		No Hit		No Hit		No Hit	BCUN_0531	No Hit
AEAE_0088	No Hit		No Hit		No Hit		No Hit		No Hit		No Hit		No Hit		No Hit		No Hit		No Hit		No Hit		No Hit	BBIA_0245	S		No Hit		No Hit		No Hit		No Hit		No Hit		No Hit		No Hit		No Hit		No Hit		No Hit		No Hit	BCUN_0530	No Hit
AEAE_0087	No Hit		No Hit		No Hit		No Hit		No Hit		No Hit		No Hit		No Hit		No Hit		No Hit		No Hit		No Hit	BBIA_0244	K		No Hit		No Hit		No Hit		No Hit		No Hit		No Hit		No Hit		No Hit		No Hit		No Hit		No Hit	BCUN_0529	L
AEAE_0086	K		No Hit		No Hit		No Hit		No Hit		No Hit		No Hit		No Hit		No Hit		No Hit		No Hit		No Hit	BBIA_0240	No Hit		No Hit		No Hit		No Hit		No Hit		No Hit		No Hit		No Hit		No Hit		No Hit		No Hit		No Hit	BCUN_0528	No Hit
AEAE_0085	No Hit		No Hit		No Hit		No Hit		No Hit		No Hit		No Hit		No Hit		No Hit		No Hit		No Hit		No Hit	BBIA_0239	No Hit		No Hit		No Hit		No Hit		No Hit		No Hit		No Hit		No Hit		No Hit		No Hit		No Hit		No Hit	BCUN_0527	No Hit
AEAE_0084	V		No Hit		No Hit		No Hit		No Hit		No Hit		No Hit		No Hit		No Hit		No Hit		No Hit		No Hit	BBIA_0234	S		No Hit		No Hit		No Hit		No Hit		No Hit		No Hit		No Hit		No Hit		No Hit		No Hit		No Hit	BCUN_0526	L
AEAE_0082	No Hit		No Hit		No Hit		No Hit		No Hit		No Hit		No Hit		No Hit		No Hit		No Hit		No Hit		No Hit	BBIA_0193	No Hit		No Hit		No Hit		No Hit		No Hit		No Hit		No Hit		No Hit		No Hit		No Hit		No Hit		No Hit	BCUN_0525	No Hit
AEAE_0075	J		No Hit		No Hit		No Hit		No Hit		No Hit		No Hit		No Hit		No Hit		No Hit		No Hit		No Hit	BBIA_0192	L		No Hit		No Hit		No Hit		No Hit		No Hit		No Hit		No Hit		No Hit		No Hit		No Hit		No Hit	BCUN_0521	No Hit
AEAE_0073	S		No Hit		No Hit		No Hit		No Hit		No Hit		No Hit		No Hit		No Hit		No Hit		No Hit		No Hit	BBIA_0188	No Hit		No Hit		No Hit		No Hit		No Hit		No Hit		No Hit		No Hit		No Hit		No Hit		No Hit		No Hit	BCUN_0520	L
AEAE_0071	No Hit		No Hit		No Hit		No Hit		No Hit		No Hit		No Hit		No Hit		No Hit		No Hit		No Hit		No Hit	BBIA_0138	E		No Hit		No Hit		No Hit		No Hit		No Hit		No Hit		No Hit		No Hit		No Hit		No Hit		No Hit	BCUN_0519	S
AEAE_0070	No Hit		No Hit		No Hit		No Hit		No Hit		No Hit		No Hit		No Hit		No Hit		No Hit		No Hit		No Hit	BBIA_0123	G		No Hit		No Hit		No Hit		No Hit		No Hit		No Hit		No Hit		No Hit		No Hit		No Hit		No Hit	BCUN_0518	No Hit
AEAE_0069	S		No Hit		No Hit		No Hit		No Hit		No Hit		No Hit		No Hit		No Hit		No Hit		No Hit		No Hit	BBIA_0115	No Hit		No Hit		No Hit		No Hit		No Hit		No Hit		No Hit		No Hit		No Hit		No Hit		No Hit		No Hit	BCUN_0517	No Hit
AEAE_0064	No Hit		No Hit		No Hit		No Hit		No Hit		No Hit		No Hit		No Hit		No Hit		No Hit		No Hit		No Hit	BBIA_0070	S		No Hit		No Hit		No Hit		No Hit		No Hit		No Hit		No Hit		No Hit		No Hit		No Hit		No Hit	BCUN_0516	L
AEAE_0060	S		No Hit		No Hit		No Hit		No Hit		No Hit		No Hit		No Hit		No Hit		No Hit		No Hit		No Hit	BBIA_0067	M		No Hit		No Hit		No Hit		No Hit		No Hit		No Hit		No Hit		No Hit		No Hit		No Hit		No Hit	BCUN_0492	O
AEAE_0055	S		No Hit		No Hit		No Hit		No Hit		No Hit		No Hit		No Hit		No Hit		No Hit		No Hit		No Hit	BBIA_0064	No Hit		No Hit		No Hit		No Hit		No Hit		No Hit		No Hit		No Hit		No Hit		No Hit		No Hit		No Hit	BCUN_0475	No Hit
AEAE_0052	R		No Hit		No Hit		No Hit		No Hit		No Hit		No Hit		No Hit		No Hit		No Hit		No Hit		No Hit	BBIA_0063	S		No Hit		No Hit		No Hit		No Hit		No Hit		No Hit		No Hit		No Hit		No Hit		No Hit		No Hit	BCUN_0474	No Hit
AEAE_0050	No Hit		No Hit		No Hit		No Hit		No Hit		No Hit		No Hit		No Hit		No Hit		No Hit		No Hit		No Hit	BBIA_0058	No Hit		No Hit		No Hit		No Hit		No Hit		No Hit		No Hit		No Hit		No Hit		No Hit		No Hit		No Hit	BCUN_0473	No Hit
AEAE_0047	No Hit		No Hit		No Hit		No Hit		No Hit		No Hit		No Hit		No Hit		No Hit		No Hit		No Hit		No Hit	BBIA_0050	M		No Hit		No Hit		No Hit		No Hit		No Hit		No Hit		No Hit		No Hit		No Hit		No Hit		No Hit	BCUN_0472	R
AEAE_0045	No Hit		No Hit		No Hit		No Hit		No Hit		No Hit		No Hit		No Hit		No Hit		No Hit		No Hit		No Hit	BBIA_0049	S		No Hit		No Hit		No Hit		No Hit		No Hit		No Hit		No Hit		No Hit		No Hit		No Hit		No Hit	BCUN_0470	O
AEAE_0042	No Hit		No Hit		No Hit		No Hit		No Hit		No Hit		No Hit		No Hit		No Hit		No Hit		No Hit		No Hit	BBIA_0048	No Hit		No Hit		No Hit		No Hit		No Hit		No Hit		No Hit		No Hit		No Hit		No Hit		No Hit		No Hit	BCUN_0468	No Hit
AEAE_0038	R		No Hit		No Hit		No Hit		No Hit		No Hit		No Hit		No Hit		No Hit		No Hit		No Hit		No Hit	BBIA_0046	S		No Hit		No Hit		No Hit		No Hit		No Hit		No Hit		No Hit		No Hit		No Hit		No Hit		No Hit	BCUN_0467	S
AEAE_0033	C		No Hit		No Hit		No Hit		No Hit		No Hit		No Hit		No Hit		No Hit		No Hit		No Hit		No Hit	BBIA_0041	No Hit		No Hit		No Hit		No Hit		No Hit		No Hit		No Hit		No Hit		No Hit		No Hit		No Hit		No Hit	BCUN_0457	P
AEAE_0026	S		No Hit		No Hit		No Hit		No Hit		No Hit		No Hit		No Hit		No Hit		No Hit		No Hit		No Hit	BBIA_0035	S		No Hit		No Hit		No Hit		No Hit		No Hit		No Hit		No Hit		No Hit		No Hit		No Hit		No Hit	BCUN_0453	No Hit
AEAE_0020	V		No Hit		No Hit		No Hit		No Hit		No Hit		No Hit		No Hit		No Hit		No Hit		No Hit		No Hit	BBIA_0010	No Hit		No Hit		No Hit		No Hit		No Hit		No Hit		No Hit		No Hit		No Hit		No Hit		No Hit		No Hit	BCUN_0452	L
AEAE_0018	V		No Hit		No Hit		No Hit		No Hit		No Hit		No Hit		No Hit		No Hit		No Hit		No Hit		No Hit	BBIA_0009	No Hit		No Hit		No Hit		No Hit		No Hit		No Hit		No Hit		No Hit		No Hit		No Hit		No Hit		No Hit	BCUN_0450	No Hit
AEAE_0014	No Hit		No Hit		No Hit		No Hit		No Hit		No Hit		No Hit		No Hit		No Hit		No Hit		No Hit		No Hit		No Hit		No Hit		No Hit		No Hit		No Hit		No Hit		No Hit		No Hit		No Hit		No Hit		No Hit		No Hit	BCUN_0448	G
AEAE_0012	G		No Hit		No Hit		No Hit		No Hit		No Hit		No Hit		No Hit		No Hit		No Hit		No Hit		No Hit		No Hit		No Hit		No Hit		No Hit		No Hit		No Hit		No Hit		No Hit		No Hit		No Hit		No Hit		No Hit	BCUN_0447	S
AEAE_0011	No Hit		No Hit		No Hit		No Hit		No Hit		No Hit		No Hit		No Hit		No Hit		No Hit		No Hit		No Hit		No Hit		No Hit		No Hit		No Hit		No Hit		No Hit		No Hit		No Hit		No Hit		No Hit		No Hit		No Hit	BCUN_0446	R
AEAE_0010	J		No Hit		No Hit		No Hit		No Hit		No Hit		No Hit		No Hit		No Hit		No Hit		No Hit		No Hit		No Hit		No Hit		No Hit		No Hit		No Hit		No Hit		No Hit		No Hit		No Hit		No Hit		No Hit		No Hit	BCUN_0437	C
	No Hit		No Hit		No Hit		No Hit		No Hit		No Hit		No Hit		No Hit		No Hit		No Hit		No Hit		No Hit		No Hit		No Hit		No Hit		No Hit		No Hit		No Hit		No Hit		No Hit		No Hit		No Hit		No Hit		No Hit	BCUN_0429	No Hit
	No Hit		No Hit		No Hit		No Hit		No Hit		No Hit		No Hit		No Hit		No Hit		No Hit		No Hit		No Hit		No Hit		No Hit		No Hit		No Hit		No Hit		No Hit		No Hit		No Hit		No Hit		No Hit		No Hit		No Hit	BCUN_0426	No Hit
	No Hit		No Hit		No Hit		No Hit		No Hit		No Hit		No Hit		No Hit		No Hit		No Hit		No Hit		No Hit		No Hit		No Hit		No Hit		No Hit		No Hit		No Hit		No Hit		No Hit		No Hit		No Hit		No Hit		No Hit	BCUN_0425	No Hit
	No Hit		No Hit		No Hit		No Hit		No Hit		No Hit		No Hit		No Hit		No Hit		No Hit		No Hit		No Hit		No Hit		No Hit		No Hit		No Hit		No Hit		No Hit		No Hit		No Hit		No Hit		No Hit		No Hit		No Hit	BCUN_0424	No Hit
	No Hit		No Hit		No Hit		No Hit		No Hit		No Hit		No Hit		No Hit		No Hit		No Hit		No Hit		No Hit		No Hit		No Hit		No Hit		No Hit		No Hit		No Hit		No Hit		No Hit		No Hit		No Hit		No Hit		No Hit	BCUN_0423	No Hit
	No Hit		No Hit		No Hit		No Hit		No Hit		No Hit		No Hit		No Hit		No Hit		No Hit		No Hit		No Hit		No Hit		No Hit		No Hit		No Hit		No Hit		No Hit		No Hit		No Hit		No Hit		No Hit		No Hit		No Hit	BCUN_0422	No Hit
	No Hit		No Hit		No Hit		No Hit		No Hit		No Hit		No Hit		No Hit		No Hit		No Hit		No Hit		No Hit		No Hit		No Hit		No Hit		No Hit		No Hit		No Hit		No Hit		No Hit		No Hit		No Hit		No Hit		No Hit	BCUN_0420	No Hit
	No Hit		No Hit		No Hit		No Hit		No Hit		No Hit		No Hit		No Hit		No Hit		No Hit		No Hit		No Hit		No Hit		No Hit		No Hit		No Hit		No Hit		No Hit		No Hit		No Hit		No Hit		No Hit		No Hit		No Hit	BCUN_0419	No Hit
	No Hit		No Hit		No Hit		No Hit		No Hit		No Hit		No Hit		No Hit		No Hit		No Hit		No Hit		No Hit		No Hit		No Hit		No Hit		No Hit		No Hit		No Hit		No Hit		No Hit		No Hit		No Hit		No Hit		No Hit	BCUN_0418	S
	No Hit		No Hit		No Hit		No Hit		No Hit		No Hit		No Hit		No Hit		No Hit		No Hit		No Hit		No Hit		No Hit		No Hit		No Hit		No Hit		No Hit		No Hit		No Hit		No Hit		No Hit		No Hit		No Hit		No Hit	BCUN_0417	No Hit
	No Hit		No Hit		No Hit		No Hit		No Hit		No Hit		No Hit		No Hit		No Hit		No Hit		No Hit		No Hit		No Hit		No Hit		No Hit		No Hit		No Hit		No Hit		No Hit		No Hit		No Hit		No Hit		No Hit		No Hit	BCUN_0416	No Hit
	No Hit		No Hit		No Hit		No Hit		No Hit		No Hit		No Hit		No Hit		No Hit		No Hit		No Hit		No Hit		No Hit		No Hit		No Hit		No Hit		No Hit		No Hit		No Hit		No Hit		No Hit		No Hit		No Hit		No Hit	BCUN_0415	No Hit
	No Hit		No Hit		No Hit		No Hit		No Hit		No Hit		No Hit		No Hit		No Hit		No Hit		No Hit		No Hit		No Hit		No Hit		No Hit		No Hit		No Hit		No Hit		No Hit		No Hit		No Hit		No Hit		No Hit		No Hit	BCUN_0414	No Hit
	No Hit		No Hit		No Hit		No Hit		No Hit		No Hit		No Hit		No Hit		No Hit		No Hit		No Hit		No Hit		No Hit		No Hit		No Hit		No Hit		No Hit		No Hit		No Hit		No Hit		No Hit		No Hit		No Hit		No Hit	BCUN_0413	No Hit
	No Hit		No Hit		No Hit		No Hit		No Hit		No Hit		No Hit		No Hit		No Hit		No Hit		No Hit		No Hit		No Hit		No Hit		No Hit		No Hit		No Hit		No Hit		No Hit		No Hit		No Hit		No Hit		No Hit		No Hit	BCUN_0412	No Hit
	No Hit		No Hit		No Hit		No Hit		No Hit		No Hit		No Hit		No Hit		No Hit		No Hit		No Hit		No Hit		No Hit		No Hit		No Hit		No Hit		No Hit		No Hit		No Hit		No Hit		No Hit		No Hit		No Hit		No Hit	BCUN_0410	No Hit
	No Hit		No Hit		No Hit		No Hit		No Hit		No Hit		No Hit		No Hit		No Hit		No Hit		No Hit		No Hit		No Hit		No Hit		No Hit		No Hit		No Hit		No Hit		No Hit		No Hit		No Hit		No Hit		No Hit		No Hit	BCUN_0409	No Hit
	No Hit		No Hit		No Hit		No Hit		No Hit		No Hit		No Hit		No Hit		No Hit		No Hit		No Hit		No Hit		No Hit		No Hit		No Hit		No Hit		No Hit		No Hit		No Hit		No Hit		No Hit		No Hit		No Hit		No Hit	BCUN_0408	No Hit
	No Hit		No Hit		No Hit		No Hit		No Hit		No Hit		No Hit		No Hit		No Hit		No Hit		No Hit		No Hit		No Hit		No Hit		No Hit		No Hit		No Hit		No Hit		No Hit		No Hit		No Hit		No Hit		No Hit		No Hit	BCUN_0407	No Hit
	No Hit		No Hit		No Hit		No Hit		No Hit		No Hit		No Hit		No Hit		No Hit		No Hit		No Hit		No Hit		No Hit		No Hit		No Hit		No Hit		No Hit		No Hit		No Hit		No Hit		No Hit		No Hit		No Hit		No Hit	BCUN_0406	No Hit
	No Hit		No Hit		No Hit		No Hit		No Hit		No Hit		No Hit		No Hit		No Hit		No Hit		No Hit		No Hit		No Hit		No Hit		No Hit		No Hit		No Hit		No Hit		No Hit		No Hit		No Hit		No Hit		No Hit		No Hit	BCUN_0400	No Hit
	No Hit		No Hit		No Hit		No Hit		No Hit		No Hit		No Hit		No Hit		No Hit		No Hit		No Hit		No Hit		No Hit		No Hit		No Hit		No Hit		No Hit		No Hit		No Hit		No Hit		No Hit		No Hit		No Hit		No Hit	BCUN_0396	No Hit
	No Hit		No Hit		No Hit		No Hit		No Hit		No Hit		No Hit		No Hit		No Hit		No Hit		No Hit		No Hit		No Hit		No Hit		No Hit		No Hit		No Hit		No Hit		No Hit		No Hit		No Hit		No Hit		No Hit		No Hit	BCUN_0393	No Hit
	No Hit		No Hit		No Hit		No Hit		No Hit		No Hit		No Hit		No Hit		No Hit		No Hit		No Hit		No Hit		No Hit		No Hit		No Hit		No Hit		No Hit		No Hit		No Hit		No Hit		No Hit		No Hit		No Hit		No Hit	BCUN_0392	No Hit
	No Hit		No Hit		No Hit		No Hit		No Hit		No Hit		No Hit		No Hit		No Hit		No Hit		No Hit		No Hit		No Hit		No Hit		No Hit		No Hit		No Hit		No Hit		No Hit		No Hit		No Hit		No Hit		No Hit		No Hit	BCUN_0389	No Hit
	No Hit		No Hit		No Hit		No Hit		No Hit		No Hit		No Hit		No Hit		No Hit		No Hit		No Hit		No Hit		No Hit		No Hit		No Hit		No Hit		No Hit		No Hit		No Hit		No Hit		No Hit		No Hit		No Hit		No Hit	BCUN_0388	S
	No Hit		No Hit		No Hit		No Hit		No Hit		No Hit		No Hit		No Hit		No Hit		No Hit		No Hit		No Hit		No Hit		No Hit		No Hit		No Hit		No Hit		No Hit		No Hit		No Hit		No Hit		No Hit		No Hit		No Hit	BCUN_0387	No Hit
	No Hit		No Hit		No Hit		No Hit		No Hit		No Hit		No Hit		No Hit		No Hit		No Hit		No Hit		No Hit		No Hit		No Hit		No Hit		No Hit		No Hit		No Hit		No Hit		No Hit		No Hit		No Hit		No Hit		No Hit	BCUN_0386	No Hit
	No Hit		No Hit		No Hit		No Hit		No Hit		No Hit		No Hit		No Hit		No Hit		No Hit		No Hit		No Hit		No Hit		No Hit		No Hit		No Hit		No Hit		No Hit		No Hit		No Hit		No Hit		No Hit		No Hit		No Hit	BCUN_0385	No Hit
	No Hit		No Hit		No Hit		No Hit		No Hit		No Hit		No Hit		No Hit		No Hit		No Hit		No Hit		No Hit		No Hit		No Hit		No Hit		No Hit		No Hit		No Hit		No Hit		No Hit		No Hit		No Hit		No Hit		No Hit	BCUN_0384	S
	No Hit		No Hit		No Hit		No Hit		No Hit		No Hit		No Hit		No Hit		No Hit		No Hit		No Hit		No Hit		No Hit		No Hit		No Hit		No Hit		No Hit		No Hit		No Hit		No Hit		No Hit		No Hit		No Hit		No Hit	BCUN_0383	No Hit
	No Hit		No Hit		No Hit		No Hit		No Hit		No Hit		No Hit		No Hit		No Hit		No Hit		No Hit		No Hit		No Hit		No Hit		No Hit		No Hit		No Hit		No Hit		No Hit		No Hit		No Hit		No Hit		No Hit		No Hit	BCUN_0379	No Hit
	No Hit		No Hit		No Hit		No Hit		No Hit		No Hit		No Hit		No Hit		No Hit		No Hit		No Hit		No Hit		No Hit		No Hit		No Hit		No Hit		No Hit		No Hit		No Hit		No Hit		No Hit		No Hit		No Hit		No Hit	BCUN_0378	No Hit
	No Hit		No Hit		No Hit		No Hit		No Hit		No Hit		No Hit		No Hit		No Hit		No Hit		No Hit		No Hit		No Hit		No Hit		No Hit		No Hit		No Hit		No Hit		No Hit		No Hit		No Hit		No Hit		No Hit		No Hit	BCUN_0375	No Hit
	No Hit		No Hit		No Hit		No Hit		No Hit		No Hit		No Hit		No Hit		No Hit		No Hit		No Hit		No Hit		No Hit		No Hit		No Hit		No Hit		No Hit		No Hit		No Hit		No Hit		No Hit		No Hit		No Hit		No Hit	BCUN_0373	No Hit
	No Hit		No Hit		No Hit		No Hit		No Hit		No Hit		No Hit		No Hit		No Hit		No Hit		No Hit		No Hit		No Hit		No Hit		No Hit		No Hit		No Hit		No Hit		No Hit		No Hit		No Hit		No Hit		No Hit		No Hit	BCUN_0372	No Hit
	No Hit		No Hit		No Hit		No Hit		No Hit		No Hit		No Hit		No Hit		No Hit		No Hit		No Hit		No Hit		No Hit		No Hit		No Hit		No Hit		No Hit		No Hit		No Hit		No Hit		No Hit		No Hit		No Hit		No Hit	BCUN_0371	No Hit
	No Hit		No Hit		No Hit		No Hit		No Hit		No Hit		No Hit		No Hit		No Hit		No Hit		No Hit		No Hit		No Hit		No Hit		No Hit		No Hit		No Hit		No Hit		No Hit		No Hit		No Hit		No Hit		No Hit		No Hit	BCUN_0369	No Hit
	No Hit		No Hit		No Hit		No Hit		No Hit		No Hit		No Hit		No Hit		No Hit		No Hit		No Hit		No Hit		No Hit		No Hit		No Hit		No Hit		No Hit		No Hit		No Hit		No Hit		No Hit		No Hit		No Hit		No Hit	BCUN_0350	No Hit
	No Hit		No Hit		No Hit		No Hit		No Hit		No Hit		No Hit		No Hit		No Hit		No Hit		No Hit		No Hit		No Hit		No Hit		No Hit		No Hit		No Hit		No Hit		No Hit		No Hit		No Hit		No Hit		No Hit		No Hit	BCUN_0307	S
	No Hit		No Hit		No Hit		No Hit		No Hit		No Hit		No Hit		No Hit		No Hit		No Hit		No Hit		No Hit		No Hit		No Hit		No Hit		No Hit		No Hit		No Hit		No Hit		No Hit		No Hit		No Hit		No Hit		No Hit	BCUN_0286	S
	No Hit		No Hit		No Hit		No Hit		No Hit		No Hit		No Hit		No Hit		No Hit		No Hit		No Hit		No Hit		No Hit		No Hit		No Hit		No Hit		No Hit		No Hit		No Hit		No Hit		No Hit		No Hit		No Hit		No Hit	BCUN_0267	R
	No Hit		No Hit		No Hit		No Hit		No Hit		No Hit		No Hit		No Hit		No Hit		No Hit		No Hit		No Hit		No Hit		No Hit		No Hit		No Hit		No Hit		No Hit		No Hit		No Hit		No Hit		No Hit		No Hit		No Hit	BCUN_0263	No Hit
	No Hit		No Hit		No Hit		No Hit		No Hit		No Hit		No Hit		No Hit		No Hit		No Hit		No Hit		No Hit		No Hit		No Hit		No Hit		No Hit		No Hit		No Hit		No Hit		No Hit		No Hit		No Hit		No Hit		No Hit	BCUN_0262	No Hit
	No Hit		No Hit		No Hit		No Hit		No Hit		No Hit		No Hit		No Hit		No Hit		No Hit		No Hit		No Hit		No Hit		No Hit		No Hit		No Hit		No Hit		No Hit		No Hit		No Hit		No Hit		No Hit		No Hit		No Hit	BCUN_0261	No Hit
	No Hit		No Hit		No Hit		No Hit		No Hit		No Hit		No Hit		No Hit		No Hit		No Hit		No Hit		No Hit		No Hit		No Hit		No Hit		No Hit		No Hit		No Hit		No Hit		No Hit		No Hit		No Hit		No Hit		No Hit	BCUN_0260	No Hit
	No Hit		No Hit		No Hit		No Hit		No Hit		No Hit		No Hit		No Hit		No Hit		No Hit		No Hit		No Hit		No Hit		No Hit		No Hit		No Hit		No Hit		No Hit		No Hit		No Hit		No Hit		No Hit		No Hit		No Hit	BCUN_0258	S
	No Hit		No Hit		No Hit		No Hit		No Hit		No Hit		No Hit		No Hit		No Hit		No Hit		No Hit		No Hit		No Hit		No Hit		No Hit		No Hit		No Hit		No Hit		No Hit		No Hit		No Hit		No Hit		No Hit		No Hit	BCUN_0257	S
	No Hit		No Hit		No Hit		No Hit		No Hit		No Hit		No Hit		No Hit		No Hit		No Hit		No Hit		No Hit		No Hit		No Hit		No Hit		No Hit		No Hit		No Hit		No Hit		No Hit		No Hit		No Hit		No Hit		No Hit	BCUN_0256	No Hit
	No Hit		No Hit		No Hit		No Hit		No Hit		No Hit		No Hit		No Hit		No Hit		No Hit		No Hit		No Hit		No Hit		No Hit		No Hit		No Hit		No Hit		No Hit		No Hit		No Hit		No Hit		No Hit		No Hit		No Hit	BCUN_0253	No Hit
	No Hit		No Hit		No Hit		No Hit		No Hit		No Hit		No Hit		No Hit		No Hit		No Hit		No Hit		No Hit		No Hit		No Hit		No Hit		No Hit		No Hit		No Hit		No Hit		No Hit		No Hit		No Hit		No Hit		No Hit	BCUN_0251	No Hit
	No Hit		No Hit		No Hit		No Hit		No Hit		No Hit		No Hit		No Hit		No Hit		No Hit		No Hit		No Hit		No Hit		No Hit		No Hit		No Hit		No Hit		No Hit		No Hit		No Hit		No Hit		No Hit		No Hit		No Hit	BCUN_0250	No Hit
	No Hit		No Hit		No Hit		No Hit		No Hit		No Hit		No Hit		No Hit		No Hit		No Hit		No Hit		No Hit		No Hit		No Hit		No Hit		No Hit		No Hit		No Hit		No Hit		No Hit		No Hit		No Hit		No Hit		No Hit	BCUN_0249	No Hit
	No Hit		No Hit		No Hit		No Hit		No Hit		No Hit		No Hit		No Hit		No Hit		No Hit		No Hit		No Hit		No Hit		No Hit		No Hit		No Hit		No Hit		No Hit		No Hit		No Hit		No Hit		No Hit		No Hit		No Hit	BCUN_0246	No Hit
	No Hit		No Hit		No Hit		No Hit		No Hit		No Hit		No Hit		No Hit		No Hit		No Hit		No Hit		No Hit		No Hit		No Hit		No Hit		No Hit		No Hit		No Hit		No Hit		No Hit		No Hit		No Hit		No Hit		No Hit	BCUN_0245	S
	No Hit		No Hit		No Hit		No Hit		No Hit		No Hit		No Hit		No Hit		No Hit		No Hit		No Hit		No Hit		No Hit		No Hit		No Hit		No Hit		No Hit		No Hit		No Hit		No Hit		No Hit		No Hit		No Hit		No Hit	BCUN_0242	No Hit
	No Hit		No Hit		No Hit		No Hit		No Hit		No Hit		No Hit		No Hit		No Hit		No Hit		No Hit		No Hit		No Hit		No Hit		No Hit		No Hit		No Hit		No Hit		No Hit		No Hit		No Hit		No Hit		No Hit		No Hit	BCUN_0240	S
	No Hit		No Hit		No Hit		No Hit		No Hit		No Hit		No Hit		No Hit		No Hit		No Hit		No Hit		No Hit		No Hit		No Hit		No Hit		No Hit		No Hit		No Hit		No Hit		No Hit		No Hit		No Hit		No Hit		No Hit	BCUN_0239	No Hit
	No Hit		No Hit		No Hit		No Hit		No Hit		No Hit		No Hit		No Hit		No Hit		No Hit		No Hit		No Hit		No Hit		No Hit		No Hit		No Hit		No Hit		No Hit		No Hit		No Hit		No Hit		No Hit		No Hit		No Hit	BCUN_0238	No Hit
	No Hit		No Hit		No Hit		No Hit		No Hit		No Hit		No Hit		No Hit		No Hit		No Hit		No Hit		No Hit		No Hit		No Hit		No Hit		No Hit		No Hit		No Hit		No Hit		No Hit		No Hit		No Hit		No Hit		No Hit	BCUN_0237	No Hit
	No Hit		No Hit		No Hit		No Hit		No Hit		No Hit		No Hit		No Hit		No Hit		No Hit		No Hit		No Hit		No Hit		No Hit		No Hit		No Hit		No Hit		No Hit		No Hit		No Hit		No Hit		No Hit		No Hit		No Hit	BCUN_0236	No Hit
	No Hit		No Hit		No Hit		No Hit		No Hit		No Hit		No Hit		No Hit		No Hit		No Hit		No Hit		No Hit		No Hit		No Hit		No Hit		No Hit		No Hit		No Hit		No Hit		No Hit		No Hit		No Hit		No Hit		No Hit	BCUN_0235	No Hit
	No Hit		No Hit		No Hit		No Hit		No Hit		No Hit		No Hit		No Hit		No Hit		No Hit		No Hit		No Hit		No Hit		No Hit		No Hit		No Hit		No Hit		No Hit		No Hit		No Hit		No Hit		No Hit		No Hit		No Hit	BCUN_0234	No Hit
	No Hit		No Hit		No Hit		No Hit		No Hit		No Hit		No Hit		No Hit		No Hit		No Hit		No Hit		No Hit		No Hit		No Hit		No Hit		No Hit		No Hit		No Hit		No Hit		No Hit		No Hit		No Hit		No Hit		No Hit	BCUN_0233	No Hit
	No Hit		No Hit		No Hit		No Hit		No Hit		No Hit		No Hit		No Hit		No Hit		No Hit		No Hit		No Hit		No Hit		No Hit		No Hit		No Hit		No Hit		No Hit		No Hit		No Hit		No Hit		No Hit		No Hit		No Hit	BCUN_0232	L
	No Hit		No Hit		No Hit		No Hit		No Hit		No Hit		No Hit		No Hit		No Hit		No Hit		No Hit		No Hit		No Hit		No Hit		No Hit		No Hit		No Hit		No Hit		No Hit		No Hit		No Hit		No Hit		No Hit		No Hit	BCUN_0231	No Hit
	No Hit		No Hit		No Hit		No Hit		No Hit		No Hit		No Hit		No Hit		No Hit		No Hit		No Hit		No Hit		No Hit		No Hit		No Hit		No Hit		No Hit		No Hit		No Hit		No Hit		No Hit		No Hit		No Hit		No Hit	BCUN_0229	No Hit
	No Hit		No Hit		No Hit		No Hit		No Hit		No Hit		No Hit		No Hit		No Hit		No Hit		No Hit		No Hit		No Hit		No Hit		No Hit		No Hit		No Hit		No Hit		No Hit		No Hit		No Hit		No Hit		No Hit		No Hit	BCUN_0228	No Hit
	No Hit		No Hit		No Hit		No Hit		No Hit		No Hit		No Hit		No Hit		No Hit		No Hit		No Hit		No Hit		No Hit		No Hit		No Hit		No Hit		No Hit		No Hit		No Hit		No Hit		No Hit		No Hit		No Hit		No Hit	BCUN_0227	No Hit
	No Hit		No Hit		No Hit		No Hit		No Hit		No Hit		No Hit		No Hit		No Hit		No Hit		No Hit		No Hit		No Hit		No Hit		No Hit		No Hit		No Hit		No Hit		No Hit		No Hit		No Hit		No Hit		No Hit		No Hit	BCUN_0226	No Hit
	No Hit		No Hit		No Hit		No Hit		No Hit		No Hit		No Hit		No Hit		No Hit		No Hit		No Hit		No Hit		No Hit		No Hit		No Hit		No Hit		No Hit		No Hit		No Hit		No Hit		No Hit		No Hit		No Hit		No Hit	BCUN_0224	No Hit
	No Hit		No Hit		No Hit		No Hit		No Hit		No Hit		No Hit		No Hit		No Hit		No Hit		No Hit		No Hit		No Hit		No Hit		No Hit		No Hit		No Hit		No Hit		No Hit		No Hit		No Hit		No Hit		No Hit		No Hit	BCUN_0223	No Hit
	No Hit		No Hit		No Hit		No Hit		No Hit		No Hit		No Hit		No Hit		No Hit		No Hit		No Hit		No Hit		No Hit		No Hit		No Hit		No Hit		No Hit		No Hit		No Hit		No Hit		No Hit		No Hit		No Hit		No Hit	BCUN_0220	No Hit
	No Hit		No Hit		No Hit		No Hit		No Hit		No Hit		No Hit		No Hit		No Hit		No Hit		No Hit		No Hit		No Hit		No Hit		No Hit		No Hit		No Hit		No Hit		No Hit		No Hit		No Hit		No Hit		No Hit		No Hit	BCUN_0219	No Hit
	No Hit		No Hit		No Hit		No Hit		No Hit		No Hit		No Hit		No Hit		No Hit		No Hit		No Hit		No Hit		No Hit		No Hit		No Hit		No Hit		No Hit		No Hit		No Hit		No Hit		No Hit		No Hit		No Hit		No Hit	BCUN_0218	No Hit
	No Hit		No Hit		No Hit		No Hit		No Hit		No Hit		No Hit		No Hit		No Hit		No Hit		No Hit		No Hit		No Hit		No Hit		No Hit		No Hit		No Hit		No Hit		No Hit		No Hit		No Hit		No Hit		No Hit		No Hit	BCUN_0217	No Hit
	No Hit		No Hit		No Hit		No Hit		No Hit		No Hit		No Hit		No Hit		No Hit		No Hit		No Hit		No Hit		No Hit		No Hit		No Hit		No Hit		No Hit		No Hit		No Hit		No Hit		No Hit		No Hit		No Hit		No Hit	BCUN_0215	No Hit
	No Hit		No Hit		No Hit		No Hit		No Hit		No Hit		No Hit		No Hit		No Hit		No Hit		No Hit		No Hit		No Hit		No Hit		No Hit		No Hit		No Hit		No Hit		No Hit		No Hit		No Hit		No Hit		No Hit		No Hit	BCUN_0212	No Hit
	No Hit		No Hit		No Hit		No Hit		No Hit		No Hit		No Hit		No Hit		No Hit		No Hit		No Hit		No Hit		No Hit		No Hit		No Hit		No Hit		No Hit		No Hit		No Hit		No Hit		No Hit		No Hit		No Hit		No Hit	BCUN_0210	No Hit
	No Hit		No Hit		No Hit		No Hit		No Hit		No Hit		No Hit		No Hit		No Hit		No Hit		No Hit		No Hit		No Hit		No Hit		No Hit		No Hit		No Hit		No Hit		No Hit		No Hit		No Hit		No Hit		No Hit		No Hit	BCUN_0209	No Hit
	No Hit		No Hit		No Hit		No Hit		No Hit		No Hit		No Hit		No Hit		No Hit		No Hit		No Hit		No Hit		No Hit		No Hit		No Hit		No Hit		No Hit		No Hit		No Hit		No Hit		No Hit		No Hit		No Hit		No Hit	BCUN_0199	P
	No Hit		No Hit		No Hit		No Hit		No Hit		No Hit		No Hit		No Hit		No Hit		No Hit		No Hit		No Hit		No Hit		No Hit		No Hit		No Hit		No Hit		No Hit		No Hit		No Hit		No Hit		No Hit		No Hit		No Hit	BCUN_0195	No Hit
	No Hit		No Hit		No Hit		No Hit		No Hit		No Hit		No Hit		No Hit		No Hit		No Hit		No Hit		No Hit		No Hit		No Hit		No Hit		No Hit		No Hit		No Hit		No Hit		No Hit		No Hit		No Hit		No Hit		No Hit	BCUN_0182	S
	No Hit		No Hit		No Hit		No Hit		No Hit		No Hit		No Hit		No Hit		No Hit		No Hit		No Hit		No Hit		No Hit		No Hit		No Hit		No Hit		No Hit		No Hit		No Hit		No Hit		No Hit		No Hit		No Hit		No Hit	BCUN_0181	S
	No Hit		No Hit		No Hit		No Hit		No Hit		No Hit		No Hit		No Hit		No Hit		No Hit		No Hit		No Hit		No Hit		No Hit		No Hit		No Hit		No Hit		No Hit		No Hit		No Hit		No Hit		No Hit		No Hit		No Hit	BCUN_0180	S
	No Hit		No Hit		No Hit		No Hit		No Hit		No Hit		No Hit		No Hit		No Hit		No Hit		No Hit		No Hit		No Hit		No Hit		No Hit		No Hit		No Hit		No Hit		No Hit		No Hit		No Hit		No Hit		No Hit		No Hit	BCUN_0149	No Hit
	No Hit		No Hit		No Hit		No Hit		No Hit		No Hit		No Hit		No Hit		No Hit		No Hit		No Hit		No Hit		No Hit		No Hit		No Hit		No Hit		No Hit		No Hit		No Hit		No Hit		No Hit		No Hit		No Hit		No Hit	BCUN_0123	No Hit
	No Hit		No Hit		No Hit		No Hit		No Hit		No Hit		No Hit		No Hit		No Hit		No Hit		No Hit		No Hit		No Hit		No Hit		No Hit		No Hit		No Hit		No Hit		No Hit		No Hit		No Hit		No Hit		No Hit		No Hit	BCUN_0122	No Hit
	No Hit		No Hit		No Hit		No Hit		No Hit		No Hit		No Hit		No Hit		No Hit		No Hit		No Hit		No Hit		No Hit		No Hit		No Hit		No Hit		No Hit		No Hit		No Hit		No Hit		No Hit		No Hit		No Hit		No Hit	BCUN_0117	No Hit
	No Hit		No Hit		No Hit		No Hit		No Hit		No Hit		No Hit		No Hit		No Hit		No Hit		No Hit		No Hit		No Hit		No Hit		No Hit		No Hit		No Hit		No Hit		No Hit		No Hit		No Hit		No Hit		No Hit		No Hit	BCUN_0102	EG
	No Hit		No Hit		No Hit		No Hit		No Hit		No Hit		No Hit		No Hit		No Hit		No Hit		No Hit		No Hit		No Hit		No Hit		No Hit		No Hit		No Hit		No Hit		No Hit		No Hit		No Hit		No Hit		No Hit		No Hit	BCUN_0075	No Hit
	No Hit		No Hit		No Hit		No Hit		No Hit		No Hit		No Hit		No Hit		No Hit		No Hit		No Hit		No Hit		No Hit		No Hit		No Hit		No Hit		No Hit		No Hit		No Hit		No Hit		No Hit		No Hit		No Hit		No Hit	BCUN_0074	No Hit
	No Hit		No Hit		No Hit		No Hit		No Hit		No Hit		No Hit		No Hit		No Hit		No Hit		No Hit		No Hit		No Hit		No Hit		No Hit		No Hit		No Hit		No Hit		No Hit		No Hit		No Hit		No Hit		No Hit		No Hit	BCUN_0072	No Hit
	No Hit		No Hit		No Hit		No Hit		No Hit		No Hit		No Hit		No Hit		No Hit		No Hit		No Hit		No Hit		No Hit		No Hit		No Hit		No Hit		No Hit		No Hit		No Hit		No Hit		No Hit		No Hit		No Hit		No Hit	BCUN_0070	No Hit
	No Hit		No Hit		No Hit		No Hit		No Hit		No Hit		No Hit		No Hit		No Hit		No Hit		No Hit		No Hit		No Hit		No Hit		No Hit		No Hit		No Hit		No Hit		No Hit		No Hit		No Hit		No Hit		No Hit		No Hit	BCUN_0044	No Hit
	No Hit		No Hit		No Hit		No Hit		No Hit		No Hit		No Hit		No Hit		No Hit		No Hit		No Hit		No Hit		No Hit		No Hit		No Hit		No Hit		No Hit		No Hit		No Hit		No Hit		No Hit		No Hit		No Hit		No Hit	BCUN_0022	No Hit
	No Hit		No Hit		No Hit		No Hit		No Hit		No Hit		No Hit		No Hit		No Hit		No Hit		No Hit		No Hit		No Hit		No Hit		No Hit		No Hit		No Hit		No Hit		No Hit		No Hit		No Hit		No Hit		No Hit		No Hit	BCUN_0021	T
	No Hit		No Hit		No Hit		No Hit		No Hit		No Hit		No Hit		No Hit		No Hit		No Hit		No Hit		No Hit		No Hit		No Hit		No Hit		No Hit		No Hit		No Hit		No Hit		No Hit		No Hit		No Hit		No Hit		No Hit	BCUN_0020	S
	No Hit		No Hit		No Hit		No Hit		No Hit		No Hit		No Hit		No Hit		No Hit		No Hit		No Hit		No Hit		No Hit		No Hit		No Hit		No Hit		No Hit		No Hit		No Hit		No Hit		No Hit		No Hit		No Hit		No Hit	BCUN_0019	No Hit
	No Hit		No Hit		No Hit		No Hit		No Hit		No Hit		No Hit		No Hit		No Hit		No Hit		No Hit		No Hit		No Hit		No Hit		No Hit		No Hit		No Hit		No Hit		No Hit		No Hit		No Hit		No Hit		No Hit		No Hit	BCUN_0016	S
	No Hit		No Hit		No Hit		No Hit		No Hit		No Hit		No Hit		No Hit		No Hit		No Hit		No Hit		No Hit		No Hit		No Hit		No Hit		No Hit		No Hit		No Hit		No Hit		No Hit		No Hit		No Hit		No Hit		No Hit	BCUN_0014	V
	No Hit		No Hit		No Hit		No Hit		No Hit		No Hit		No Hit		No Hit		No Hit		No Hit		No Hit		No Hit		No Hit		No Hit		No Hit		No Hit		No Hit		No Hit		No Hit		No Hit		No Hit		No Hit		No Hit		No Hit	BCUN_0013	V
	No Hit		No Hit		No Hit		No Hit		No Hit		No Hit		No Hit		No Hit		No Hit		No Hit		No Hit		No Hit		No Hit		No Hit		No Hit		No Hit		No Hit		No Hit		No Hit		No Hit		No Hit		No Hit		No Hit		No Hit	BCUN_0012	S
	No Hit		No Hit		No Hit		No Hit		No Hit		No Hit		No Hit		No Hit		No Hit		No Hit		No Hit		No Hit		No Hit		No Hit		No Hit		No Hit		No Hit		No Hit		No Hit		No Hit		No Hit		No Hit		No Hit		No Hit	BCUN_0011	No Hit
	No Hit		No Hit		No Hit		No Hit		No Hit		No Hit		No Hit		No Hit		No Hit		No Hit		No Hit		No Hit		No Hit		No Hit		No Hit		No Hit		No Hit		No Hit		No Hit		No Hit		No Hit		No Hit		No Hit		No Hit	BCUN_0010	No Hit
	No Hit		No Hit		No Hit		No Hit		No Hit		No Hit		No Hit		No Hit		No Hit		No Hit		No Hit		No Hit		No Hit		No Hit		No Hit		No Hit		No Hit		No Hit		No Hit		No Hit		No Hit		No Hit		No Hit		No Hit	BCUN_0009	T
	No Hit		No Hit		No Hit		No Hit		No Hit		No Hit		No Hit		No Hit		No Hit		No Hit		No Hit		No Hit		No Hit		No Hit		No Hit		No Hit		No Hit		No Hit		No Hit		No Hit		No Hit		No Hit		No Hit		No Hit	BCUN_0008	No Hit
	No Hit		No Hit		No Hit		No Hit		No Hit		No Hit		No Hit		No Hit		No Hit		No Hit		No Hit		No Hit		No Hit		No Hit		No Hit		No Hit		No Hit		No Hit		No Hit		No Hit		No Hit		No Hit		No Hit		No Hit	BCUN_0005	K
	No Hit		No Hit		No Hit		No Hit		No Hit		No Hit		No Hit		No Hit		No Hit		No Hit		No Hit		No Hit		No Hit		No Hit		No Hit		No Hit		No Hit		No Hit		No Hit		No Hit		No Hit		No Hit		No Hit		No Hit	BCUN_0002	No Hit
	No Hit		No Hit		No Hit		No Hit		No Hit		No Hit		No Hit		No Hit		No Hit		No Hit		No Hit		No Hit		No Hit		No Hit		No Hit		No Hit		No Hit		No Hit		No Hit		No Hit		No Hit		No Hit		No Hit		No Hit		No Hit
	No Hit		No Hit		No Hit		No Hit		No Hit		No Hit		No Hit		No Hit		No Hit		No Hit		No Hit		No Hit		No Hit		No Hit		No Hit		No Hit		No Hit		No Hit		No Hit		No Hit		No Hit		No Hit		No Hit		No Hit		No Hit
	No Hit		No Hit		No Hit		No Hit		No Hit		No Hit		No Hit		No Hit		No Hit		No Hit		No Hit		No Hit		No Hit		No Hit		No Hit		No Hit		No Hit		No Hit		No Hit		No Hit		No Hit		No Hit		No Hit		No Hit		No Hit
	No Hit		No Hit		No Hit		No Hit		No Hit		No Hit		No Hit		No Hit		No Hit		No Hit		No Hit		No Hit		No Hit		No Hit		No Hit		No Hit		No Hit		No Hit		No Hit		No Hit		No Hit		No Hit		No Hit		No Hit		No Hit
	No Hit		No Hit		No Hit		No Hit		No Hit		No Hit		No Hit		No Hit		No Hit		No Hit		No Hit		No Hit		No Hit		No Hit		No Hit		No Hit		No Hit		No Hit		No Hit		No Hit		No Hit		No Hit		No Hit		No Hit		No Hit
	No Hit		No Hit		No Hit		No Hit		No Hit		No Hit		No Hit		No Hit		No Hit		No Hit		No Hit		No Hit		No Hit		No Hit		No Hit		No Hit		No Hit		No Hit		No Hit		No Hit		No Hit		No Hit		No Hit		No Hit		No Hit
	No Hit		No Hit		No Hit		No Hit		No Hit		No Hit		No Hit		No Hit		No Hit		No Hit		No Hit		No Hit		No Hit		No Hit		No Hit		No Hit		No Hit		No Hit		No Hit		No Hit		No Hit		No Hit		No Hit		No Hit		No Hit
	No Hit		No Hit		No Hit		No Hit		No Hit		No Hit		No Hit		No Hit		No Hit		No Hit		No Hit		No Hit		No Hit		No Hit		No Hit		No Hit		No Hit		No Hit		No Hit		No Hit		No Hit		No Hit		No Hit		No Hit		No Hit
	No Hit		No Hit		No Hit		No Hit		No Hit		No Hit		No Hit		No Hit		No Hit		No Hit		No Hit		No Hit		No Hit		No Hit		No Hit		No Hit		No Hit		No Hit		No Hit		No Hit		No Hit		No Hit		No Hit		No Hit		No Hit
	No Hit		No Hit		No Hit		No Hit		No Hit		No Hit		No Hit		No Hit		No Hit		No Hit		No Hit		No Hit		No Hit		No Hit		No Hit		No Hit		No Hit		No Hit		No Hit		No Hit		No Hit		No Hit		No Hit		No Hit		No Hit
	No Hit		No Hit		No Hit		No Hit		No Hit		No Hit		No Hit		No Hit		No Hit		No Hit		No Hit		No Hit		No Hit		No Hit		No Hit		No Hit		No Hit		No Hit		No Hit		No Hit		No Hit		No Hit		No Hit		No Hit		No Hit
	No Hit		No Hit		No Hit		No Hit		No Hit		No Hit		No Hit		No Hit		No Hit		No Hit		No Hit		No Hit		No Hit		No Hit		No Hit		No Hit		No Hit		No Hit		No Hit		No Hit		No Hit		No Hit		No Hit		No Hit		No Hit
	No Hit		No Hit		No Hit		No Hit		No Hit		No Hit		No Hit		No Hit		No Hit		No Hit		No Hit		No Hit		No Hit		No Hit		No Hit		No Hit		No Hit		No Hit		No Hit		No Hit		No Hit		No Hit		No Hit		No Hit		No Hit
	No Hit		No Hit		No Hit		No Hit		No Hit		No Hit		No Hit		No Hit		No Hit		No Hit		No Hit		No Hit		No Hit		No Hit		No Hit		No Hit		No Hit		No Hit		No Hit		No Hit		No Hit		No Hit		No Hit		No Hit		No Hit
	No Hit		No Hit		No Hit		No Hit		No Hit		No Hit		No Hit		No Hit		No Hit		No Hit		No Hit		No Hit		No Hit		No Hit		No Hit		No Hit		No Hit		No Hit		No Hit		No Hit		No Hit		No Hit		No Hit		No Hit		No Hit
	No Hit		No Hit		No Hit		No Hit		No Hit		No Hit		No Hit		No Hit		No Hit		No Hit		No Hit		No Hit		No Hit		No Hit		No Hit		No Hit		No Hit		No Hit		No Hit		No Hit		No Hit		No Hit		No Hit		No Hit		No Hit
	No Hit		No Hit		No Hit		No Hit		No Hit		No Hit		No Hit		No Hit		No Hit		No Hit		No Hit		No Hit		No Hit		No Hit		No Hit		No Hit		No Hit		No Hit		No Hit		No Hit		No Hit		No Hit		No Hit		No Hit		No Hit
	No Hit		No Hit		No Hit		No Hit		No Hit		No Hit		No Hit		No Hit		No Hit		No Hit		No Hit		No Hit		No Hit		No Hit		No Hit		No Hit		No Hit		No Hit		No Hit		No Hit		No Hit		No Hit		No Hit		No Hit		No Hit
	No Hit		No Hit		No Hit		No Hit		No Hit		No Hit		No Hit		No Hit		No Hit		No Hit		No Hit		No Hit		No Hit		No Hit		No Hit		No Hit		No Hit		No Hit		No Hit		No Hit		No Hit		No Hit		No Hit		No Hit		No Hit
	No Hit		No Hit		No Hit		No Hit		No Hit		No Hit		No Hit		No Hit		No Hit		No Hit		No Hit		No Hit		No Hit		No Hit		No Hit		No Hit		No Hit		No Hit		No Hit		No Hit		No Hit		No Hit		No Hit		No Hit		No Hit
	No Hit		No Hit		No Hit		No Hit		No Hit		No Hit		No Hit		No Hit		No Hit		No Hit		No Hit		No Hit		No Hit		No Hit		No Hit		No Hit		No Hit		No Hit		No Hit		No Hit		No Hit		No Hit		No Hit		No Hit		No Hit
	No Hit		No Hit		No Hit		No Hit		No Hit		No Hit		No Hit		No Hit		No Hit		No Hit		No Hit		No Hit		No Hit		No Hit		No Hit		No Hit		No Hit		No Hit		No Hit		No Hit		No Hit		No Hit		No Hit		No Hit		No Hit
	No Hit		No Hit		No Hit		No Hit		No Hit		No Hit		No Hit		No Hit		No Hit		No Hit		No Hit		No Hit		No Hit		No Hit		No Hit		No Hit		No Hit		No Hit		No Hit		No Hit		No Hit		No Hit		No Hit		No Hit		No Hit
	No Hit		No Hit		No Hit		No Hit		No Hit		No Hit		No Hit		No Hit		No Hit		No Hit		No Hit		No Hit		No Hit		No Hit		No Hit		No Hit		No Hit		No Hit		No Hit		No Hit		No Hit		No Hit		No Hit		No Hit		No Hit
	No Hit		No Hit		No Hit		No Hit		No Hit		No Hit		No Hit		No Hit		No Hit		No Hit		No Hit		No Hit		No Hit		No Hit		No Hit		No Hit		No Hit		No Hit		No Hit		No Hit		No Hit		No Hit		No Hit		No Hit		No Hit
	No Hit		No Hit		No Hit		No Hit		No Hit		No Hit		No Hit		No Hit		No Hit		No Hit		No Hit		No Hit		No Hit		No Hit		No Hit		No Hit		No Hit		No Hit		No Hit		No Hit		No Hit		No Hit		No Hit		No Hit		No Hit
	No Hit		No Hit		No Hit		No Hit		No Hit		No Hit		No Hit		No Hit		No Hit		No Hit		No Hit		No Hit		No Hit		No Hit		No Hit		No Hit		No Hit		No Hit		No Hit		No Hit		No Hit		No Hit		No Hit		No Hit		No Hit
	No Hit		No Hit		No Hit		No Hit		No Hit		No Hit		No Hit		No Hit		No Hit		No Hit		No Hit		No Hit		No Hit		No Hit		No Hit		No Hit		No Hit		No Hit		No Hit		No Hit		No Hit		No Hit		No Hit		No Hit		No Hit
	No Hit		No Hit		No Hit		No Hit		No Hit		No Hit		No Hit		No Hit		No Hit		No Hit		No Hit		No Hit		No Hit		No Hit		No Hit		No Hit		No Hit		No Hit		No Hit		No Hit		No Hit		No Hit		No Hit		No Hit		No Hit
	No Hit		No Hit		No Hit		No Hit		No Hit		No Hit		No Hit		No Hit		No Hit		No Hit		No Hit		No Hit		No Hit		No Hit		No Hit		No Hit		No Hit		No Hit		No Hit		No Hit		No Hit		No Hit		No Hit		No Hit		No Hit
	No Hit		No Hit		No Hit		No Hit		No Hit		No Hit		No Hit		No Hit		No Hit		No Hit		No Hit		No Hit		No Hit		No Hit		No Hit		No Hit		No Hit		No Hit		No Hit		No Hit		No Hit		No Hit		No Hit		No Hit		No Hit
	No Hit		No Hit		No Hit		No Hit		No Hit		No Hit		No Hit		No Hit		No Hit		No Hit		No Hit		No Hit		No Hit		No Hit		No Hit		No Hit		No Hit		No Hit		No Hit		No Hit		No Hit		No Hit		No Hit		No Hit		No Hit
	No Hit		No Hit		No Hit		No Hit		No Hit		No Hit		No Hit		No Hit		No Hit		No Hit		No Hit		No Hit		No Hit		No Hit		No Hit		No Hit		No Hit		No Hit		No Hit		No Hit		No Hit		No Hit		No Hit		No Hit		No Hit
	No Hit		No Hit		No Hit		No Hit		No Hit		No Hit		No Hit		No Hit		No Hit		No Hit		No Hit		No Hit		No Hit		No Hit		No Hit		No Hit		No Hit		No Hit		No Hit		No Hit		No Hit		No Hit		No Hit		No Hit		No Hit
	No Hit		No Hit		No Hit		No Hit		No Hit		No Hit		No Hit		No Hit		No Hit		No Hit		No Hit		No Hit		No Hit		No Hit		No Hit		No Hit		No Hit		No Hit		No Hit		No Hit		No Hit		No Hit		No Hit		No Hit		No Hit
	No Hit		No Hit		No Hit		No Hit		No Hit		No Hit		No Hit		No Hit		No Hit		No Hit		No Hit		No Hit		No Hit		No Hit		No Hit		No Hit		No Hit		No Hit		No Hit		No Hit		No Hit		No Hit		No Hit		No Hit		No Hit
	No Hit		No Hit		No Hit		No Hit		No Hit		No Hit		No Hit		No Hit		No Hit		No Hit		No Hit		No Hit		No Hit		No Hit		No Hit		No Hit		No Hit		No Hit		No Hit		No Hit		No Hit		No Hit		No Hit		No Hit		No Hit
	No Hit		No Hit		No Hit		No Hit		No Hit		No Hit		No Hit		No Hit		No Hit		No Hit		No Hit		No Hit		No Hit		No Hit		No Hit		No Hit		No Hit		No Hit		No Hit		No Hit		No Hit		No Hit		No Hit		No Hit		No Hit
	No Hit		No Hit		No Hit		No Hit		No Hit		No Hit		No Hit		No Hit		No Hit		No Hit		No Hit		No Hit		No Hit		No Hit		No Hit		No Hit		No Hit		No Hit		No Hit		No Hit		No Hit		No Hit		No Hit		No Hit		No Hit
	No Hit		No Hit		No Hit		No Hit		No Hit		No Hit		No Hit		No Hit		No Hit		No Hit		No Hit		No Hit		No Hit		No Hit		No Hit		No Hit		No Hit		No Hit		No Hit		No Hit		No Hit		No Hit		No Hit		No Hit		No Hit
	No Hit		No Hit		No Hit		No Hit		No Hit		No Hit		No Hit		No Hit		No Hit		No Hit		No Hit		No Hit		No Hit		No Hit		No Hit		No Hit		No Hit		No Hit		No Hit		No Hit		No Hit		No Hit		No Hit		No Hit		No Hit
	No Hit		No Hit		No Hit		No Hit		No Hit		No Hit		No Hit		No Hit		No Hit		No Hit		No Hit		No Hit		No Hit		No Hit		No Hit		No Hit		No Hit		No Hit		No Hit		No Hit		No Hit		No Hit		No Hit		No Hit		No Hit
	No Hit		No Hit		No Hit		No Hit		No Hit		No Hit		No Hit		No Hit		No Hit		No Hit		No Hit		No Hit		No Hit		No Hit		No Hit		No Hit		No Hit		No Hit		No Hit		No Hit		No Hit		No Hit		No Hit		No Hit		No Hit
	No Hit		No Hit		No Hit		No Hit		No Hit		No Hit		No Hit		No Hit		No Hit		No Hit		No Hit		No Hit		No Hit		No Hit		No Hit		No Hit		No Hit		No Hit		No Hit		No Hit		No Hit		No Hit		No Hit		No Hit		No Hit
	No Hit		No Hit		No Hit		No Hit		No Hit		No Hit		No Hit		No Hit		No Hit		No Hit		No Hit		No Hit		No Hit		No Hit		No Hit		No Hit		No Hit		No Hit		No Hit		No Hit		No Hit		No Hit		No Hit		No Hit		No Hit
	No Hit		No Hit		No Hit		No Hit		No Hit		No Hit		No Hit		No Hit		No Hit		No Hit		No Hit		No Hit		No Hit		No Hit		No Hit		No Hit		No Hit		No Hit		No Hit		No Hit		No Hit		No Hit		No Hit		No Hit		No Hit
	No Hit		No Hit		No Hit		No Hit		No Hit		No Hit		No Hit		No Hit		No Hit		No Hit		No Hit		No Hit		No Hit		No Hit		No Hit		No Hit		No Hit		No Hit		No Hit		No Hit		No Hit		No Hit		No Hit		No Hit		No Hit
	No Hit		No Hit		No Hit		No Hit		No Hit		No Hit		No Hit		No Hit		No Hit		No Hit		No Hit		No Hit		No Hit		No Hit		No Hit		No Hit		No Hit		No Hit		No Hit		No Hit		No Hit		No Hit		No Hit		No Hit		No Hit
	No Hit		No Hit		No Hit		No Hit		No Hit		No Hit		No Hit		No Hit		No Hit		No Hit		No Hit		No Hit		No Hit		No Hit		No Hit		No Hit		No Hit		No Hit		No Hit		No Hit		No Hit		No Hit		No Hit		No Hit		No Hit
	No Hit		No Hit		No Hit		No Hit		No Hit		No Hit		No Hit		No Hit		No Hit		No Hit		No Hit		No Hit		No Hit		No Hit		No Hit		No Hit		No Hit		No Hit		No Hit		No Hit		No Hit		No Hit		No Hit		No Hit		No Hit
	No Hit		No Hit		No Hit		No Hit		No Hit		No Hit		No Hit		No Hit		No Hit		No Hit		No Hit		No Hit		No Hit		No Hit		No Hit		No Hit		No Hit		No Hit		No Hit		No Hit		No Hit		No Hit		No Hit		No Hit		No Hit
	No Hit		No Hit		No Hit		No Hit		No Hit		No Hit		No Hit		No Hit		No Hit		No Hit		No Hit		No Hit		No Hit		No Hit		No Hit		No Hit		No Hit		No Hit		No Hit		No Hit		No Hit		No Hit		No Hit		No Hit		No Hit
	No Hit		No Hit		No Hit		No Hit		No Hit		No Hit		No Hit		No Hit		No Hit		No Hit		No Hit		No Hit		No Hit		No Hit		No Hit		No Hit		No Hit		No Hit		No Hit		No Hit		No Hit		No Hit		No Hit		No Hit		No Hit
	No Hit		No Hit		No Hit		No Hit		No Hit		No Hit		No Hit		No Hit		No Hit		No Hit		No Hit		No Hit		No Hit		No Hit		No Hit		No Hit		No Hit		No Hit		No Hit		No Hit		No Hit		No Hit		No Hit		No Hit		No Hit
	No Hit		No Hit		No Hit		No Hit		No Hit		No Hit		No Hit		No Hit		No Hit		No Hit		No Hit		No Hit		No Hit		No Hit		No Hit		No Hit		No Hit		No Hit		No Hit		No Hit		No Hit		No Hit		No Hit		No Hit		No Hit
	No Hit		No Hit		No Hit		No Hit		No Hit		No Hit		No Hit		No Hit		No Hit		No Hit		No Hit		No Hit		No Hit		No Hit		No Hit		No Hit		No Hit		No Hit		No Hit		No Hit		No Hit		No Hit		No Hit		No Hit		No Hit
	No Hit		No Hit		No Hit		No Hit		No Hit		No Hit		No Hit		No Hit		No Hit		No Hit		No Hit		No Hit		No Hit		No Hit		No Hit		No Hit		No Hit		No Hit		No Hit		No Hit		No Hit		No Hit		No Hit		No Hit		No Hit
	No Hit		No Hit		No Hit		No Hit		No Hit		No Hit		No Hit		No Hit		No Hit		No Hit		No Hit		No Hit		No Hit		No Hit		No Hit		No Hit		No Hit		No Hit		No Hit		No Hit		No Hit		No Hit		No Hit		No Hit		No Hit
	No Hit		No Hit		No Hit		No Hit		No Hit		No Hit		No Hit		No Hit		No Hit		No Hit		No Hit		No Hit		No Hit		No Hit		No Hit		No Hit		No Hit		No Hit		No Hit		No Hit		No Hit		No Hit		No Hit		No Hit		No Hit
	No Hit		No Hit		No Hit		No Hit		No Hit		No Hit		No Hit		No Hit		No Hit		No Hit		No Hit		No Hit		No Hit		No Hit		No Hit		No Hit		No Hit		No Hit		No Hit		No Hit		No Hit		No Hit		No Hit		No Hit		No Hit
	No Hit		No Hit		No Hit		No Hit		No Hit		No Hit		No Hit		No Hit		No Hit		No Hit		No Hit		No Hit		No Hit		No Hit		No Hit		No Hit		No Hit		No Hit		No Hit		No Hit		No Hit		No Hit		No Hit		No Hit		No Hit
	No Hit		No Hit		No Hit		No Hit		No Hit		No Hit		No Hit		No Hit		No Hit		No Hit		No Hit		No Hit		No Hit		No Hit		No Hit		No Hit		No Hit		No Hit		No Hit		No Hit		No Hit		No Hit		No Hit		No Hit		No Hit
	No Hit		No Hit		No Hit		No Hit		No Hit		No Hit		No Hit		No Hit		No Hit		No Hit		No Hit		No Hit		No Hit		No Hit		No Hit		No Hit		No Hit		No Hit		No Hit		No Hit		No Hit		No Hit		No Hit		No Hit		No Hit
	No Hit		No Hit		No Hit		No Hit		No Hit		No Hit		No Hit		No Hit		No Hit		No Hit		No Hit		No Hit		No Hit		No Hit		No Hit		No Hit		No Hit		No Hit		No Hit		No Hit		No Hit		No Hit		No Hit		No Hit		No Hit
	No Hit		No Hit		No Hit		No Hit		No Hit		No Hit		No Hit		No Hit		No Hit		No Hit		No Hit		No Hit		No Hit		No Hit		No Hit		No Hit		No Hit		No Hit		No Hit		No Hit		No Hit		No Hit		No Hit		No Hit		No Hit
	No Hit		No Hit		No Hit		No Hit		No Hit		No Hit		No Hit		No Hit		No Hit		No Hit		No Hit		No Hit		No Hit		No Hit		No Hit		No Hit		No Hit		No Hit		No Hit		No Hit		No Hit		No Hit		No Hit		No Hit		No Hit
	No Hit		No Hit		No Hit		No Hit		No Hit		No Hit		No Hit		No Hit		No Hit		No Hit		No Hit		No Hit		No Hit		No Hit		No Hit		No Hit		No Hit		No Hit		No Hit		No Hit		No Hit		No Hit		No Hit		No Hit		No Hit
	No Hit		No Hit		No Hit		No Hit		No Hit		No Hit		No Hit		No Hit		No Hit		No Hit		No Hit		No Hit		No Hit		No Hit		No Hit		No Hit		No Hit		No Hit		No Hit		No Hit		No Hit		No Hit		No Hit		No Hit		No Hit
	No Hit		No Hit		No Hit		No Hit		No Hit		No Hit		No Hit		No Hit		No Hit		No Hit		No Hit		No Hit		No Hit		No Hit		No Hit		No Hit		No Hit		No Hit		No Hit		No Hit		No Hit		No Hit		No Hit		No Hit		No Hit
	No Hit		No Hit		No Hit		No Hit		No Hit		No Hit		No Hit		No Hit		No Hit		No Hit		No Hit		No Hit		No Hit		No Hit		No Hit		No Hit		No Hit		No Hit		No Hit		No Hit		No Hit		No Hit		No Hit		No Hit		No Hit
	No Hit		No Hit		No Hit		No Hit		No Hit		No Hit		No Hit		No Hit		No Hit		No Hit		No Hit		No Hit		No Hit		No Hit		No Hit		No Hit		No Hit		No Hit		No Hit		No Hit		No Hit		No Hit		No Hit		No Hit		No Hit
	No Hit		No Hit		No Hit		No Hit		No Hit		No Hit		No Hit		No Hit		No Hit		No Hit		No Hit		No Hit		No Hit		No Hit		No Hit		No Hit		No Hit		No Hit		No Hit		No Hit		No Hit		No Hit		No Hit		No Hit		No Hit
	No Hit		No Hit		No Hit		No Hit		No Hit		No Hit		No Hit		No Hit		No Hit		No Hit		No Hit		No Hit		No Hit		No Hit		No Hit		No Hit		No Hit		No Hit		No Hit		No Hit		No Hit		No Hit		No Hit		No Hit		No Hit
	No Hit		No Hit		No Hit		No Hit		No Hit		No Hit		No Hit		No Hit		No Hit		No Hit		No Hit		No Hit		No Hit		No Hit		No Hit		No Hit		No Hit		No Hit		No Hit		No Hit		No Hit		No Hit		No Hit		No Hit		No Hit
	No Hit		No Hit		No Hit		No Hit		No Hit		No Hit		No Hit		No Hit		No Hit		No Hit		No Hit		No Hit		No Hit		No Hit		No Hit		No Hit		No Hit		No Hit		No Hit		No Hit		No Hit		No Hit		No Hit		No Hit		No Hit
	No Hit		No Hit		No Hit		No Hit		No Hit		No Hit		No Hit		No Hit		No Hit		No Hit		No Hit		No Hit		No Hit		No Hit		No Hit		No Hit		No Hit		No Hit		No Hit		No Hit		No Hit		No Hit		No Hit		No Hit		No Hit
	No Hit		No Hit		No Hit		No Hit		No Hit		No Hit		No Hit		No Hit		No Hit		No Hit		No Hit		No Hit		No Hit		No Hit		No Hit		No Hit		No Hit		No Hit		No Hit		No Hit		No Hit		No Hit		No Hit		No Hit		No Hit
	No Hit		No Hit		No Hit		No Hit		No Hit		No Hit		No Hit		No Hit		No Hit		No Hit		No Hit		No Hit		No Hit		No Hit		No Hit		No Hit		No Hit		No Hit		No Hit		No Hit		No Hit		No Hit		No Hit		No Hit		No Hit
	No Hit		No Hit		No Hit		No Hit		No Hit		No Hit		No Hit		No Hit		No Hit		No Hit		No Hit		No Hit		No Hit		No Hit		No Hit		No Hit		No Hit		No Hit		No Hit		No Hit		No Hit		No Hit		No Hit		No Hit		No Hit
	No Hit		No Hit		No Hit		No Hit		No Hit		No Hit		No Hit		No Hit		No Hit		No Hit		No Hit		No Hit		No Hit		No Hit		No Hit		No Hit		No Hit		No Hit		No Hit		No Hit		No Hit		No Hit		No Hit		No Hit		No Hit
	No Hit		No Hit		No Hit		No Hit		No Hit		No Hit		No Hit		No Hit		No Hit		No Hit		No Hit		No Hit		No Hit		No Hit		No Hit		No Hit		No Hit		No Hit		No Hit		No Hit		No Hit		No Hit		No Hit		No Hit		No Hit
	No Hit		No Hit		No Hit		No Hit		No Hit		No Hit		No Hit		No Hit		No Hit		No Hit		No Hit		No Hit		No Hit		No Hit		No Hit		No Hit		No Hit		No Hit		No Hit		No Hit		No Hit		No Hit		No Hit		No Hit		No Hit
	No Hit		No Hit		No Hit		No Hit		No Hit		No Hit		No Hit		No Hit		No Hit		No Hit		No Hit		No Hit		No Hit		No Hit		No Hit		No Hit		No Hit		No Hit		No Hit		No Hit		No Hit		No Hit		No Hit		No Hit		No Hit
	No Hit		No Hit		No Hit		No Hit		No Hit		No Hit		No Hit		No Hit		No Hit		No Hit		No Hit		No Hit		No Hit		No Hit		No Hit		No Hit		No Hit		No Hit		No Hit		No Hit		No Hit		No Hit		No Hit		No Hit		No Hit
	No Hit		No Hit		No Hit		No Hit		No Hit		No Hit		No Hit		No Hit		No Hit		No Hit		No Hit		No Hit		No Hit		No Hit		No Hit		No Hit		No Hit		No Hit		No Hit		No Hit		No Hit		No Hit		No Hit		No Hit		No Hit
	No Hit		No Hit		No Hit		No Hit		No Hit		No Hit		No Hit		No Hit		No Hit		No Hit		No Hit		No Hit		No Hit		No Hit		No Hit		No Hit		No Hit		No Hit		No Hit		No Hit		No Hit		No Hit		No Hit		No Hit		No Hit
	No Hit		No Hit		No Hit		No Hit		No Hit		No Hit		No Hit		No Hit		No Hit		No Hit		No Hit		No Hit		No Hit		No Hit		No Hit		No Hit		No Hit		No Hit		No Hit		No Hit		No Hit		No Hit		No Hit		No Hit		No Hit
	No Hit		No Hit		No Hit		No Hit		No Hit		No Hit		No Hit		No Hit		No Hit		No Hit		No Hit		No Hit		No Hit		No Hit		No Hit		No Hit		No Hit		No Hit		No Hit		No Hit		No Hit		No Hit		No Hit		No Hit		No Hit
	No Hit		No Hit		No Hit		No Hit		No Hit		No Hit		No Hit		No Hit		No Hit		No Hit		No Hit		No Hit		No Hit		No Hit		No Hit		No Hit		No Hit		No Hit		No Hit		No Hit		No Hit		No Hit		No Hit		No Hit		No Hit
	No Hit		No Hit		No Hit		No Hit		No Hit		No Hit		No Hit		No Hit		No Hit		No Hit		No Hit		No Hit		No Hit		No Hit		No Hit		No Hit		No Hit		No Hit		No Hit		No Hit		No Hit		No Hit		No Hit		No Hit		No Hit
	No Hit		No Hit		No Hit		No Hit		No Hit		No Hit		No Hit		No Hit		No Hit		No Hit		No Hit		No Hit		No Hit		No Hit		No Hit		No Hit		No Hit		No Hit		No Hit		No Hit		No Hit		No Hit		No Hit		No Hit		No Hit
	No Hit		No Hit		No Hit		No Hit		No Hit		No Hit		No Hit		No Hit		No Hit		No Hit		No Hit		No Hit		No Hit		No Hit		No Hit		No Hit		No Hit		No Hit		No Hit		No Hit		No Hit		No Hit		No Hit		No Hit		No Hit
	No Hit		No Hit		No Hit		No Hit		No Hit		No Hit		No Hit		No Hit		No Hit		No Hit		No Hit		No Hit		No Hit		No Hit		No Hit		No Hit		No Hit		No Hit		No Hit		No Hit		No Hit		No Hit		No Hit		No Hit		No Hit
	No Hit		No Hit		No Hit		No Hit		No Hit		No Hit		No Hit		No Hit		No Hit		No Hit		No Hit		No Hit		No Hit		No Hit		No Hit		No Hit		No Hit		No Hit		No Hit		No Hit		No Hit		No Hit		No Hit		No Hit		No Hit
	No Hit		No Hit		No Hit		No Hit		No Hit		No Hit		No Hit		No Hit		No Hit		No Hit		No Hit		No Hit		No Hit		No Hit		No Hit		No Hit		No Hit		No Hit		No Hit		No Hit		No Hit		No Hit		No Hit		No Hit		No Hit
	No Hit		No Hit		No Hit		No Hit		No Hit		No Hit		No Hit		No Hit		No Hit		No Hit		No Hit		No Hit		No Hit		No Hit		No Hit		No Hit		No Hit		No Hit		No Hit		No Hit		No Hit		No Hit		No Hit		No Hit		No Hit
	No Hit		No Hit		No Hit		No Hit		No Hit		No Hit		No Hit		No Hit		No Hit		No Hit		No Hit		No Hit		No Hit		No Hit		No Hit		No Hit		No Hit		No Hit		No Hit		No Hit		No Hit		No Hit		No Hit		No Hit		No Hit
	No Hit		No Hit		No Hit		No Hit		No Hit		No Hit		No Hit		No Hit		No Hit		No Hit		No Hit		No Hit		No Hit		No Hit		No Hit		No Hit		No Hit		No Hit		No Hit		No Hit		No Hit		No Hit		No Hit		No Hit		No Hit
	No Hit		No Hit		No Hit		No Hit		No Hit		No Hit		No Hit		No Hit		No Hit		No Hit		No Hit		No Hit		No Hit		No Hit		No Hit		No Hit		No Hit		No Hit		No Hit		No Hit		No Hit		No Hit		No Hit		No Hit		No Hit
	No Hit		No Hit		No Hit		No Hit		No Hit		No Hit		No Hit		No Hit		No Hit		No Hit		No Hit		No Hit		No Hit		No Hit		No Hit		No Hit		No Hit		No Hit		No Hit		No Hit		No Hit		No Hit		No Hit		No Hit		No Hit
	No Hit		No Hit		No Hit		No Hit		No Hit		No Hit		No Hit		No Hit		No Hit		No Hit		No Hit		No Hit		No Hit		No Hit		No Hit		No Hit		No Hit		No Hit		No Hit		No Hit		No Hit		No Hit		No Hit		No Hit		No Hit
	No Hit		No Hit		No Hit		No Hit		No Hit		No Hit		No Hit		No Hit		No Hit		No Hit		No Hit		No Hit		No Hit		No Hit		No Hit		No Hit		No Hit		No Hit		No Hit		No Hit		No Hit		No Hit		No Hit		No Hit		No Hit
	No Hit		No Hit		No Hit		No Hit		No Hit		No Hit		No Hit		No Hit		No Hit		No Hit		No Hit		No Hit		No Hit		No Hit		No Hit		No Hit		No Hit		No Hit		No Hit		No Hit		No Hit		No Hit		No Hit		No Hit		No Hit
	No Hit		No Hit		No Hit		No Hit		No Hit		No Hit		No Hit		No Hit		No Hit		No Hit		No Hit		No Hit		No Hit		No Hit		No Hit		No Hit		No Hit		No Hit		No Hit		No Hit		No Hit		No Hit		No Hit		No Hit		No Hit
	No Hit		No Hit		No Hit		No Hit		No Hit		No Hit		No Hit		No Hit		No Hit		No Hit		No Hit		No Hit		No Hit		No Hit		No Hit		No Hit		No Hit		No Hit		No Hit		No Hit		No Hit		No Hit		No Hit		No Hit		No Hit
	No Hit		No Hit		No Hit		No Hit		No Hit		No Hit		No Hit		No Hit		No Hit		No Hit		No Hit		No Hit		No Hit		No Hit		No Hit		No Hit		No Hit		No Hit		No Hit		No Hit		No Hit		No Hit		No Hit		No Hit		No Hit
	No Hit		No Hit		No Hit		No Hit		No Hit		No Hit		No Hit		No Hit		No Hit		No Hit		No Hit		No Hit		No Hit		No Hit		No Hit		No Hit		No Hit		No Hit		No Hit		No Hit		No Hit		No Hit		No Hit		No Hit		No Hit
	No Hit		No Hit		No Hit		No Hit		No Hit		No Hit		No Hit		No Hit		No Hit		No Hit		No Hit		No Hit		No Hit		No Hit		No Hit		No Hit		No Hit		No Hit		No Hit		No Hit		No Hit		No Hit		No Hit		No Hit		No Hit
	No Hit		No Hit		No Hit		No Hit		No Hit		No Hit		No Hit		No Hit		No Hit		No Hit		No Hit		No Hit		No Hit		No Hit		No Hit		No Hit		No Hit		No Hit		No Hit		No Hit		No Hit		No Hit		No Hit		No Hit		No Hit
	No Hit		No Hit		No Hit		No Hit		No Hit		No Hit		No Hit		No Hit		No Hit		No Hit		No Hit		No Hit		No Hit		No Hit		No Hit		No Hit		No Hit		No Hit		No Hit		No Hit		No Hit		No Hit		No Hit		No Hit		No Hit
	No Hit		No Hit		No Hit		No Hit		No Hit		No Hit		No Hit		No Hit		No Hit		No Hit		No Hit		No Hit		No Hit		No Hit		No Hit		No Hit		No Hit		No Hit		No Hit		No Hit		No Hit		No Hit		No Hit		No Hit		No Hit
	No Hit		No Hit		No Hit		No Hit		No Hit		No Hit		No Hit		No Hit		No Hit		No Hit		No Hit		No Hit		No Hit		No Hit		No Hit		No Hit		No Hit		No Hit		No Hit		No Hit		No Hit		No Hit		No Hit		No Hit		No Hit
	No Hit		No Hit		No Hit		No Hit		No Hit		No Hit		No Hit		No Hit		No Hit		No Hit		No Hit		No Hit		No Hit		No Hit		No Hit		No Hit		No Hit		No Hit		No Hit		No Hit		No Hit		No Hit		No Hit		No Hit		No Hit
	No Hit		No Hit		No Hit		No Hit		No Hit		No Hit		No Hit		No Hit		No Hit		No Hit		No Hit		No Hit		No Hit		No Hit		No Hit		No Hit		No Hit		No Hit		No Hit		No Hit		No Hit		No Hit		No Hit		No Hit		No Hit
	No Hit		No Hit		No Hit		No Hit		No Hit		No Hit		No Hit		No Hit		No Hit		No Hit		No Hit		No Hit		No Hit		No Hit		No Hit		No Hit		No Hit		No Hit		No Hit		No Hit		No Hit		No Hit		No Hit		No Hit		No Hit
	No Hit		No Hit		No Hit		No Hit		No Hit		No Hit		No Hit		No Hit		No Hit		No Hit		No Hit		No Hit		No Hit		No Hit		No Hit		No Hit		No Hit		No Hit		No Hit		No Hit		No Hit		No Hit		No Hit		No Hit		No Hit
	No Hit		No Hit		No Hit		No Hit		No Hit		No Hit		No Hit		No Hit		No Hit		No Hit		No Hit		No Hit		No Hit		No Hit		No Hit		No Hit		No Hit		No Hit		No Hit		No Hit		No Hit		No Hit		No Hit		No Hit		No Hit
	No Hit		No Hit		No Hit		No Hit		No Hit		No Hit		No Hit		No Hit		No Hit		No Hit		No Hit		No Hit		No Hit		No Hit		No Hit		No Hit		No Hit		No Hit		No Hit		No Hit		No Hit		No Hit		No Hit		No Hit		No Hit
	No Hit		No Hit		No Hit		No Hit		No Hit		No Hit		No Hit		No Hit		No Hit		No Hit		No Hit		No Hit		No Hit		No Hit		No Hit		No Hit		No Hit		No Hit		No Hit		No Hit		No Hit		No Hit		No Hit		No Hit		No Hit
	No Hit		No Hit		No Hit		No Hit		No Hit		No Hit		No Hit		No Hit		No Hit		No Hit		No Hit		No Hit		No Hit		No Hit		No Hit		No Hit		No Hit		No Hit		No Hit		No Hit		No Hit		No Hit		No Hit		No Hit		No Hit
	No Hit		No Hit		No Hit		No Hit		No Hit		No Hit		No Hit		No Hit		No Hit		No Hit		No Hit		No Hit		No Hit		No Hit		No Hit		No Hit		No Hit		No Hit		No Hit		No Hit		No Hit		No Hit		No Hit		No Hit		No Hit
	No Hit		No Hit		No Hit		No Hit		No Hit		No Hit		No Hit		No Hit		No Hit		No Hit		No Hit		No Hit		No Hit		No Hit		No Hit		No Hit		No Hit		No Hit		No Hit		No Hit		No Hit		No Hit		No Hit		No Hit		No Hit
	No Hit		No Hit		No Hit		No Hit		No Hit		No Hit		No Hit		No Hit		No Hit		No Hit		No Hit		No Hit		No Hit		No Hit		No Hit		No Hit		No Hit		No Hit		No Hit		No Hit		No Hit		No Hit		No Hit		No Hit		No Hit
	No Hit		No Hit		No Hit		No Hit		No Hit		No Hit		No Hit		No Hit		No Hit		No Hit		No Hit		No Hit		No Hit		No Hit		No Hit		No Hit		No Hit		No Hit		No Hit		No Hit		No Hit		No Hit		No Hit		No Hit		No Hit
	No Hit		No Hit		No Hit		No Hit		No Hit		No Hit		No Hit		No Hit		No Hit		No Hit		No Hit		No Hit		No Hit		No Hit		No Hit		No Hit		No Hit		No Hit		No Hit		No Hit		No Hit		No Hit		No Hit		No Hit		No Hit
	No Hit		No Hit		No Hit		No Hit		No Hit		No Hit		No Hit		No Hit		No Hit		No Hit		No Hit		No Hit		No Hit		No Hit		No Hit		No Hit		No Hit		No Hit		No Hit		No Hit		No Hit		No Hit		No Hit		No Hit		No Hit
	No Hit		No Hit		No Hit		No Hit		No Hit		No Hit		No Hit		No Hit		No Hit		No Hit		No Hit		No Hit		No Hit		No Hit		No Hit		No Hit		No Hit		No Hit		No Hit		No Hit		No Hit		No Hit		No Hit		No Hit		No Hit
	No Hit		No Hit		No Hit		No Hit		No Hit		No Hit		No Hit		No Hit		No Hit		No Hit		No Hit		No Hit		No Hit		No Hit		No Hit		No Hit		No Hit		No Hit		No Hit		No Hit		No Hit		No Hit		No Hit		No Hit		No Hit
	No Hit		No Hit		No Hit		No Hit		No Hit		No Hit		No Hit		No Hit		No Hit		No Hit		No Hit		No Hit		No Hit		No Hit		No Hit		No Hit		No Hit		No Hit		No Hit		No Hit		No Hit		No Hit		No Hit		No Hit		No Hit
	No Hit		No Hit		No Hit		No Hit		No Hit		No Hit		No Hit		No Hit		No Hit		No Hit		No Hit		No Hit		No Hit		No Hit		No Hit		No Hit		No Hit		No Hit		No Hit		No Hit		No Hit		No Hit		No Hit		No Hit		No Hit
	No Hit		No Hit		No Hit		No Hit		No Hit		No Hit		No Hit		No Hit		No Hit		No Hit		No Hit		No Hit		No Hit		No Hit		No Hit		No Hit		No Hit		No Hit		No Hit		No Hit		No Hit		No Hit		No Hit		No Hit		No Hit
	No Hit		No Hit		No Hit		No Hit		No Hit		No Hit		No Hit		No Hit		No Hit		No Hit		No Hit		No Hit		No Hit		No Hit		No Hit		No Hit		No Hit		No Hit		No Hit		No Hit		No Hit		No Hit		No Hit		No Hit		No Hit
	No Hit		No Hit		No Hit		No Hit		No Hit		No Hit		No Hit		No Hit		No Hit		No Hit		No Hit		No Hit		No Hit		No Hit		No Hit		No Hit		No Hit		No Hit		No Hit		No Hit		No Hit		No Hit		No Hit		No Hit		No Hit
	No Hit		No Hit		No Hit		No Hit		No Hit		No Hit		No Hit		No Hit		No Hit		No Hit		No Hit		No Hit		No Hit		No Hit		No Hit		No Hit		No Hit		No Hit		No Hit		No Hit		No Hit		No Hit		No Hit		No Hit		No Hit
	No Hit		No Hit		No Hit		No Hit		No Hit		No Hit		No Hit		No Hit		No Hit		No Hit		No Hit		No Hit		No Hit		No Hit		No Hit		No Hit		No Hit		No Hit		No Hit		No Hit		No Hit		No Hit		No Hit		No Hit		No Hit
	No Hit		No Hit		No Hit		No Hit		No Hit		No Hit		No Hit		No Hit		No Hit		No Hit		No Hit		No Hit		No Hit		No Hit		No Hit		No Hit		No Hit		No Hit		No Hit		No Hit		No Hit		No Hit		No Hit		No Hit		No Hit
	No Hit		No Hit		No Hit		No Hit		No Hit		No Hit		No Hit		No Hit		No Hit		No Hit		No Hit		No Hit		No Hit		No Hit		No Hit		No Hit		No Hit		No Hit		No Hit		No Hit		No Hit		No Hit		No Hit		No Hit		No Hit
	No Hit		No Hit		No Hit		No Hit		No Hit		No Hit		No Hit		No Hit		No Hit		No Hit		No Hit		No Hit		No Hit		No Hit		No Hit		No Hit		No Hit		No Hit		No Hit		No Hit		No Hit		No Hit		No Hit		No Hit		No Hit
	No Hit		No Hit		No Hit		No Hit		No Hit		No Hit		No Hit		No Hit		No Hit		No Hit		No Hit		No Hit		No Hit		No Hit		No Hit		No Hit		No Hit		No Hit		No Hit		No Hit		No Hit		No Hit		No Hit		No Hit		No Hit
	No Hit		No Hit		No Hit		No Hit		No Hit		No Hit		No Hit		No Hit		No Hit		No Hit		No Hit		No Hit		No Hit		No Hit		No Hit		No Hit		No Hit		No Hit		No Hit		No Hit		No Hit		No Hit		No Hit		No Hit		No Hit
	No Hit		No Hit		No Hit		No Hit		No Hit		No Hit		No Hit		No Hit		No Hit		No Hit		No Hit		No Hit		No Hit		No Hit		No Hit		No Hit		No Hit		No Hit		No Hit		No Hit		No Hit		No Hit		No Hit		No Hit		No Hit
	No Hit		No Hit		No Hit		No Hit		No Hit		No Hit		No Hit		No Hit		No Hit		No Hit		No Hit		No Hit		No Hit		No Hit		No Hit		No Hit		No Hit		No Hit		No Hit		No Hit		No Hit		No Hit		No Hit		No Hit		No Hit
	No Hit		No Hit		No Hit		No Hit		No Hit		No Hit		No Hit		No Hit		No Hit		No Hit		No Hit		No Hit		No Hit		No Hit		No Hit		No Hit		No Hit		No Hit		No Hit		No Hit		No Hit		No Hit		No Hit		No Hit		No Hit
	No Hit		No Hit		No Hit		No Hit		No Hit		No Hit		No Hit		No Hit		No Hit		No Hit		No Hit		No Hit		No Hit		No Hit		No Hit		No Hit		No Hit		No Hit		No Hit		No Hit		No Hit		No Hit		No Hit		No Hit		No Hit
	No Hit		No Hit		No Hit		No Hit		No Hit		No Hit		No Hit		No Hit		No Hit		No Hit		No Hit		No Hit		No Hit		No Hit		No Hit		No Hit		No Hit		No Hit		No Hit		No Hit		No Hit		No Hit		No Hit		No Hit		No Hit
	No Hit		No Hit		No Hit		No Hit		No Hit		No Hit		No Hit		No Hit		No Hit		No Hit		No Hit		No Hit		No Hit		No Hit		No Hit		No Hit		No Hit		No Hit		No Hit		No Hit		No Hit		No Hit		No Hit		No Hit		No Hit
	No Hit		No Hit		No Hit		No Hit		No Hit		No Hit		No Hit		No Hit		No Hit		No Hit		No Hit		No Hit		No Hit		No Hit		No Hit		No Hit		No Hit		No Hit		No Hit		No Hit		No Hit		No Hit		No Hit		No Hit		No Hit
	No Hit		No Hit		No Hit		No Hit		No Hit		No Hit		No Hit		No Hit		No Hit		No Hit		No Hit		No Hit		No Hit		No Hit		No Hit		No Hit		No Hit		No Hit		No Hit		No Hit		No Hit		No Hit		No Hit		No Hit		No Hit
	No Hit		No Hit		No Hit		No Hit		No Hit		No Hit		No Hit		No Hit		No Hit		No Hit		No Hit		No Hit		No Hit		No Hit		No Hit		No Hit		No Hit		No Hit		No Hit		No Hit		No Hit		No Hit		No Hit		No Hit		No Hit
	No Hit		No Hit		No Hit		No Hit		No Hit		No Hit		No Hit		No Hit		No Hit		No Hit		No Hit		No Hit		No Hit		No Hit		No Hit		No Hit		No Hit		No Hit		No Hit		No Hit		No Hit		No Hit		No Hit		No Hit		No Hit
	No Hit		No Hit		No Hit		No Hit		No Hit		No Hit		No Hit		No Hit		No Hit		No Hit		No Hit		No Hit		No Hit		No Hit		No Hit		No Hit		No Hit		No Hit		No Hit		No Hit		No Hit		No Hit		No Hit		No Hit		No Hit
	No Hit		No Hit		No Hit		No Hit		No Hit		No Hit		No Hit		No Hit		No Hit		No Hit		No Hit		No Hit		No Hit		No Hit		No Hit		No Hit		No Hit		No Hit		No Hit		No Hit		No Hit		No Hit		No Hit		No Hit		No Hit
	No Hit		No Hit		No Hit		No Hit		No Hit		No Hit		No Hit		No Hit		No Hit		No Hit		No Hit		No Hit		No Hit		No Hit		No Hit		No Hit		No Hit		No Hit		No Hit		No Hit		No Hit		No Hit		No Hit		No Hit		No Hit
	No Hit		No Hit		No Hit		No Hit		No Hit		No Hit		No Hit		No Hit		No Hit		No Hit		No Hit		No Hit		No Hit		No Hit		No Hit		No Hit		No Hit		No Hit		No Hit		No Hit		No Hit		No Hit		No Hit		No Hit		No Hit
	No Hit		No Hit		No Hit		No Hit		No Hit		No Hit		No Hit		No Hit		No Hit		No Hit		No Hit		No Hit		No Hit		No Hit		No Hit		No Hit		No Hit		No Hit		No Hit		No Hit		No Hit		No Hit		No Hit		No Hit		No Hit
	No Hit		No Hit		No Hit		No Hit		No Hit		No Hit		No Hit		No Hit		No Hit		No Hit		No Hit		No Hit		No Hit		No Hit		No Hit		No Hit		No Hit		No Hit		No Hit		No Hit		No Hit		No Hit		No Hit		No Hit		No Hit
	No Hit		No Hit		No Hit		No Hit		No Hit		No Hit		No Hit		No Hit		No Hit		No Hit		No Hit		No Hit		No Hit		No Hit		No Hit		No Hit		No Hit		No Hit		No Hit		No Hit		No Hit		No Hit		No Hit		No Hit		No Hit
	No Hit		No Hit		No Hit		No Hit		No Hit		No Hit		No Hit		No Hit		No Hit		No Hit		No Hit		No Hit		No Hit		No Hit		No Hit		No Hit		No Hit		No Hit		No Hit		No Hit		No Hit		No Hit		No Hit		No Hit		No Hit
	No Hit		No Hit		No Hit		No Hit		No Hit		No Hit		No Hit		No Hit		No Hit		No Hit		No Hit		No Hit		No Hit		No Hit		No Hit		No Hit		No Hit		No Hit		No Hit		No Hit		No Hit		No Hit		No Hit		No Hit		No Hit
	No Hit		No Hit		No Hit		No Hit		No Hit		No Hit		No Hit		No Hit		No Hit		No Hit		No Hit		No Hit		No Hit		No Hit		No Hit		No Hit		No Hit		No Hit		No Hit		No Hit		No Hit		No Hit		No Hit		No Hit		No Hit
	No Hit		No Hit		No Hit		No Hit		No Hit		No Hit		No Hit		No Hit		No Hit		No Hit		No Hit		No Hit		No Hit		No Hit		No Hit		No Hit		No Hit		No Hit		No Hit		No Hit		No Hit		No Hit		No Hit		No Hit		No Hit
	No Hit		No Hit		No Hit		No Hit		No Hit		No Hit		No Hit		No Hit		No Hit		No Hit		No Hit		No Hit		No Hit		No Hit		No Hit		No Hit		No Hit		No Hit		No Hit		No Hit		No Hit		No Hit		No Hit		No Hit		No Hit
	No Hit		No Hit		No Hit		No Hit		No Hit		No Hit		No Hit		No Hit		No Hit		No Hit		No Hit		No Hit		No Hit		No Hit		No Hit		No Hit		No Hit		No Hit		No Hit		No Hit		No Hit		No Hit		No Hit		No Hit		No Hit
	No Hit		No Hit		No Hit		No Hit		No Hit		No Hit		No Hit		No Hit		No Hit		No Hit		No Hit		No Hit		No Hit		No Hit		No Hit		No Hit		No Hit		No Hit		No Hit		No Hit		No Hit		No Hit		No Hit		No Hit		No Hit
	No Hit		No Hit		No Hit		No Hit		No Hit		No Hit		No Hit		No Hit		No Hit		No Hit		No Hit		No Hit		No Hit		No Hit		No Hit		No Hit		No Hit		No Hit		No Hit		No Hit		No Hit		No Hit		No Hit		No Hit		No Hit
	No Hit		No Hit		No Hit		No Hit		No Hit		No Hit		No Hit		No Hit		No Hit		No Hit		No Hit		No Hit		No Hit		No Hit		No Hit		No Hit		No Hit		No Hit		No Hit		No Hit		No Hit		No Hit		No Hit		No Hit		No Hit
	No Hit		No Hit		No Hit		No Hit		No Hit		No Hit		No Hit		No Hit		No Hit		No Hit		No Hit		No Hit		No Hit		No Hit		No Hit		No Hit		No Hit		No Hit		No Hit		No Hit		No Hit		No Hit		No Hit		No Hit		No Hit
	No Hit		No Hit		No Hit		No Hit		No Hit		No Hit		No Hit		No Hit		No Hit		No Hit		No Hit		No Hit		No Hit		No Hit		No Hit		No Hit		No Hit		No Hit		No Hit		No Hit		No Hit		No Hit		No Hit		No Hit		No Hit
	No Hit		No Hit		No Hit		No Hit		No Hit		No Hit		No Hit		No Hit		No Hit		No Hit		No Hit		No Hit		No Hit		No Hit		No Hit		No Hit		No Hit		No Hit		No Hit		No Hit		No Hit		No Hit		No Hit		No Hit		No Hit
	No Hit		No Hit		No Hit		No Hit		No Hit		No Hit		No Hit		No Hit		No Hit		No Hit		No Hit		No Hit		No Hit		No Hit		No Hit		No Hit		No Hit		No Hit		No Hit		No Hit		No Hit		No Hit		No Hit		No Hit		No Hit
	No Hit		No Hit		No Hit		No Hit		No Hit		No Hit		No Hit		No Hit		No Hit		No Hit		No Hit		No Hit		No Hit		No Hit		No Hit		No Hit		No Hit		No Hit		No Hit		No Hit		No Hit		No Hit		No Hit		No Hit		No Hit
	No Hit		No Hit		No Hit		No Hit		No Hit		No Hit		No Hit		No Hit		No Hit		No Hit		No Hit		No Hit		No Hit		No Hit		No Hit		No Hit		No Hit		No Hit		No Hit		No Hit		No Hit		No Hit		No Hit		No Hit		No Hit
	No Hit		No Hit		No Hit		No Hit		No Hit		No Hit		No Hit		No Hit		No Hit		No Hit		No Hit		No Hit		No Hit		No Hit		No Hit		No Hit		No Hit		No Hit		No Hit		No Hit		No Hit		No Hit		No Hit		No Hit		No Hit
	No Hit		No Hit		No Hit		No Hit		No Hit		No Hit		No Hit		No Hit		No Hit		No Hit		No Hit		No Hit		No Hit		No Hit		No Hit		No Hit		No Hit		No Hit		No Hit		No Hit		No Hit		No Hit		No Hit		No Hit		No Hit
	No Hit		No Hit		No Hit		No Hit		No Hit		No Hit		No Hit		No Hit		No Hit		No Hit		No Hit		No Hit		No Hit		No Hit		No Hit		No Hit		No Hit		No Hit		No Hit		No Hit		No Hit		No Hit		No Hit		No Hit		No Hit
	No Hit		No Hit		No Hit		No Hit		No Hit		No Hit		No Hit		No Hit		No Hit		No Hit		No Hit		No Hit		No Hit		No Hit		No Hit		No Hit		No Hit		No Hit		No Hit		No Hit		No Hit		No Hit		No Hit		No Hit		No Hit
	No Hit		No Hit		No Hit		No Hit		No Hit		No Hit		No Hit		No Hit		No Hit		No Hit		No Hit		No Hit		No Hit		No Hit		No Hit		No Hit		No Hit		No Hit		No Hit		No Hit		No Hit		No Hit		No Hit		No Hit		No Hit
	No Hit		No Hit		No Hit		No Hit		No Hit		No Hit		No Hit		No Hit		No Hit		No Hit		No Hit		No Hit		No Hit		No Hit		No Hit		No Hit		No Hit		No Hit		No Hit		No Hit		No Hit		No Hit		No Hit		No Hit		No Hit
	No Hit		No Hit		No Hit		No Hit		No Hit		No Hit		No Hit		No Hit		No Hit		No Hit		No Hit		No Hit		No Hit		No Hit		No Hit		No Hit		No Hit		No Hit		No Hit		No Hit		No Hit		No Hit		No Hit		No Hit		No Hit
	No Hit		No Hit		No Hit		No Hit		No Hit		No Hit		No Hit		No Hit		No Hit		No Hit		No Hit		No Hit		No Hit		No Hit		No Hit		No Hit		No Hit		No Hit		No Hit		No Hit		No Hit		No Hit		No Hit		No Hit		No Hit
	No Hit		No Hit		No Hit		No Hit		No Hit		No Hit		No Hit		No Hit		No Hit		No Hit		No Hit		No Hit		No Hit		No Hit		No Hit		No Hit		No Hit		No Hit		No Hit		No Hit		No Hit		No Hit		No Hit		No Hit		No Hit
	No Hit		No Hit		No Hit		No Hit		No Hit		No Hit		No Hit		No Hit		No Hit		No Hit		No Hit		No Hit		No Hit		No Hit		No Hit		No Hit		No Hit		No Hit		No Hit		No Hit		No Hit		No Hit		No Hit		No Hit		No Hit
	No Hit		No Hit		No Hit		No Hit		No Hit		No Hit		No Hit		No Hit		No Hit		No Hit		No Hit		No Hit		No Hit		No Hit		No Hit		No Hit		No Hit		No Hit		No Hit		No Hit		No Hit		No Hit		No Hit		No Hit		No Hit
	No Hit		No Hit		No Hit		No Hit		No Hit		No Hit		No Hit		No Hit		No Hit		No Hit		No Hit		No Hit		No Hit		No Hit		No Hit		No Hit		No Hit		No Hit		No Hit		No Hit		No Hit		No Hit		No Hit		No Hit		No Hit
	No Hit		No Hit		No Hit		No Hit		No Hit		No Hit		No Hit		No Hit		No Hit		No Hit		No Hit		No Hit		No Hit		No Hit		No Hit		No Hit		No Hit		No Hit		No Hit		No Hit		No Hit		No Hit		No Hit		No Hit		No Hit
	No Hit		No Hit		No Hit		No Hit		No Hit		No Hit		No Hit		No Hit		No Hit		No Hit		No Hit		No Hit		No Hit		No Hit		No Hit		No Hit		No Hit		No Hit		No Hit		No Hit		No Hit		No Hit		No Hit		No Hit		No Hit
	No Hit		No Hit		No Hit		No Hit		No Hit		No Hit		No Hit		No Hit		No Hit		No Hit		No Hit		No Hit		No Hit		No Hit		No Hit		No Hit		No Hit		No Hit		No Hit		No Hit		No Hit		No Hit		No Hit		No Hit		No Hit
	No Hit		No Hit		No Hit		No Hit		No Hit		No Hit		No Hit		No Hit		No Hit		No Hit		No Hit		No Hit		No Hit		No Hit		No Hit		No Hit		No Hit		No Hit		No Hit		No Hit		No Hit		No Hit		No Hit		No Hit		No Hit
	No Hit		No Hit		No Hit		No Hit		No Hit		No Hit		No Hit		No Hit		No Hit		No Hit		No Hit		No Hit		No Hit		No Hit		No Hit		No Hit		No Hit		No Hit		No Hit		No Hit		No Hit		No Hit		No Hit		No Hit		No Hit
	No Hit		No Hit		No Hit		No Hit		No Hit		No Hit		No Hit		No Hit		No Hit		No Hit		No Hit		No Hit		No Hit		No Hit		No Hit		No Hit		No Hit		No Hit		No Hit		No Hit		No Hit		No Hit		No Hit		No Hit		No Hit
	No Hit		No Hit		No Hit		No Hit		No Hit		No Hit		No Hit		No Hit		No Hit		No Hit		No Hit		No Hit		No Hit		No Hit		No Hit		No Hit		No Hit		No Hit		No Hit		No Hit		No Hit		No Hit		No Hit		No Hit		No Hit
	No Hit		No Hit		No Hit		No Hit		No Hit		No Hit		No Hit		No Hit		No Hit		No Hit		No Hit		No Hit		No Hit		No Hit		No Hit		No Hit		No Hit		No Hit		No Hit		No Hit		No Hit		No Hit		No Hit		No Hit		No Hit
	No Hit		No Hit		No Hit		No Hit		No Hit		No Hit		No Hit		No Hit		No Hit		No Hit		No Hit		No Hit		No Hit		No Hit		No Hit		No Hit		No Hit		No Hit		No Hit		No Hit		No Hit		No Hit		No Hit		No Hit		No Hit
	No Hit		No Hit		No Hit		No Hit		No Hit		No Hit		No Hit		No Hit		No Hit		No Hit		No Hit		No Hit		No Hit		No Hit		No Hit		No Hit		No Hit		No Hit		No Hit		No Hit		No Hit		No Hit		No Hit		No Hit		No Hit
	No Hit		No Hit		No Hit		No Hit		No Hit		No Hit		No Hit		No Hit		No Hit		No Hit		No Hit		No Hit		No Hit		No Hit		No Hit		No Hit		No Hit		No Hit		No Hit		No Hit		No Hit		No Hit		No Hit		No Hit		No Hit
	No Hit		No Hit		No Hit		No Hit		No Hit		No Hit		No Hit		No Hit		No Hit		No Hit		No Hit		No Hit		No Hit		No Hit		No Hit		No Hit		No Hit		No Hit		No Hit		No Hit		No Hit		No Hit		No Hit		No Hit		No Hit
	No Hit		No Hit		No Hit		No Hit		No Hit		No Hit		No Hit		No Hit		No Hit		No Hit		No Hit		No Hit		No Hit		No Hit		No Hit		No Hit		No Hit		No Hit		No Hit		No Hit		No Hit		No Hit		No Hit		No Hit		No Hit
	No Hit		No Hit		No Hit		No Hit		No Hit		No Hit		No Hit		No Hit		No Hit		No Hit		No Hit		No Hit		No Hit		No Hit		No Hit		No Hit		No Hit		No Hit		No Hit		No Hit		No Hit		No Hit		No Hit		No Hit		No Hit
	No Hit		No Hit		No Hit		No Hit		No Hit		No Hit		No Hit		No Hit		No Hit		No Hit		No Hit		No Hit		No Hit		No Hit		No Hit		No Hit		No Hit		No Hit		No Hit		No Hit		No Hit		No Hit		No Hit		No Hit		No Hit
	No Hit		No Hit		No Hit		No Hit		No Hit		No Hit		No Hit		No Hit		No Hit		No Hit		No Hit		No Hit		No Hit		No Hit		No Hit		No Hit		No Hit		No Hit		No Hit		No Hit		No Hit		No Hit		No Hit		No Hit		No Hit
	No Hit		No Hit		No Hit		No Hit		No Hit		No Hit		No Hit		No Hit		No Hit		No Hit		No Hit		No Hit		No Hit		No Hit		No Hit		No Hit		No Hit		No Hit		No Hit		No Hit		No Hit		No Hit		No Hit		No Hit		No Hit
	No Hit		No Hit		No Hit		No Hit		No Hit		No Hit		No Hit		No Hit		No Hit		No Hit		No Hit		No Hit		No Hit		No Hit		No Hit		No Hit		No Hit		No Hit		No Hit		No Hit		No Hit		No Hit		No Hit		No Hit		No Hit
	No Hit		No Hit		No Hit		No Hit		No Hit		No Hit		No Hit		No Hit		No Hit		No Hit		No Hit		No Hit		No Hit		No Hit		No Hit		No Hit		No Hit		No Hit		No Hit		No Hit		No Hit		No Hit		No Hit		No Hit		No Hit
	No Hit		No Hit		No Hit		No Hit		No Hit		No Hit		No Hit		No Hit		No Hit		No Hit		No Hit		No Hit		No Hit		No Hit		No Hit		No Hit		No Hit		No Hit		No Hit		No Hit		No Hit		No Hit		No Hit		No Hit		No Hit
	No Hit		No Hit		No Hit		No Hit		No Hit		No Hit		No Hit		No Hit		No Hit		No Hit		No Hit		No Hit		No Hit		No Hit		No Hit		No Hit		No Hit		No Hit		No Hit		No Hit		No Hit		No Hit		No Hit		No Hit		No Hit
	No Hit		No Hit		No Hit		No Hit		No Hit		No Hit		No Hit		No Hit		No Hit		No Hit		No Hit		No Hit		No Hit		No Hit		No Hit		No Hit		No Hit		No Hit		No Hit		No Hit		No Hit		No Hit		No Hit		No Hit		No Hit
	No Hit		No Hit		No Hit		No Hit		No Hit		No Hit		No Hit		No Hit		No Hit		No Hit		No Hit		No Hit		No Hit		No Hit		No Hit		No Hit		No Hit		No Hit		No Hit		No Hit		No Hit		No Hit		No Hit		No Hit		No Hit
	No Hit		No Hit		No Hit		No Hit		No Hit		No Hit		No Hit		No Hit		No Hit		No Hit		No Hit		No Hit		No Hit		No Hit		No Hit		No Hit		No Hit		No Hit		No Hit		No Hit		No Hit		No Hit		No Hit		No Hit		No Hit
	No Hit		No Hit		No Hit		No Hit		No Hit		No Hit		No Hit		No Hit		No Hit		No Hit		No Hit		No Hit		No Hit		No Hit		No Hit		No Hit		No Hit		No Hit		No Hit		No Hit		No Hit		No Hit		No Hit		No Hit		No Hit
	No Hit		No Hit		No Hit		No Hit		No Hit		No Hit		No Hit		No Hit		No Hit		No Hit		No Hit		No Hit		No Hit		No Hit		No Hit		No Hit		No Hit		No Hit		No Hit		No Hit		No Hit		No Hit		No Hit		No Hit		No Hit
	No Hit		No Hit		No Hit		No Hit		No Hit		No Hit		No Hit		No Hit		No Hit		No Hit		No Hit		No Hit		No Hit		No Hit		No Hit		No Hit		No Hit		No Hit		No Hit		No Hit		No Hit		No Hit		No Hit		No Hit		No Hit
	No Hit		No Hit		No Hit		No Hit		No Hit		No Hit		No Hit		No Hit		No Hit		No Hit		No Hit		No Hit		No Hit		No Hit		No Hit		No Hit		No Hit		No Hit		No Hit		No Hit		No Hit		No Hit		No Hit		No Hit		No Hit
	No Hit		No Hit		No Hit		No Hit		No Hit		No Hit		No Hit		No Hit		No Hit		No Hit		No Hit		No Hit		No Hit		No Hit		No Hit		No Hit		No Hit		No Hit		No Hit		No Hit		No Hit		No Hit		No Hit		No Hit		No Hit
	No Hit		No Hit		No Hit		No Hit		No Hit		No Hit		No Hit		No Hit		No Hit		No Hit		No Hit		No Hit		No Hit		No Hit		No Hit		No Hit		No Hit		No Hit		No Hit		No Hit		No Hit		No Hit		No Hit		No Hit		No Hit
	No Hit		No Hit		No Hit		No Hit		No Hit		No Hit		No Hit		No Hit		No Hit		No Hit		No Hit		No Hit		No Hit		No Hit		No Hit		No Hit		No Hit		No Hit		No Hit		No Hit		No Hit		No Hit		No Hit		No Hit		No Hit
	No Hit		No Hit		No Hit		No Hit		No Hit		No Hit		No Hit		No Hit		No Hit		No Hit		No Hit		No Hit		No Hit		No Hit		No Hit		No Hit		No Hit		No Hit		No Hit		No Hit		No Hit		No Hit		No Hit		No Hit		No Hit
	No Hit		No Hit		No Hit		No Hit		No Hit		No Hit		No Hit		No Hit		No Hit		No Hit		No Hit		No Hit		No Hit		No Hit		No Hit		No Hit		No Hit		No Hit		No Hit		No Hit		No Hit		No Hit		No Hit		No Hit		No Hit
	No Hit		No Hit		No Hit		No Hit		No Hit		No Hit		No Hit		No Hit		No Hit		No Hit		No Hit		No Hit		No Hit		No Hit		No Hit		No Hit		No Hit		No Hit		No Hit		No Hit		No Hit		No Hit		No Hit		No Hit		No Hit
	No Hit		No Hit		No Hit		No Hit		No Hit		No Hit		No Hit		No Hit		No Hit		No Hit		No Hit		No Hit		No Hit		No Hit		No Hit		No Hit		No Hit		No Hit		No Hit		No Hit		No Hit		No Hit		No Hit		No Hit		No Hit
	No Hit		No Hit		No Hit		No Hit		No Hit		No Hit		No Hit		No Hit		No Hit		No Hit		No Hit		No Hit		No Hit		No Hit		No Hit		No Hit		No Hit		No Hit		No Hit		No Hit		No Hit		No Hit		No Hit		No Hit		No Hit
	No Hit		No Hit		No Hit		No Hit		No Hit		No Hit		No Hit		No Hit		No Hit		No Hit		No Hit		No Hit		No Hit		No Hit		No Hit		No Hit		No Hit		No Hit		No Hit		No Hit		No Hit		No Hit		No Hit		No Hit		No Hit
	No Hit		No Hit		No Hit		No Hit		No Hit		No Hit		No Hit		No Hit		No Hit		No Hit		No Hit		No Hit		No Hit		No Hit		No Hit		No Hit		No Hit		No Hit		No Hit		No Hit		No Hit		No Hit		No Hit		No Hit		No Hit
	No Hit		No Hit		No Hit		No Hit		No Hit		No Hit		No Hit		No Hit		No Hit		No Hit		No Hit		No Hit		No Hit		No Hit		No Hit		No Hit		No Hit		No Hit		No Hit		No Hit		No Hit		No Hit		No Hit		No Hit		No Hit
	No Hit		No Hit		No Hit		No Hit		No Hit		No Hit		No Hit		No Hit		No Hit		No Hit		No Hit		No Hit		No Hit		No Hit		No Hit		No Hit		No Hit		No Hit		No Hit		No Hit		No Hit		No Hit		No Hit		No Hit		No Hit
	No Hit		No Hit		No Hit		No Hit		No Hit		No Hit		No Hit		No Hit		No Hit		No Hit		No Hit		No Hit		No Hit		No Hit		No Hit		No Hit		No Hit		No Hit		No Hit		No Hit		No Hit		No Hit		No Hit		No Hit		No Hit
	No Hit		No Hit		No Hit		No Hit		No Hit		No Hit		No Hit		No Hit		No Hit		No Hit		No Hit		No Hit		No Hit		No Hit		No Hit		No Hit		No Hit		No Hit		No Hit		No Hit		No Hit		No Hit		No Hit		No Hit		No Hit
	No Hit		No Hit		No Hit		No Hit		No Hit		No Hit		No Hit		No Hit		No Hit		No Hit		No Hit		No Hit		No Hit		No Hit		No Hit		No Hit		No Hit		No Hit		No Hit		No Hit		No Hit		No Hit		No Hit		No Hit		No Hit
	No Hit		No Hit		No Hit		No Hit		No Hit		No Hit		No Hit		No Hit		No Hit		No Hit		No Hit		No Hit		No Hit		No Hit		No Hit		No Hit		No Hit		No Hit		No Hit		No Hit		No Hit		No Hit		No Hit		No Hit		No Hit
	No Hit		No Hit		No Hit		No Hit		No Hit		No Hit		No Hit		No Hit		No Hit		No Hit		No Hit		No Hit		No Hit		No Hit		No Hit		No Hit		No Hit		No Hit		No Hit		No Hit		No Hit		No Hit		No Hit		No Hit		No Hit
	No Hit		No Hit		No Hit		No Hit		No Hit		No Hit		No Hit		No Hit		No Hit		No Hit		No Hit		No Hit		No Hit		No Hit		No Hit		No Hit		No Hit		No Hit		No Hit		No Hit		No Hit		No Hit		No Hit		No Hit		No Hit
	No Hit		No Hit		No Hit		No Hit		No Hit		No Hit		No Hit		No Hit		No Hit		No Hit		No Hit		No Hit		No Hit		No Hit		No Hit		No Hit		No Hit		No Hit		No Hit		No Hit		No Hit		No Hit		No Hit		No Hit		No Hit
	No Hit		No Hit		No Hit		No Hit		No Hit		No Hit		No Hit		No Hit		No Hit		No Hit		No Hit		No Hit		No Hit		No Hit		No Hit		No Hit		No Hit		No Hit		No Hit		No Hit		No Hit		No Hit		No Hit		No Hit		No Hit
	No Hit		No Hit		No Hit		No Hit		No Hit		No Hit		No Hit		No Hit		No Hit		No Hit		No Hit		No Hit		No Hit		No Hit		No Hit		No Hit		No Hit		No Hit		No Hit		No Hit		No Hit		No Hit		No Hit		No Hit		No Hit
	No Hit		No Hit		No Hit		No Hit		No Hit		No Hit		No Hit		No Hit		No Hit		No Hit		No Hit		No Hit		No Hit		No Hit		No Hit		No Hit		No Hit		No Hit		No Hit		No Hit		No Hit		No Hit		No Hit		No Hit		No Hit
	No Hit		No Hit		No Hit		No Hit		No Hit		No Hit		No Hit		No Hit		No Hit		No Hit		No Hit		No Hit		No Hit		No Hit		No Hit		No Hit		No Hit		No Hit		No Hit		No Hit		No Hit		No Hit		No Hit		No Hit		No Hit
	No Hit		No Hit		No Hit		No Hit		No Hit		No Hit		No Hit		No Hit		No Hit		No Hit		No Hit		No Hit		No Hit		No Hit		No Hit		No Hit		No Hit		No Hit		No Hit		No Hit		No Hit		No Hit		No Hit		No Hit		No Hit
	No Hit		No Hit		No Hit		No Hit		No Hit		No Hit		No Hit		No Hit		No Hit		No Hit		No Hit		No Hit		No Hit		No Hit		No Hit		No Hit		No Hit		No Hit		No Hit		No Hit		No Hit		No Hit		No Hit		No Hit		No Hit
	No Hit		No Hit		No Hit		No Hit		No Hit		No Hit		No Hit		No Hit		No Hit		No Hit		No Hit		No Hit		No Hit		No Hit		No Hit		No Hit		No Hit		No Hit		No Hit		No Hit		No Hit		No Hit		No Hit		No Hit		No Hit
	No Hit		No Hit		No Hit		No Hit		No Hit		No Hit		No Hit		No Hit		No Hit		No Hit		No Hit		No Hit		No Hit		No Hit		No Hit		No Hit		No Hit		No Hit		No Hit		No Hit		No Hit		No Hit		No Hit		No Hit		No Hit
	No Hit		No Hit		No Hit		No Hit		No Hit		No Hit		No Hit		No Hit		No Hit		No Hit		No Hit		No Hit		No Hit		No Hit		No Hit		No Hit		No Hit		No Hit		No Hit		No Hit		No Hit		No Hit		No Hit		No Hit		No Hit
	No Hit		No Hit		No Hit		No Hit		No Hit		No Hit		No Hit		No Hit		No Hit		No Hit		No Hit		No Hit		No Hit		No Hit		No Hit		No Hit		No Hit		No Hit		No Hit		No Hit		No Hit		No Hit		No Hit		No Hit		No Hit
	No Hit		No Hit		No Hit		No Hit		No Hit		No Hit		No Hit		No Hit		No Hit		No Hit		No Hit		No Hit		No Hit		No Hit		No Hit		No Hit		No Hit		No Hit		No Hit		No Hit		No Hit		No Hit		No Hit		No Hit		No Hit
	No Hit		No Hit		No Hit		No Hit		No Hit		No Hit		No Hit		No Hit		No Hit		No Hit		No Hit		No Hit		No Hit		No Hit		No Hit		No Hit		No Hit		No Hit		No Hit		No Hit		No Hit		No Hit		No Hit		No Hit		No Hit
	No Hit		No Hit		No Hit		No Hit		No Hit		No Hit		No Hit		No Hit		No Hit		No Hit		No Hit		No Hit		No Hit		No Hit		No Hit		No Hit		No Hit		No Hit		No Hit		No Hit		No Hit		No Hit		No Hit		No Hit		No Hit
	No Hit		No Hit		No Hit		No Hit		No Hit		No Hit		No Hit		No Hit		No Hit		No Hit		No Hit		No Hit		No Hit		No Hit		No Hit		No Hit		No Hit		No Hit		No Hit		No Hit		No Hit		No Hit		No Hit		No Hit		No Hit
	No Hit		No Hit		No Hit		No Hit		No Hit		No Hit		No Hit		No Hit		No Hit		No Hit		No Hit		No Hit		No Hit		No Hit		No Hit		No Hit		No Hit		No Hit		No Hit		No Hit		No Hit		No Hit		No Hit		No Hit		No Hit
	No Hit		No Hit		No Hit		No Hit		No Hit		No Hit		No Hit		No Hit		No Hit		No Hit		No Hit		No Hit		No Hit		No Hit		No Hit		No Hit		No Hit		No Hit		No Hit		No Hit		No Hit		No Hit		No Hit		No Hit		No Hit
	No Hit		No Hit		No Hit		No Hit		No Hit		No Hit		No Hit		No Hit		No Hit		No Hit		No Hit		No Hit		No Hit		No Hit		No Hit		No Hit		No Hit		No Hit		No Hit		No Hit		No Hit		No Hit		No Hit		No Hit		No Hit
	No Hit		No Hit		No Hit		No Hit		No Hit		No Hit		No Hit		No Hit		No Hit		No Hit		No Hit		No Hit		No Hit		No Hit		No Hit		No Hit		No Hit		No Hit		No Hit		No Hit		No Hit		No Hit		No Hit		No Hit		No Hit
	No Hit		No Hit		No Hit		No Hit		No Hit		No Hit		No Hit		No Hit		No Hit		No Hit		No Hit		No Hit		No Hit		No Hit		No Hit		No Hit		No Hit		No Hit		No Hit		No Hit		No Hit		No Hit		No Hit		No Hit		No Hit
	No Hit		No Hit		No Hit		No Hit		No Hit		No Hit		No Hit		No Hit		No Hit		No Hit		No Hit		No Hit		No Hit		No Hit		No Hit		No Hit		No Hit		No Hit		No Hit		No Hit		No Hit		No Hit		No Hit		No Hit		No Hit
	No Hit		No Hit		No Hit		No Hit		No Hit		No Hit		No Hit		No Hit		No Hit		No Hit		No Hit		No Hit		No Hit		No Hit		No Hit		No Hit		No Hit		No Hit		No Hit		No Hit		No Hit		No Hit		No Hit		No Hit		No Hit
	No Hit		No Hit		No Hit		No Hit		No Hit		No Hit		No Hit		No Hit		No Hit		No Hit		No Hit		No Hit		No Hit		No Hit		No Hit		No Hit		No Hit		No Hit		No Hit		No Hit		No Hit		No Hit		No Hit		No Hit		No Hit
	No Hit		No Hit		No Hit		No Hit		No Hit		No Hit		No Hit		No Hit		No Hit		No Hit		No Hit		No Hit		No Hit		No Hit		No Hit		No Hit		No Hit		No Hit		No Hit		No Hit		No Hit		No Hit		No Hit		No Hit		No Hit
	No Hit		No Hit		No Hit		No Hit		No Hit		No Hit		No Hit		No Hit		No Hit		No Hit		No Hit		No Hit		No Hit		No Hit		No Hit		No Hit		No Hit		No Hit		No Hit		No Hit		No Hit		No Hit		No Hit		No Hit		No Hit
	No Hit		No Hit		No Hit		No Hit		No Hit		No Hit		No Hit		No Hit		No Hit		No Hit		No Hit		No Hit		No Hit		No Hit		No Hit		No Hit		No Hit		No Hit		No Hit		No Hit		No Hit		No Hit		No Hit		No Hit		No Hit
	No Hit		No Hit		No Hit		No Hit		No Hit		No Hit		No Hit		No Hit		No Hit		No Hit		No Hit		No Hit		No Hit		No Hit		No Hit		No Hit		No Hit		No Hit		No Hit		No Hit		No Hit		No Hit		No Hit		No Hit		No Hit
	No Hit		No Hit		No Hit		No Hit		No Hit		No Hit		No Hit		No Hit		No Hit		No Hit		No Hit		No Hit		No Hit		No Hit		No Hit		No Hit		No Hit		No Hit		No Hit		No Hit		No Hit		No Hit		No Hit		No Hit		No Hit
	No Hit		No Hit		No Hit		No Hit		No Hit		No Hit		No Hit		No Hit		No Hit		No Hit		No Hit		No Hit		No Hit		No Hit		No Hit		No Hit		No Hit		No Hit		No Hit		No Hit		No Hit		No Hit		No Hit		No Hit		No Hit
	No Hit		No Hit		No Hit		No Hit		No Hit		No Hit		No Hit		No Hit		No Hit		No Hit		No Hit		No Hit		No Hit		No Hit		No Hit		No Hit		No Hit		No Hit		No Hit		No Hit		No Hit		No Hit		No Hit		No Hit		No Hit
	No Hit		No Hit		No Hit		No Hit		No Hit		No Hit		No Hit		No Hit		No Hit		No Hit		No Hit		No Hit		No Hit		No Hit		No Hit		No Hit		No Hit		No Hit		No Hit		No Hit		No Hit		No Hit		No Hit		No Hit		No Hit
	No Hit		No Hit		No Hit		No Hit		No Hit		No Hit		No Hit		No Hit		No Hit		No Hit		No Hit		No Hit		No Hit		No Hit		No Hit		No Hit		No Hit		No Hit		No Hit		No Hit		No Hit		No Hit		No Hit		No Hit		No Hit
	No Hit		No Hit		No Hit		No Hit		No Hit		No Hit		No Hit		No Hit		No Hit		No Hit		No Hit		No Hit		No Hit		No Hit		No Hit		No Hit		No Hit		No Hit		No Hit		No Hit		No Hit		No Hit		No Hit		No Hit		No Hit
	No Hit		No Hit		No Hit		No Hit		No Hit		No Hit		No Hit		No Hit		No Hit		No Hit		No Hit		No Hit		No Hit		No Hit		No Hit		No Hit		No Hit		No Hit		No Hit		No Hit		No Hit		No Hit		No Hit		No Hit		No Hit
	No Hit		No Hit		No Hit		No Hit		No Hit		No Hit		No Hit		No Hit		No Hit		No Hit		No Hit		No Hit		No Hit		No Hit		No Hit		No Hit		No Hit		No Hit		No Hit		No Hit		No Hit		No Hit		No Hit		No Hit		No Hit
	No Hit		No Hit		No Hit		No Hit		No Hit		No Hit		No Hit		No Hit		No Hit		No Hit		No Hit		No Hit		No Hit		No Hit		No Hit		No Hit		No Hit		No Hit		No Hit		No Hit		No Hit		No Hit		No Hit		No Hit		No Hit
	No Hit		No Hit		No Hit		No Hit		No Hit		No Hit		No Hit		No Hit		No Hit		No Hit		No Hit		No Hit		No Hit		No Hit		No Hit		No Hit		No Hit		No Hit		No Hit		No Hit		No Hit		No Hit		No Hit		No Hit		No Hit
	No Hit		No Hit		No Hit		No Hit		No Hit		No Hit		No Hit		No Hit		No Hit		No Hit		No Hit		No Hit		No Hit		No Hit		No Hit		No Hit		No Hit		No Hit		No Hit		No Hit		No Hit		No Hit		No Hit		No Hit		No Hit
	No Hit		No Hit		No Hit		No Hit		No Hit		No Hit		No Hit		No Hit		No Hit		No Hit		No Hit		No Hit		No Hit		No Hit		No Hit		No Hit		No Hit		No Hit		No Hit		No Hit		No Hit		No Hit		No Hit		No Hit		No Hit
	No Hit		No Hit		No Hit		No Hit		No Hit		No Hit		No Hit		No Hit		No Hit		No Hit		No Hit		No Hit		No Hit		No Hit		No Hit		No Hit		No Hit		No Hit		No Hit		No Hit		No Hit		No Hit		No Hit		No Hit		No Hit
	No Hit		No Hit		No Hit		No Hit		No Hit		No Hit		No Hit		No Hit		No Hit		No Hit		No Hit		No Hit		No Hit		No Hit		No Hit		No Hit		No Hit		No Hit		No Hit		No Hit		No Hit		No Hit		No Hit		No Hit		No Hit
	No Hit		No Hit		No Hit		No Hit		No Hit		No Hit		No Hit		No Hit		No Hit		No Hit		No Hit		No Hit		No Hit		No Hit		No Hit		No Hit		No Hit		No Hit		No Hit		No Hit		No Hit		No Hit		No Hit		No Hit		No Hit
	No Hit		No Hit		No Hit		No Hit		No Hit		No Hit		No Hit		No Hit		No Hit		No Hit		No Hit		No Hit		No Hit		No Hit		No Hit		No Hit		No Hit		No Hit		No Hit		No Hit		No Hit		No Hit		No Hit		No Hit		No Hit
	No Hit		No Hit		No Hit		No Hit		No Hit		No Hit		No Hit		No Hit		No Hit		No Hit		No Hit		No Hit		No Hit		No Hit		No Hit		No Hit		No Hit		No Hit		No Hit		No Hit		No Hit		No Hit		No Hit		No Hit		No Hit
	No Hit		No Hit		No Hit		No Hit		No Hit		No Hit		No Hit		No Hit		No Hit		No Hit		No Hit		No Hit		No Hit		No Hit		No Hit		No Hit		No Hit		No Hit		No Hit		No Hit		No Hit		No Hit		No Hit		No Hit		No Hit
	No Hit		No Hit		No Hit		No Hit		No Hit		No Hit		No Hit		No Hit		No Hit		No Hit		No Hit		No Hit		No Hit		No Hit		No Hit		No Hit		No Hit		No Hit		No Hit		No Hit		No Hit		No Hit		No Hit		No Hit		No Hit
	No Hit		No Hit		No Hit		No Hit		No Hit		No Hit		No Hit		No Hit		No Hit		No Hit		No Hit		No Hit		No Hit		No Hit		No Hit		No Hit		No Hit		No Hit		No Hit		No Hit		No Hit		No Hit		No Hit		No Hit		No Hit
	No Hit		No Hit		No Hit		No Hit		No Hit		No Hit		No Hit		No Hit		No Hit		No Hit		No Hit		No Hit		No Hit		No Hit		No Hit		No Hit		No Hit		No Hit		No Hit		No Hit		No Hit		No Hit		No Hit		No Hit		No Hit
	No Hit		No Hit		No Hit		No Hit		No Hit		No Hit		No Hit		No Hit		No Hit		No Hit		No Hit		No Hit		No Hit		No Hit		No Hit		No Hit		No Hit		No Hit		No Hit		No Hit		No Hit		No Hit		No Hit		No Hit		No Hit
	No Hit		No Hit		No Hit		No Hit		No Hit		No Hit		No Hit		No Hit		No Hit		No Hit		No Hit		No Hit		No Hit		No Hit		No Hit		No Hit		No Hit		No Hit		No Hit		No Hit		No Hit		No Hit		No Hit		No Hit		No Hit
	No Hit		No Hit		No Hit		No Hit		No Hit		No Hit		No Hit		No Hit		No Hit		No Hit		No Hit		No Hit		No Hit		No Hit		No Hit		No Hit		No Hit		No Hit		No Hit		No Hit		No Hit		No Hit		No Hit		No Hit		No Hit
	No Hit		No Hit		No Hit		No Hit		No Hit		No Hit		No Hit		No Hit		No Hit		No Hit		No Hit		No Hit		No Hit		No Hit		No Hit		No Hit		No Hit		No Hit		No Hit		No Hit		No Hit		No Hit		No Hit		No Hit		No Hit
	No Hit		No Hit		No Hit		No Hit		No Hit		No Hit		No Hit		No Hit		No Hit		No Hit		No Hit		No Hit		No Hit		No Hit		No Hit		No Hit		No Hit		No Hit		No Hit		No Hit		No Hit		No Hit		No Hit		No Hit		No Hit
	No Hit		No Hit		No Hit		No Hit		No Hit		No Hit		No Hit		No Hit		No Hit		No Hit		No Hit		No Hit		No Hit		No Hit		No Hit		No Hit		No Hit		No Hit		No Hit		No Hit		No Hit		No Hit		No Hit		No Hit		No Hit
	No Hit		No Hit		No Hit		No Hit		No Hit		No Hit		No Hit		No Hit		No Hit		No Hit		No Hit		No Hit		No Hit		No Hit		No Hit		No Hit		No Hit		No Hit		No Hit		No Hit		No Hit		No Hit		No Hit		No Hit		No Hit
	No Hit		No Hit		No Hit		No Hit		No Hit		No Hit		No Hit		No Hit		No Hit		No Hit		No Hit		No Hit		No Hit		No Hit		No Hit		No Hit		No Hit		No Hit		No Hit		No Hit		No Hit		No Hit		No Hit		No Hit		No Hit
	No Hit		No Hit		No Hit		No Hit		No Hit		No Hit		No Hit		No Hit		No Hit		No Hit		No Hit		No Hit		No Hit		No Hit		No Hit		No Hit		No Hit		No Hit		No Hit		No Hit		No Hit		No Hit		No Hit		No Hit		No Hit
	No Hit		No Hit		No Hit		No Hit		No Hit		No Hit		No Hit		No Hit		No Hit		No Hit		No Hit		No Hit		No Hit		No Hit		No Hit		No Hit		No Hit		No Hit		No Hit		No Hit		No Hit		No Hit		No Hit		No Hit		No Hit
	No Hit		No Hit		No Hit		No Hit		No Hit		No Hit		No Hit		No Hit		No Hit		No Hit		No Hit		No Hit		No Hit		No Hit		No Hit		No Hit		No Hit		No Hit		No Hit		No Hit		No Hit		No Hit		No Hit		No Hit		No Hit
	No Hit		No Hit		No Hit		No Hit		No Hit		No Hit		No Hit		No Hit		No Hit		No Hit		No Hit		No Hit		No Hit		No Hit		No Hit		No Hit		No Hit		No Hit		No Hit		No Hit		No Hit		No Hit		No Hit		No Hit		No Hit
	No Hit		No Hit		No Hit		No Hit		No Hit		No Hit		No Hit		No Hit		No Hit		No Hit		No Hit		No Hit		No Hit		No Hit		No Hit		No Hit		No Hit		No Hit		No Hit		No Hit		No Hit		No Hit		No Hit		No Hit		No Hit
	No Hit		No Hit		No Hit		No Hit		No Hit		No Hit		No Hit		No Hit		No Hit		No Hit		No Hit		No Hit		No Hit		No Hit		No Hit		No Hit		No Hit		No Hit		No Hit		No Hit		No Hit		No Hit		No Hit		No Hit		No Hit
	No Hit		No Hit		No Hit		No Hit		No Hit		No Hit		No Hit		No Hit		No Hit		No Hit		No Hit		No Hit		No Hit		No Hit		No Hit		No Hit		No Hit		No Hit		No Hit		No Hit		No Hit		No Hit		No Hit		No Hit		No Hit
	No Hit		No Hit		No Hit		No Hit		No Hit		No Hit		No Hit		No Hit		No Hit		No Hit		No Hit		No Hit		No Hit		No Hit		No Hit		No Hit		No Hit		No Hit		No Hit		No Hit		No Hit		No Hit		No Hit		No Hit		No Hit
	No Hit		No Hit		No Hit		No Hit		No Hit		No Hit		No Hit		No Hit		No Hit		No Hit		No Hit		No Hit		No Hit		No Hit		No Hit		No Hit		No Hit		No Hit		No Hit		No Hit		No Hit		No Hit		No Hit		No Hit		No Hit
	No Hit		No Hit		No Hit		No Hit		No Hit		No Hit		No Hit		No Hit		No Hit		No Hit		No Hit		No Hit		No Hit		No Hit		No Hit		No Hit		No Hit		No Hit		No Hit		No Hit		No Hit		No Hit		No Hit		No Hit		No Hit
	No Hit		No Hit		No Hit		No Hit		No Hit		No Hit		No Hit		No Hit		No Hit		No Hit		No Hit		No Hit		No Hit		No Hit		No Hit		No Hit		No Hit		No Hit		No Hit		No Hit		No Hit		No Hit		No Hit		No Hit		No Hit
	No Hit		No Hit		No Hit		No Hit		No Hit		No Hit		No Hit		No Hit		No Hit		No Hit		No Hit		No Hit		No Hit		No Hit		No Hit		No Hit		No Hit		No Hit		No Hit		No Hit		No Hit		No Hit		No Hit		No Hit		No Hit
	No Hit		No Hit		No Hit		No Hit		No Hit		No Hit		No Hit		No Hit		No Hit		No Hit		No Hit		No Hit		No Hit		No Hit		No Hit		No Hit		No Hit		No Hit		No Hit		No Hit		No Hit		No Hit		No Hit		No Hit		No Hit
	No Hit		No Hit		No Hit		No Hit		No Hit		No Hit		No Hit		No Hit		No Hit		No Hit		No Hit		No Hit		No Hit		No Hit		No Hit		No Hit		No Hit		No Hit		No Hit		No Hit		No Hit		No Hit		No Hit		No Hit		No Hit
	No Hit		No Hit		No Hit		No Hit		No Hit		No Hit		No Hit		No Hit		No Hit		No Hit		No Hit		No Hit		No Hit		No Hit		No Hit		No Hit		No Hit		No Hit		No Hit		No Hit		No Hit		No Hit		No Hit		No Hit		No Hit
	No Hit		No Hit		No Hit		No Hit		No Hit		No Hit		No Hit		No Hit		No Hit		No Hit		No Hit		No Hit		No Hit		No Hit		No Hit		No Hit		No Hit		No Hit		No Hit		No Hit		No Hit		No Hit		No Hit		No Hit		No Hit
	No Hit		No Hit		No Hit		No Hit		No Hit		No Hit		No Hit		No Hit		No Hit		No Hit		No Hit		No Hit		No Hit		No Hit		No Hit		No Hit		No Hit		No Hit		No Hit		No Hit		No Hit		No Hit		No Hit		No Hit		No Hit
	No Hit		No Hit		No Hit		No Hit		No Hit		No Hit		No Hit		No Hit		No Hit		No Hit		No Hit		No Hit		No Hit		No Hit		No Hit		No Hit		No Hit		No Hit		No Hit		No Hit		No Hit		No Hit		No Hit		No Hit		No Hit
	No Hit		No Hit		No Hit		No Hit		No Hit		No Hit		No Hit		No Hit		No Hit		No Hit		No Hit		No Hit		No Hit		No Hit		No Hit		No Hit		No Hit		No Hit		No Hit		No Hit		No Hit		No Hit		No Hit		No Hit		No Hit
	No Hit		No Hit		No Hit		No Hit		No Hit		No Hit		No Hit		No Hit		No Hit		No Hit		No Hit		No Hit		No Hit		No Hit		No Hit		No Hit		No Hit		No Hit		No Hit		No Hit		No Hit		No Hit		No Hit		No Hit		No Hit
	No Hit		No Hit		No Hit		No Hit		No Hit		No Hit		No Hit		No Hit		No Hit		No Hit		No Hit		No Hit		No Hit		No Hit		No Hit		No Hit		No Hit		No Hit		No Hit		No Hit		No Hit		No Hit		No Hit		No Hit		No Hit
	No Hit		No Hit		No Hit		No Hit		No Hit		No Hit		No Hit		No Hit		No Hit		No Hit		No Hit		No Hit		No Hit		No Hit		No Hit		No Hit		No Hit		No Hit		No Hit		No Hit		No Hit		No Hit		No Hit		No Hit		No Hit
	No Hit		No Hit		No Hit		No Hit		No Hit		No Hit		No Hit		No Hit		No Hit		No Hit		No Hit		No Hit		No Hit		No Hit		No Hit		No Hit		No Hit		No Hit		No Hit		No Hit		No Hit		No Hit		No Hit		No Hit		No Hit
	No Hit		No Hit		No Hit		No Hit		No Hit		No Hit		No Hit		No Hit		No Hit		No Hit		No Hit		No Hit		No Hit		No Hit		No Hit		No Hit		No Hit		No Hit		No Hit		No Hit		No Hit		No Hit		No Hit		No Hit		No Hit
	No Hit		No Hit		No Hit		No Hit		No Hit		No Hit		No Hit		No Hit		No Hit		No Hit		No Hit		No Hit		No Hit		No Hit		No Hit		No Hit		No Hit		No Hit		No Hit		No Hit		No Hit		No Hit		No Hit		No Hit		No Hit
	No Hit		No Hit		No Hit		No Hit		No Hit		No Hit		No Hit		No Hit		No Hit		No Hit		No Hit		No Hit		No Hit		No Hit		No Hit		No Hit		No Hit		No Hit		No Hit		No Hit		No Hit		No Hit		No Hit		No Hit		No Hit
	No Hit		No Hit		No Hit		No Hit		No Hit		No Hit		No Hit		No Hit		No Hit		No Hit		No Hit		No Hit		No Hit		No Hit		No Hit		No Hit		No Hit		No Hit		No Hit		No Hit		No Hit		No Hit		No Hit		No Hit		No Hit
	No Hit		No Hit		No Hit		No Hit		No Hit		No Hit		No Hit		No Hit		No Hit		No Hit		No Hit		No Hit		No Hit		No Hit		No Hit		No Hit		No Hit		No Hit		No Hit		No Hit		No Hit		No Hit		No Hit		No Hit		No Hit
	No Hit		No Hit		No Hit		No Hit		No Hit		No Hit		No Hit		No Hit		No Hit		No Hit		No Hit		No Hit		No Hit		No Hit		No Hit		No Hit		No Hit		No Hit		No Hit		No Hit		No Hit		No Hit		No Hit		No Hit		No Hit
	No Hit		No Hit		No Hit		No Hit		No Hit		No Hit		No Hit		No Hit		No Hit		No Hit		No Hit		No Hit		No Hit		No Hit		No Hit		No Hit		No Hit		No Hit		No Hit		No Hit		No Hit		No Hit		No Hit		No Hit		No Hit
	No Hit		No Hit		No Hit		No Hit		No Hit		No Hit		No Hit		No Hit		No Hit		No Hit		No Hit		No Hit		No Hit		No Hit		No Hit		No Hit		No Hit		No Hit		No Hit		No Hit		No Hit		No Hit		No Hit		No Hit		No Hit
	No Hit		No Hit		No Hit		No Hit		No Hit		No Hit		No Hit		No Hit		No Hit		No Hit		No Hit		No Hit		No Hit		No Hit		No Hit		No Hit		No Hit		No Hit		No Hit		No Hit		No Hit		No Hit		No Hit		No Hit		No Hit
	No Hit		No Hit		No Hit		No Hit		No Hit		No Hit		No Hit		No Hit		No Hit		No Hit		No Hit		No Hit		No Hit		No Hit		No Hit		No Hit		No Hit		No Hit		No Hit		No Hit		No Hit		No Hit		No Hit		No Hit		No Hit
	No Hit		No Hit		No Hit		No Hit		No Hit		No Hit		No Hit		No Hit		No Hit		No Hit		No Hit		No Hit		No Hit		No Hit		No Hit		No Hit		No Hit		No Hit		No Hit		No Hit		No Hit		No Hit		No Hit		No Hit		No Hit
	No Hit		No Hit		No Hit		No Hit		No Hit		No Hit		No Hit		No Hit		No Hit		No Hit		No Hit		No Hit		No Hit		No Hit		No Hit		No Hit		No Hit		No Hit		No Hit		No Hit		No Hit		No Hit		No Hit		No Hit		No Hit
	No Hit		No Hit		No Hit		No Hit		No Hit		No Hit		No Hit		No Hit		No Hit		No Hit		No Hit		No Hit		No Hit		No Hit		No Hit		No Hit		No Hit		No Hit		No Hit		No Hit		No Hit		No Hit		No Hit		No Hit		No Hit
	No Hit		No Hit		No Hit		No Hit		No Hit		No Hit		No Hit		No Hit		No Hit		No Hit		No Hit		No Hit		No Hit		No Hit		No Hit		No Hit		No Hit		No Hit		No Hit		No Hit		No Hit		No Hit		No Hit		No Hit		No Hit
	No Hit		No Hit		No Hit		No Hit		No Hit		No Hit		No Hit		No Hit		No Hit		No Hit		No Hit		No Hit		No Hit		No Hit		No Hit		No Hit		No Hit		No Hit		No Hit		No Hit		No Hit		No Hit		No Hit		No Hit		No Hit
	No Hit		No Hit		No Hit		No Hit		No Hit		No Hit		No Hit		No Hit		No Hit		No Hit		No Hit		No Hit		No Hit		No Hit		No Hit		No Hit		No Hit		No Hit		No Hit		No Hit		No Hit		No Hit		No Hit		No Hit		No Hit
	No Hit		No Hit		No Hit		No Hit		No Hit		No Hit		No Hit		No Hit		No Hit		No Hit		No Hit		No Hit		No Hit		No Hit		No Hit		No Hit		No Hit		No Hit		No Hit		No Hit		No Hit		No Hit		No Hit		No Hit		No Hit
	No Hit		No Hit		No Hit		No Hit		No Hit		No Hit		No Hit		No Hit		No Hit		No Hit		No Hit		No Hit		No Hit		No Hit		No Hit		No Hit		No Hit		No Hit		No Hit		No Hit		No Hit		No Hit		No Hit		No Hit		No Hit
	No Hit		No Hit		No Hit		No Hit		No Hit		No Hit		No Hit		No Hit		No Hit		No Hit		No Hit		No Hit		No Hit		No Hit		No Hit		No Hit		No Hit		No Hit		No Hit		No Hit		No Hit		No Hit		No Hit		No Hit		No Hit
	No Hit		No Hit		No Hit		No Hit		No Hit		No Hit		No Hit		No Hit		No Hit		No Hit		No Hit		No Hit		No Hit		No Hit		No Hit		No Hit		No Hit		No Hit		No Hit		No Hit		No Hit		No Hit		No Hit		No Hit		No Hit
	No Hit		No Hit		No Hit		No Hit		No Hit		No Hit		No Hit		No Hit		No Hit		No Hit		No Hit		No Hit		No Hit		No Hit		No Hit		No Hit		No Hit		No Hit		No Hit		No Hit		No Hit		No Hit		No Hit		No Hit		No Hit
	No Hit		No Hit		No Hit		No Hit		No Hit		No Hit		No Hit		No Hit		No Hit		No Hit		No Hit		No Hit		No Hit		No Hit		No Hit		No Hit		No Hit		No Hit		No Hit		No Hit		No Hit		No Hit		No Hit		No Hit		No Hit
	No Hit		No Hit		No Hit		No Hit		No Hit		No Hit		No Hit		No Hit		No Hit		No Hit		No Hit		No Hit		No Hit		No Hit		No Hit		No Hit		No Hit		No Hit		No Hit		No Hit		No Hit		No Hit		No Hit		No Hit		No Hit
	No Hit		No Hit		No Hit		No Hit		No Hit		No Hit		No Hit		No Hit		No Hit		No Hit		No Hit		No Hit		No Hit		No Hit		No Hit		No Hit		No Hit		No Hit		No Hit		No Hit		No Hit		No Hit		No Hit		No Hit		No Hit
	No Hit		No Hit		No Hit		No Hit		No Hit		No Hit		No Hit		No Hit		No Hit		No Hit		No Hit		No Hit		No Hit		No Hit		No Hit		No Hit		No Hit		No Hit		No Hit		No Hit		No Hit		No Hit		No Hit		No Hit		No Hit
	No Hit		No Hit		No Hit		No Hit		No Hit		No Hit		No Hit		No Hit		No Hit		No Hit		No Hit		No Hit		No Hit		No Hit		No Hit		No Hit		No Hit		No Hit		No Hit		No Hit		No Hit		No Hit		No Hit		No Hit		No Hit
	No Hit		No Hit		No Hit		No Hit		No Hit		No Hit		No Hit		No Hit		No Hit		No Hit		No Hit		No Hit		No Hit		No Hit		No Hit		No Hit		No Hit		No Hit		No Hit		No Hit		No Hit		No Hit		No Hit		No Hit		No Hit
	No Hit		No Hit		No Hit		No Hit		No Hit		No Hit		No Hit		No Hit		No Hit		No Hit		No Hit		No Hit		No Hit		No Hit		No Hit		No Hit		No Hit		No Hit		No Hit		No Hit		No Hit		No Hit		No Hit		No Hit		No Hit
	No Hit		No Hit		No Hit		No Hit		No Hit		No Hit		No Hit		No Hit		No Hit		No Hit		No Hit		No Hit		No Hit		No Hit		No Hit		No Hit		No Hit		No Hit		No Hit		No Hit		No Hit		No Hit		No Hit		No Hit		No Hit
	No Hit		No Hit		No Hit		No Hit		No Hit		No Hit		No Hit		No Hit		No Hit		No Hit		No Hit		No Hit		No Hit		No Hit		No Hit		No Hit		No Hit		No Hit		No Hit		No Hit		No Hit		No Hit		No Hit		No Hit		No Hit
	No Hit		No Hit		No Hit		No Hit		No Hit		No Hit		No Hit		No Hit		No Hit		No Hit		No Hit		No Hit		No Hit		No Hit		No Hit		No Hit		No Hit		No Hit		No Hit		No Hit		No Hit		No Hit		No Hit		No Hit		No Hit
	No Hit		No Hit		No Hit		No Hit		No Hit		No Hit		No Hit		No Hit		No Hit		No Hit		No Hit		No Hit		No Hit		No Hit		No Hit		No Hit		No Hit		No Hit		No Hit		No Hit		No Hit		No Hit		No Hit		No Hit		No Hit
	No Hit		No Hit		No Hit		No Hit		No Hit		No Hit		No Hit		No Hit		No Hit		No Hit		No Hit		No Hit		No Hit		No Hit		No Hit		No Hit		No Hit		No Hit		No Hit		No Hit		No Hit		No Hit		No Hit		No Hit		No Hit
	No Hit		No Hit		No Hit		No Hit		No Hit		No Hit		No Hit		No Hit		No Hit		No Hit		No Hit		No Hit		No Hit		No Hit		No Hit		No Hit		No Hit		No Hit		No Hit		No Hit		No Hit		No Hit		No Hit		No Hit		No Hit
	No Hit		No Hit		No Hit		No Hit		No Hit		No Hit		No Hit		No Hit		No Hit		No Hit		No Hit		No Hit		No Hit		No Hit		No Hit		No Hit		No Hit		No Hit		No Hit		No Hit		No Hit		No Hit		No Hit		No Hit		No Hit
	No Hit		No Hit		No Hit		No Hit		No Hit		No Hit		No Hit		No Hit		No Hit		No Hit		No Hit		No Hit		No Hit		No Hit		No Hit		No Hit		No Hit		No Hit		No Hit		No Hit		No Hit		No Hit		No Hit		No Hit		No Hit
	No Hit		No Hit		No Hit		No Hit		No Hit		No Hit		No Hit		No Hit		No Hit		No Hit		No Hit		No Hit		No Hit		No Hit		No Hit		No Hit		No Hit		No Hit		No Hit		No Hit		No Hit		No Hit		No Hit		No Hit		No Hit
	No Hit		No Hit		No Hit		No Hit		No Hit		No Hit		No Hit		No Hit		No Hit		No Hit		No Hit		No Hit		No Hit		No Hit		No Hit		No Hit		No Hit		No Hit		No Hit		No Hit		No Hit		No Hit		No Hit		No Hit		No Hit
	No Hit		No Hit		No Hit		No Hit		No Hit		No Hit		No Hit		No Hit		No Hit		No Hit		No Hit		No Hit		No Hit		No Hit		No Hit		No Hit		No Hit		No Hit		No Hit		No Hit		No Hit		No Hit		No Hit		No Hit		No Hit
	No Hit		No Hit		No Hit		No Hit		No Hit		No Hit		No Hit		No Hit		No Hit		No Hit		No Hit		No Hit		No Hit		No Hit		No Hit		No Hit		No Hit		No Hit		No Hit		No Hit		No Hit		No Hit		No Hit		No Hit		No Hit
	No Hit		No Hit		No Hit		No Hit		No Hit		No Hit		No Hit		No Hit		No Hit		No Hit		No Hit		No Hit		No Hit		No Hit		No Hit		No Hit		No Hit		No Hit		No Hit		No Hit		No Hit		No Hit		No Hit		No Hit		No Hit
	No Hit		No Hit		No Hit		No Hit		No Hit		No Hit		No Hit		No Hit		No Hit		No Hit		No Hit		No Hit		No Hit		No Hit		No Hit		No Hit		No Hit		No Hit		No Hit		No Hit		No Hit		No Hit		No Hit		No Hit		No Hit
	No Hit		No Hit		No Hit		No Hit		No Hit		No Hit		No Hit		No Hit		No Hit		No Hit		No Hit		No Hit		No Hit		No Hit		No Hit		No Hit		No Hit		No Hit		No Hit		No Hit		No Hit		No Hit		No Hit		No Hit		No Hit
	No Hit		No Hit		No Hit		No Hit		No Hit		No Hit		No Hit		No Hit		No Hit		No Hit		No Hit		No Hit		No Hit		No Hit		No Hit		No Hit		No Hit		No Hit		No Hit		No Hit		No Hit		No Hit		No Hit		No Hit		No Hit
	No Hit		No Hit		No Hit		No Hit		No Hit		No Hit		No Hit		No Hit		No Hit		No Hit		No Hit		No Hit		No Hit		No Hit		No Hit		No Hit		No Hit		No Hit		No Hit		No Hit		No Hit		No Hit		No Hit		No Hit		No Hit
	No Hit		No Hit		No Hit		No Hit		No Hit		No Hit		No Hit		No Hit		No Hit		No Hit		No Hit		No Hit		No Hit		No Hit		No Hit		No Hit		No Hit		No Hit		No Hit		No Hit		No Hit		No Hit		No Hit		No Hit		No Hit
	No Hit		No Hit		No Hit		No Hit		No Hit		No Hit		No Hit		No Hit		No Hit		No Hit		No Hit		No Hit		No Hit		No Hit		No Hit		No Hit		No Hit		No Hit		No Hit		No Hit		No Hit		No Hit		No Hit		No Hit		No Hit
	No Hit		No Hit		No Hit		No Hit		No Hit		No Hit		No Hit		No Hit		No Hit		No Hit		No Hit		No Hit		No Hit		No Hit		No Hit		No Hit		No Hit		No Hit		No Hit		No Hit		No Hit		No Hit		No Hit		No Hit		No Hit
	No Hit		No Hit		No Hit		No Hit		No Hit		No Hit		No Hit		No Hit		No Hit		No Hit		No Hit		No Hit		No Hit		No Hit		No Hit		No Hit		No Hit		No Hit		No Hit		No Hit		No Hit		No Hit		No Hit		No Hit		No Hit
	No Hit		No Hit		No Hit		No Hit		No Hit		No Hit		No Hit		No Hit		No Hit		No Hit		No Hit		No Hit		No Hit		No Hit		No Hit		No Hit		No Hit		No Hit		No Hit		No Hit		No Hit		No Hit		No Hit		No Hit		No Hit
	No Hit		No Hit		No Hit		No Hit		No Hit		No Hit		No Hit		No Hit		No Hit		No Hit		No Hit		No Hit		No Hit		No Hit		No Hit		No Hit		No Hit		No Hit		No Hit		No Hit		No Hit		No Hit		No Hit		No Hit		No Hit
	No Hit		No Hit		No Hit		No Hit		No Hit		No Hit		No Hit		No Hit		No Hit		No Hit		No Hit		No Hit		No Hit		No Hit		No Hit		No Hit		No Hit		No Hit		No Hit		No Hit		No Hit		No Hit		No Hit		No Hit		No Hit
	No Hit		No Hit		No Hit		No Hit		No Hit		No Hit		No Hit		No Hit		No Hit		No Hit		No Hit		No Hit		No Hit		No Hit		No Hit		No Hit		No Hit		No Hit		No Hit		No Hit		No Hit		No Hit		No Hit		No Hit		No Hit
	No Hit		No Hit		No Hit		No Hit		No Hit		No Hit		No Hit		No Hit		No Hit		No Hit		No Hit		No Hit		No Hit		No Hit		No Hit		No Hit		No Hit		No Hit		No Hit		No Hit		No Hit		No Hit		No Hit		No Hit		No Hit
	No Hit		No Hit		No Hit		No Hit		No Hit		No Hit		No Hit		No Hit		No Hit		No Hit		No Hit		No Hit		No Hit		No Hit		No Hit		No Hit		No Hit		No Hit		No Hit		No Hit		No Hit		No Hit		No Hit		No Hit		No Hit
	No Hit		No Hit		No Hit		No Hit		No Hit		No Hit		No Hit		No Hit		No Hit		No Hit		No Hit		No Hit		No Hit		No Hit		No Hit		No Hit		No Hit		No Hit		No Hit		No Hit		No Hit		No Hit		No Hit		No Hit		No Hit
	No Hit		No Hit		No Hit		No Hit		No Hit		No Hit		No Hit		No Hit		No Hit		No Hit		No Hit		No Hit		No Hit		No Hit		No Hit		No Hit		No Hit		No Hit		No Hit		No Hit		No Hit		No Hit		No Hit		No Hit		No Hit
	No Hit		No Hit		No Hit		No Hit		No Hit		No Hit		No Hit		No Hit		No Hit		No Hit		No Hit		No Hit		No Hit		No Hit		No Hit		No Hit		No Hit		No Hit		No Hit		No Hit		No Hit		No Hit		No Hit		No Hit		No Hit
	No Hit		No Hit		No Hit		No Hit		No Hit		No Hit		No Hit		No Hit		No Hit		No Hit		No Hit		No Hit		No Hit		No Hit		No Hit		No Hit		No Hit		No Hit		No Hit		No Hit		No Hit		No Hit		No Hit		No Hit		No Hit
	No Hit		No Hit		No Hit		No Hit		No Hit		No Hit		No Hit		No Hit		No Hit		No Hit		No Hit		No Hit		No Hit		No Hit		No Hit		No Hit		No Hit		No Hit		No Hit		No Hit		No Hit		No Hit		No Hit		No Hit		No Hit
	No Hit		No Hit		No Hit		No Hit		No Hit		No Hit		No Hit		No Hit		No Hit		No Hit		No Hit		No Hit		No Hit		No Hit		No Hit		No Hit		No Hit		No Hit		No Hit		No Hit		No Hit		No Hit		No Hit		No Hit		No Hit
	No Hit		No Hit		No Hit		No Hit		No Hit		No Hit		No Hit		No Hit		No Hit		No Hit		No Hit		No Hit		No Hit		No Hit		No Hit		No Hit		No Hit		No Hit		No Hit		No Hit		No Hit		No Hit		No Hit		No Hit		No Hit
	No Hit		No Hit		No Hit		No Hit		No Hit		No Hit		No Hit		No Hit		No Hit		No Hit		No Hit		No Hit		No Hit		No Hit		No Hit		No Hit		No Hit		No Hit		No Hit		No Hit		No Hit		No Hit		No Hit		No Hit		No Hit
	No Hit		No Hit		No Hit		No Hit		No Hit		No Hit		No Hit		No Hit		No Hit		No Hit		No Hit		No Hit		No Hit		No Hit		No Hit		No Hit		No Hit		No Hit		No Hit		No Hit		No Hit		No Hit		No Hit		No Hit		No Hit
	No Hit		No Hit		No Hit		No Hit		No Hit		No Hit		No Hit		No Hit		No Hit		No Hit		No Hit		No Hit		No Hit		No Hit		No Hit		No Hit		No Hit		No Hit		No Hit		No Hit		No Hit		No Hit		No Hit		No Hit		No Hit
	No Hit		No Hit		No Hit		No Hit		No Hit		No Hit		No Hit		No Hit		No Hit		No Hit		No Hit		No Hit		No Hit		No Hit		No Hit		No Hit		No Hit		No Hit		No Hit		No Hit		No Hit		No Hit		No Hit		No Hit		No Hit
	No Hit		No Hit		No Hit		No Hit		No Hit		No Hit		No Hit		No Hit		No Hit		No Hit		No Hit		No Hit		No Hit		No Hit		No Hit		No Hit		No Hit		No Hit		No Hit		No Hit		No Hit		No Hit		No Hit		No Hit		No Hit
	No Hit		No Hit		No Hit		No Hit		No Hit		No Hit		No Hit		No Hit		No Hit		No Hit		No Hit		No Hit		No Hit		No Hit		No Hit		No Hit		No Hit		No Hit		No Hit		No Hit		No Hit		No Hit		No Hit		No Hit		No Hit
	No Hit		No Hit		No Hit		No Hit		No Hit		No Hit		No Hit		No Hit		No Hit		No Hit		No Hit		No Hit		No Hit		No Hit		No Hit		No Hit		No Hit		No Hit		No Hit		No Hit		No Hit		No Hit		No Hit		No Hit		No Hit
	No Hit		No Hit		No Hit		No Hit		No Hit		No Hit		No Hit		No Hit		No Hit		No Hit		No Hit		No Hit		No Hit		No Hit		No Hit		No Hit		No Hit		No Hit		No Hit		No Hit		No Hit		No Hit		No Hit		No Hit		No Hit
	No Hit		No Hit		No Hit		No Hit		No Hit		No Hit		No Hit		No Hit		No Hit		No Hit		No Hit		No Hit		No Hit		No Hit		No Hit		No Hit		No Hit		No Hit		No Hit		No Hit		No Hit		No Hit		No Hit		No Hit		No Hit
	No Hit		No Hit		No Hit		No Hit		No Hit		No Hit		No Hit		No Hit		No Hit		No Hit		No Hit		No Hit		No Hit		No Hit		No Hit		No Hit		No Hit		No Hit		No Hit		No Hit		No Hit		No Hit		No Hit		No Hit		No Hit
	No Hit		No Hit		No Hit		No Hit		No Hit		No Hit		No Hit		No Hit		No Hit		No Hit		No Hit		No Hit		No Hit		No Hit		No Hit		No Hit		No Hit		No Hit		No Hit		No Hit		No Hit		No Hit		No Hit		No Hit		No Hit
	No Hit		No Hit		No Hit		No Hit		No Hit		No Hit		No Hit		No Hit		No Hit		No Hit		No Hit		No Hit		No Hit		No Hit		No Hit		No Hit		No Hit		No Hit		No Hit		No Hit		No Hit		No Hit		No Hit		No Hit		No Hit
	No Hit		No Hit		No Hit		No Hit		No Hit		No Hit		No Hit		No Hit		No Hit		No Hit		No Hit		No Hit		No Hit		No Hit		No Hit		No Hit		No Hit		No Hit		No Hit		No Hit		No Hit		No Hit		No Hit		No Hit		No Hit
	No Hit		No Hit		No Hit		No Hit		No Hit		No Hit		No Hit		No Hit		No Hit		No Hit		No Hit		No Hit		No Hit		No Hit		No Hit		No Hit		No Hit		No Hit		No Hit		No Hit		No Hit		No Hit		No Hit		No Hit		No Hit
	No Hit		No Hit		No Hit		No Hit		No Hit		No Hit		No Hit		No Hit		No Hit		No Hit		No Hit		No Hit		No Hit		No Hit		No Hit		No Hit		No Hit		No Hit		No Hit		No Hit		No Hit		No Hit		No Hit		No Hit		No Hit
	No Hit		No Hit		No Hit		No Hit		No Hit		No Hit		No Hit		No Hit		No Hit		No Hit		No Hit		No Hit		No Hit		No Hit		No Hit		No Hit		No Hit		No Hit		No Hit		No Hit		No Hit		No Hit		No Hit		No Hit		No Hit
	No Hit		No Hit		No Hit		No Hit		No Hit		No Hit		No Hit		No Hit		No Hit		No Hit		No Hit		No Hit		No Hit		No Hit		No Hit		No Hit		No Hit		No Hit		No Hit		No Hit		No Hit		No Hit		No Hit		No Hit		No Hit
	No Hit		No Hit		No Hit		No Hit		No Hit		No Hit		No Hit		No Hit		No Hit		No Hit		No Hit		No Hit		No Hit		No Hit		No Hit		No Hit		No Hit		No Hit		No Hit		No Hit		No Hit		No Hit		No Hit		No Hit		No Hit
	No Hit		No Hit		No Hit		No Hit		No Hit		No Hit		No Hit		No Hit		No Hit		No Hit		No Hit		No Hit		No Hit		No Hit		No Hit		No Hit		No Hit		No Hit		No Hit		No Hit		No Hit		No Hit		No Hit		No Hit		No Hit
	No Hit		No Hit		No Hit		No Hit		No Hit		No Hit		No Hit		No Hit		No Hit		No Hit		No Hit		No Hit		No Hit		No Hit		No Hit		No Hit		No Hit		No Hit		No Hit		No Hit		No Hit		No Hit		No Hit		No Hit		No Hit
	No Hit		No Hit		No Hit		No Hit		No Hit		No Hit		No Hit		No Hit		No Hit		No Hit		No Hit		No Hit		No Hit		No Hit		No Hit		No Hit		No Hit		No Hit		No Hit		No Hit		No Hit		No Hit		No Hit		No Hit		No Hit
	No Hit		No Hit		No Hit		No Hit		No Hit		No Hit		No Hit		No Hit		No Hit		No Hit		No Hit		No Hit		No Hit		No Hit		No Hit		No Hit		No Hit		No Hit		No Hit		No Hit		No Hit		No Hit		No Hit		No Hit		No Hit
	No Hit		No Hit		No Hit		No Hit		No Hit		No Hit		No Hit		No Hit		No Hit		No Hit		No Hit		No Hit		No Hit		No Hit		No Hit		No Hit		No Hit		No Hit		No Hit		No Hit		No Hit		No Hit		No Hit		No Hit		No Hit
	No Hit		No Hit		No Hit		No Hit		No Hit		No Hit		No Hit		No Hit		No Hit		No Hit		No Hit		No Hit		No Hit		No Hit		No Hit		No Hit		No Hit		No Hit		No Hit		No Hit		No Hit		No Hit		No Hit		No Hit		No Hit
	No Hit		No Hit		No Hit		No Hit		No Hit		No Hit		No Hit		No Hit		No Hit		No Hit		No Hit		No Hit		No Hit		No Hit		No Hit		No Hit		No Hit		No Hit		No Hit		No Hit		No Hit		No Hit		No Hit		No Hit		No Hit
	No Hit		No Hit		No Hit		No Hit		No Hit		No Hit		No Hit		No Hit		No Hit		No Hit		No Hit		No Hit		No Hit		No Hit		No Hit		No Hit		No Hit		No Hit		No Hit		No Hit		No Hit		No Hit		No Hit		No Hit		No Hit
	No Hit		No Hit		No Hit		No Hit		No Hit		No Hit		No Hit		No Hit		No Hit		No Hit		No Hit		No Hit		No Hit		No Hit		No Hit		No Hit		No Hit		No Hit		No Hit		No Hit		No Hit		No Hit		No Hit		No Hit		No Hit
	No Hit		No Hit		No Hit		No Hit		No Hit		No Hit		No Hit		No Hit		No Hit		No Hit		No Hit		No Hit		No Hit		No Hit		No Hit		No Hit		No Hit		No Hit		No Hit		No Hit		No Hit		No Hit		No Hit		No Hit		No Hit
	No Hit		No Hit		No Hit		No Hit		No Hit		No Hit		No Hit		No Hit		No Hit		No Hit		No Hit		No Hit		No Hit		No Hit		No Hit		No Hit		No Hit		No Hit		No Hit		No Hit		No Hit		No Hit		No Hit		No Hit		No Hit
	No Hit		No Hit		No Hit		No Hit		No Hit		No Hit		No Hit		No Hit		No Hit		No Hit		No Hit		No Hit		No Hit		No Hit		No Hit		No Hit		No Hit		No Hit		No Hit		No Hit		No Hit		No Hit		No Hit		No Hit		No Hit
	No Hit		No Hit		No Hit		No Hit		No Hit		No Hit		No Hit		No Hit		No Hit		No Hit		No Hit		No Hit		No Hit		No Hit		No Hit		No Hit		No Hit		No Hit		No Hit		No Hit		No Hit		No Hit		No Hit		No Hit		No Hit
	No Hit		No Hit		No Hit		No Hit		No Hit		No Hit		No Hit		No Hit		No Hit		No Hit		No Hit		No Hit		No Hit		No Hit		No Hit		No Hit		No Hit		No Hit		No Hit		No Hit		No Hit		No Hit		No Hit		No Hit		No Hit
	No Hit		No Hit		No Hit		No Hit		No Hit		No Hit		No Hit		No Hit		No Hit		No Hit		No Hit		No Hit		No Hit		No Hit		No Hit		No Hit		No Hit		No Hit		No Hit		No Hit		No Hit		No Hit		No Hit		No Hit		No Hit
	No Hit		No Hit		No Hit		No Hit		No Hit		No Hit		No Hit		No Hit		No Hit		No Hit		No Hit		No Hit		No Hit		No Hit		No Hit		No Hit		No Hit		No Hit		No Hit		No Hit		No Hit		No Hit		No Hit		No Hit		No Hit
	No Hit		No Hit		No Hit		No Hit		No Hit		No Hit		No Hit		No Hit		No Hit		No Hit		No Hit		No Hit		No Hit		No Hit		No Hit		No Hit		No Hit		No Hit		No Hit		No Hit		No Hit		No Hit		No Hit		No Hit		No Hit
	No Hit		No Hit		No Hit		No Hit		No Hit		No Hit		No Hit		No Hit		No Hit		No Hit		No Hit		No Hit		No Hit		No Hit		No Hit		No Hit		No Hit		No Hit		No Hit		No Hit		No Hit		No Hit		No Hit		No Hit		No Hit
	No Hit		No Hit		No Hit		No Hit		No Hit		No Hit		No Hit		No Hit		No Hit		No Hit		No Hit		No Hit		No Hit		No Hit		No Hit		No Hit		No Hit		No Hit		No Hit		No Hit		No Hit		No Hit		No Hit		No Hit		No Hit
	No Hit		No Hit		No Hit		No Hit		No Hit		No Hit		No Hit		No Hit		No Hit		No Hit		No Hit		No Hit		No Hit		No Hit		No Hit		No Hit		No Hit		No Hit		No Hit		No Hit		No Hit		No Hit		No Hit		No Hit		No Hit
	No Hit		No Hit		No Hit		No Hit		No Hit		No Hit		No Hit		No Hit		No Hit		No Hit		No Hit		No Hit		No Hit		No Hit		No Hit		No Hit		No Hit		No Hit		No Hit		No Hit		No Hit		No Hit		No Hit		No Hit		No Hit
	No Hit		No Hit		No Hit		No Hit		No Hit		No Hit		No Hit		No Hit		No Hit		No Hit		No Hit		No Hit		No Hit		No Hit		No Hit		No Hit		No Hit		No Hit		No Hit		No Hit		No Hit		No Hit		No Hit		No Hit		No Hit
	No Hit		No Hit		No Hit		No Hit		No Hit		No Hit		No Hit		No Hit		No Hit		No Hit		No Hit		No Hit		No Hit		No Hit		No Hit		No Hit		No Hit		No Hit		No Hit		No Hit		No Hit		No Hit		No Hit		No Hit		No Hit
	No Hit		No Hit		No Hit		No Hit		No Hit		No Hit		No Hit		No Hit		No Hit		No Hit		No Hit		No Hit		No Hit		No Hit		No Hit		No Hit		No Hit		No Hit		No Hit		No Hit		No Hit		No Hit		No Hit		No Hit		No Hit
	No Hit		No Hit		No Hit		No Hit		No Hit		No Hit		No Hit		No Hit		No Hit		No Hit		No Hit		No Hit		No Hit		No Hit		No Hit		No Hit		No Hit		No Hit		No Hit		No Hit		No Hit		No Hit		No Hit		No Hit		No Hit
	No Hit		No Hit		No Hit		No Hit		No Hit		No Hit		No Hit		No Hit		No Hit		No Hit		No Hit		No Hit		No Hit		No Hit		No Hit		No Hit		No Hit		No Hit		No Hit		No Hit		No Hit		No Hit		No Hit		No Hit		No Hit
	No Hit		No Hit		No Hit		No Hit		No Hit		No Hit		No Hit		No Hit		No Hit		No Hit		No Hit		No Hit		No Hit		No Hit		No Hit		No Hit		No Hit		No Hit		No Hit		No Hit		No Hit		No Hit		No Hit		No Hit		No Hit
	No Hit		No Hit		No Hit		No Hit		No Hit		No Hit		No Hit		No Hit		No Hit		No Hit		No Hit		No Hit		No Hit		No Hit		No Hit		No Hit		No Hit		No Hit		No Hit		No Hit		No Hit		No Hit		No Hit		No Hit		No Hit
	No Hit		No Hit		No Hit		No Hit		No Hit		No Hit		No Hit		No Hit		No Hit		No Hit		No Hit		No Hit		No Hit		No Hit		No Hit		No Hit		No Hit		No Hit		No Hit		No Hit		No Hit		No Hit		No Hit		No Hit		No Hit
	No Hit		No Hit		No Hit		No Hit		No Hit		No Hit		No Hit		No Hit		No Hit		No Hit		No Hit		No Hit		No Hit		No Hit		No Hit		No Hit		No Hit		No Hit		No Hit		No Hit		No Hit		No Hit		No Hit		No Hit		No Hit
	No Hit		No Hit		No Hit		No Hit		No Hit		No Hit		No Hit		No Hit		No Hit		No Hit		No Hit		No Hit		No Hit		No Hit		No Hit		No Hit		No Hit		No Hit		No Hit		No Hit		No Hit		No Hit		No Hit		No Hit		No Hit
	No Hit		No Hit		No Hit		No Hit		No Hit		No Hit		No Hit		No Hit		No Hit		No Hit		No Hit		No Hit		No Hit		No Hit		No Hit		No Hit		No Hit		No Hit		No Hit		No Hit		No Hit		No Hit		No Hit		No Hit		No Hit
	No Hit		No Hit		No Hit		No Hit		No Hit		No Hit		No Hit		No Hit		No Hit		No Hit		No Hit		No Hit		No Hit		No Hit		No Hit		No Hit		No Hit		No Hit		No Hit		No Hit		No Hit		No Hit		No Hit		No Hit		No Hit
	No Hit		No Hit		No Hit		No Hit		No Hit		No Hit		No Hit		No Hit		No Hit		No Hit		No Hit		No Hit		No Hit		No Hit		No Hit		No Hit		No Hit		No Hit		No Hit		No Hit		No Hit		No Hit		No Hit		No Hit		No Hit
	No Hit		No Hit		No Hit		No Hit		No Hit		No Hit		No Hit		No Hit		No Hit		No Hit		No Hit		No Hit		No Hit		No Hit		No Hit		No Hit		No Hit		No Hit		No Hit		No Hit		No Hit		No Hit		No Hit		No Hit		No Hit
	No Hit		No Hit		No Hit		No Hit		No Hit		No Hit		No Hit		No Hit		No Hit		No Hit		No Hit		No Hit		No Hit		No Hit		No Hit		No Hit		No Hit		No Hit		No Hit		No Hit		No Hit		No Hit		No Hit		No Hit		No Hit
	No Hit		No Hit		No Hit		No Hit		No Hit		No Hit		No Hit		No Hit		No Hit		No Hit		No Hit		No Hit		No Hit		No Hit		No Hit		No Hit		No Hit		No Hit		No Hit		No Hit		No Hit		No Hit		No Hit		No Hit		No Hit
	No Hit		No Hit		No Hit		No Hit		No Hit		No Hit		No Hit		No Hit		No Hit		No Hit		No Hit		No Hit		No Hit		No Hit		No Hit		No Hit		No Hit		No Hit		No Hit		No Hit		No Hit		No Hit		No Hit		No Hit		No Hit
	No Hit		No Hit		No Hit		No Hit		No Hit		No Hit		No Hit		No Hit		No Hit		No Hit		No Hit		No Hit		No Hit		No Hit		No Hit		No Hit		No Hit		No Hit		No Hit		No Hit		No Hit		No Hit		No Hit		No Hit		No Hit
	No Hit		No Hit		No Hit		No Hit		No Hit		No Hit		No Hit		No Hit		No Hit		No Hit		No Hit		No Hit		No Hit		No Hit		No Hit		No Hit		No Hit		No Hit		No Hit		No Hit		No Hit		No Hit		No Hit		No Hit		No Hit
	No Hit		No Hit		No Hit		No Hit		No Hit		No Hit		No Hit		No Hit		No Hit		No Hit		No Hit		No Hit		No Hit		No Hit		No Hit		No Hit		No Hit		No Hit		No Hit		No Hit		No Hit		No Hit		No Hit		No Hit		No Hit
	No Hit		No Hit		No Hit		No Hit		No Hit		No Hit		No Hit		No Hit		No Hit		No Hit		No Hit		No Hit		No Hit		No Hit		No Hit		No Hit		No Hit		No Hit		No Hit		No Hit		No Hit		No Hit		No Hit		No Hit		No Hit
	No Hit		No Hit		No Hit		No Hit		No Hit		No Hit		No Hit		No Hit		No Hit		No Hit		No Hit		No Hit		No Hit		No Hit		No Hit		No Hit		No Hit		No Hit		No Hit		No Hit		No Hit		No Hit		No Hit		No Hit		No Hit
	No Hit		No Hit		No Hit		No Hit		No Hit		No Hit		No Hit		No Hit		No Hit		No Hit		No Hit		No Hit		No Hit		No Hit		No Hit		No Hit		No Hit		No Hit		No Hit		No Hit		No Hit		No Hit		No Hit		No Hit		No Hit
	No Hit		No Hit		No Hit		No Hit		No Hit		No Hit		No Hit		No Hit		No Hit		No Hit		No Hit		No Hit		No Hit		No Hit		No Hit		No Hit		No Hit		No Hit		No Hit		No Hit		No Hit		No Hit		No Hit		No Hit		No Hit
	No Hit		No Hit		No Hit		No Hit		No Hit		No Hit		No Hit		No Hit		No Hit		No Hit		No Hit		No Hit		No Hit		No Hit		No Hit		No Hit		No Hit		No Hit		No Hit		No Hit		No Hit		No Hit		No Hit		No Hit		No Hit
	No Hit		No Hit		No Hit		No Hit		No Hit		No Hit		No Hit		No Hit		No Hit		No Hit		No Hit		No Hit		No Hit		No Hit		No Hit		No Hit		No Hit		No Hit		No Hit		No Hit		No Hit		No Hit		No Hit		No Hit		No Hit
	No Hit		No Hit		No Hit		No Hit		No Hit		No Hit		No Hit		No Hit		No Hit		No Hit		No Hit		No Hit		No Hit		No Hit		No Hit		No Hit		No Hit		No Hit		No Hit		No Hit		No Hit		No Hit		No Hit		No Hit		No Hit
	No Hit		No Hit		No Hit		No Hit		No Hit		No Hit		No Hit		No Hit		No Hit		No Hit		No Hit		No Hit		No Hit		No Hit		No Hit		No Hit		No Hit		No Hit		No Hit		No Hit		No Hit		No Hit		No Hit		No Hit		No Hit
	No Hit		No Hit		No Hit		No Hit		No Hit		No Hit		No Hit		No Hit		No Hit		No Hit		No Hit		No Hit		No Hit		No Hit		No Hit		No Hit		No Hit		No Hit		No Hit		No Hit		No Hit		No Hit		No Hit		No Hit		No Hit
	No Hit		No Hit		No Hit		No Hit		No Hit		No Hit		No Hit		No Hit		No Hit		No Hit		No Hit		No Hit		No Hit		No Hit		No Hit		No Hit		No Hit		No Hit		No Hit		No Hit		No Hit		No Hit		No Hit		No Hit		No Hit
	No Hit		No Hit		No Hit		No Hit		No Hit		No Hit		No Hit		No Hit		No Hit		No Hit		No Hit		No Hit		No Hit		No Hit		No Hit		No Hit		No Hit		No Hit		No Hit		No Hit		No Hit		No Hit		No Hit		No Hit		No Hit
	No Hit		No Hit		No Hit		No Hit		No Hit		No Hit		No Hit		No Hit		No Hit		No Hit		No Hit		No Hit		No Hit		No Hit		No Hit		No Hit		No Hit		No Hit		No Hit		No Hit		No Hit		No Hit		No Hit		No Hit		No Hit
	No Hit		No Hit		No Hit		No Hit		No Hit		No Hit		No Hit		No Hit		No Hit		No Hit		No Hit		No Hit		No Hit		No Hit		No Hit		No Hit		No Hit		No Hit		No Hit		No Hit		No Hit		No Hit		No Hit		No Hit		No Hit
	No Hit		No Hit		No Hit		No Hit		No Hit		No Hit		No Hit		No Hit		No Hit		No Hit		No Hit		No Hit		No Hit		No Hit		No Hit		No Hit		No Hit		No Hit		No Hit		No Hit		No Hit		No Hit		No Hit		No Hit		No Hit
	No Hit		No Hit		No Hit		No Hit		No Hit		No Hit		No Hit		No Hit		No Hit		No Hit		No Hit		No Hit		No Hit		No Hit		No Hit		No Hit		No Hit		No Hit		No Hit		No Hit		No Hit		No Hit		No Hit		No Hit		No Hit
	No Hit		No Hit		No Hit		No Hit		No Hit		No Hit		No Hit		No Hit		No Hit		No Hit		No Hit		No Hit		No Hit		No Hit		No Hit		No Hit		No Hit		No Hit		No Hit		No Hit		No Hit		No Hit		No Hit		No Hit		No Hit
	No Hit		No Hit		No Hit		No Hit		No Hit		No Hit		No Hit		No Hit		No Hit		No Hit		No Hit		No Hit		No Hit		No Hit		No Hit		No Hit		No Hit		No Hit		No Hit		No Hit		No Hit		No Hit		No Hit		No Hit		No Hit
	No Hit		No Hit		No Hit		No Hit		No Hit		No Hit		No Hit		No Hit		No Hit		No Hit		No Hit		No Hit		No Hit		No Hit		No Hit		No Hit		No Hit		No Hit		No Hit		No Hit		No Hit		No Hit		No Hit		No Hit		No Hit
	No Hit		No Hit		No Hit		No Hit		No Hit		No Hit		No Hit		No Hit		No Hit		No Hit		No Hit		No Hit		No Hit		No Hit		No Hit		No Hit		No Hit		No Hit		No Hit		No Hit		No Hit		No Hit		No Hit		No Hit		No Hit
	No Hit		No Hit		No Hit		No Hit		No Hit		No Hit		No Hit		No Hit		No Hit		No Hit		No Hit		No Hit		No Hit		No Hit		No Hit		No Hit		No Hit		No Hit		No Hit		No Hit		No Hit		No Hit		No Hit		No Hit		No Hit
	No Hit		No Hit		No Hit		No Hit		No Hit		No Hit		No Hit		No Hit		No Hit		No Hit		No Hit		No Hit		No Hit		No Hit		No Hit		No Hit		No Hit		No Hit		No Hit		No Hit		No Hit		No Hit		No Hit		No Hit		No Hit
	No Hit		No Hit		No Hit		No Hit		No Hit		No Hit		No Hit		No Hit		No Hit		No Hit		No Hit		No Hit		No Hit		No Hit		No Hit		No Hit		No Hit		No Hit		No Hit		No Hit		No Hit		No Hit		No Hit		No Hit		No Hit
	No Hit		No Hit		No Hit		No Hit		No Hit		No Hit		No Hit		No Hit		No Hit		No Hit		No Hit		No Hit		No Hit		No Hit		No Hit		No Hit		No Hit		No Hit		No Hit		No Hit		No Hit		No Hit		No Hit		No Hit		No Hit
	No Hit		No Hit		No Hit		No Hit		No Hit		No Hit		No Hit		No Hit		No Hit		No Hit		No Hit		No Hit		No Hit		No Hit		No Hit		No Hit		No Hit		No Hit		No Hit		No Hit		No Hit		No Hit		No Hit		No Hit		No Hit
	No Hit		No Hit		No Hit		No Hit		No Hit		No Hit		No Hit		No Hit		No Hit		No Hit		No Hit		No Hit		No Hit		No Hit		No Hit		No Hit		No Hit		No Hit		No Hit		No Hit		No Hit		No Hit		No Hit		No Hit		No Hit
	No Hit		No Hit		No Hit		No Hit		No Hit		No Hit		No Hit		No Hit		No Hit		No Hit		No Hit		No Hit		No Hit		No Hit		No Hit		No Hit		No Hit		No Hit		No Hit		No Hit		No Hit		No Hit		No Hit		No Hit		No Hit
	No Hit		No Hit		No Hit		No Hit		No Hit		No Hit		No Hit		No Hit		No Hit		No Hit		No Hit		No Hit		No Hit		No Hit		No Hit		No Hit		No Hit		No Hit		No Hit		No Hit		No Hit		No Hit		No Hit		No Hit		No Hit
	No Hit		No Hit		No Hit		No Hit		No Hit		No Hit		No Hit		No Hit		No Hit		No Hit		No Hit		No Hit		No Hit		No Hit		No Hit		No Hit		No Hit		No Hit		No Hit		No Hit		No Hit		No Hit		No Hit		No Hit		No Hit
	No Hit		No Hit		No Hit		No Hit		No Hit		No Hit		No Hit		No Hit		No Hit		No Hit		No Hit		No Hit		No Hit		No Hit		No Hit		No Hit		No Hit		No Hit		No Hit		No Hit		No Hit		No Hit		No Hit		No Hit		No Hit
	No Hit		No Hit		No Hit		No Hit		No Hit		No Hit		No Hit		No Hit		No Hit		No Hit		No Hit		No Hit		No Hit		No Hit		No Hit		No Hit		No Hit		No Hit		No Hit		No Hit		No Hit		No Hit		No Hit		No Hit		No Hit
	No Hit		No Hit		No Hit		No Hit		No Hit		No Hit		No Hit		No Hit		No Hit		No Hit		No Hit		No Hit		No Hit		No Hit		No Hit		No Hit		No Hit		No Hit		No Hit		No Hit		No Hit		No Hit		No Hit		No Hit		No Hit
	No Hit		No Hit		No Hit		No Hit		No Hit		No Hit		No Hit		No Hit		No Hit		No Hit		No Hit		No Hit		No Hit		No Hit		No Hit		No Hit		No Hit		No Hit		No Hit		No Hit		No Hit		No Hit		No Hit		No Hit		No Hit
	No Hit		No Hit		No Hit		No Hit		No Hit		No Hit		No Hit		No Hit		No Hit		No Hit		No Hit		No Hit		No Hit		No Hit		No Hit		No Hit		No Hit		No Hit		No Hit		No Hit		No Hit		No Hit		No Hit		No Hit		No Hit
	No Hit		No Hit		No Hit		No Hit		No Hit		No Hit		No Hit		No Hit		No Hit		No Hit		No Hit		No Hit		No Hit		No Hit		No Hit		No Hit		No Hit		No Hit		No Hit		No Hit		No Hit		No Hit		No Hit		No Hit		No Hit
	No Hit		No Hit		No Hit		No Hit		No Hit		No Hit		No Hit		No Hit		No Hit		No Hit		No Hit		No Hit		No Hit		No Hit		No Hit		No Hit		No Hit		No Hit		No Hit		No Hit		No Hit		No Hit		No Hit		No Hit		No Hit
	No Hit		No Hit		No Hit		No Hit		No Hit		No Hit		No Hit		No Hit		No Hit		No Hit		No Hit		No Hit		No Hit		No Hit		No Hit		No Hit		No Hit		No Hit		No Hit		No Hit		No Hit		No Hit		No Hit		No Hit		No Hit
	No Hit		No Hit		No Hit		No Hit		No Hit		No Hit		No Hit		No Hit		No Hit		No Hit		No Hit		No Hit		No Hit		No Hit		No Hit		No Hit		No Hit		No Hit		No Hit		No Hit		No Hit		No Hit		No Hit		No Hit		No Hit
	No Hit		No Hit		No Hit		No Hit		No Hit		No Hit		No Hit		No Hit		No Hit		No Hit		No Hit		No Hit		No Hit		No Hit		No Hit		No Hit		No Hit		No Hit		No Hit		No Hit		No Hit		No Hit		No Hit		No Hit		No Hit
	No Hit		No Hit		No Hit		No Hit		No Hit		No Hit		No Hit		No Hit		No Hit		No Hit		No Hit		No Hit		No Hit		No Hit		No Hit		No Hit		No Hit		No Hit		No Hit		No Hit		No Hit		No Hit		No Hit		No Hit		No Hit
	No Hit		No Hit		No Hit		No Hit		No Hit		No Hit		No Hit		No Hit		No Hit		No Hit		No Hit		No Hit		No Hit		No Hit		No Hit		No Hit		No Hit		No Hit		No Hit		No Hit		No Hit		No Hit		No Hit		No Hit		No Hit
	No Hit		No Hit		No Hit		No Hit		No Hit		No Hit		No Hit		No Hit		No Hit		No Hit		No Hit		No Hit		No Hit		No Hit		No Hit		No Hit		No Hit		No Hit		No Hit		No Hit		No Hit		No Hit		No Hit		No Hit		No Hit
	No Hit		No Hit		No Hit		No Hit		No Hit		No Hit		No Hit		No Hit		No Hit		No Hit		No Hit		No Hit		No Hit		No Hit		No Hit		No Hit		No Hit		No Hit		No Hit		No Hit		No Hit		No Hit		No Hit		No Hit		No Hit
	No Hit		No Hit		No Hit		No Hit		No Hit		No Hit		No Hit		No Hit		No Hit		No Hit		No Hit		No Hit		No Hit		No Hit		No Hit		No Hit		No Hit		No Hit		No Hit		No Hit		No Hit		No Hit		No Hit		No Hit		No Hit
	No Hit		No Hit		No Hit		No Hit		No Hit		No Hit		No Hit		No Hit		No Hit		No Hit		No Hit		No Hit		No Hit		No Hit		No Hit		No Hit		No Hit		No Hit		No Hit		No Hit		No Hit		No Hit		No Hit		No Hit		No Hit
	No Hit		No Hit		No Hit		No Hit		No Hit		No Hit		No Hit		No Hit		No Hit		No Hit		No Hit		No Hit		No Hit		No Hit		No Hit		No Hit		No Hit		No Hit		No Hit		No Hit		No Hit		No Hit		No Hit		No Hit		No Hit
	No Hit		No Hit		No Hit		No Hit		No Hit		No Hit		No Hit		No Hit		No Hit		No Hit		No Hit		No Hit		No Hit		No Hit		No Hit		No Hit		No Hit		No Hit		No Hit		No Hit		No Hit		No Hit		No Hit		No Hit		No Hit
	No Hit		No Hit		No Hit		No Hit		No Hit		No Hit		No Hit		No Hit		No Hit		No Hit		No Hit		No Hit		No Hit		No Hit		No Hit		No Hit		No Hit		No Hit		No Hit		No Hit		No Hit		No Hit		No Hit		No Hit		No Hit
	No Hit		No Hit		No Hit		No Hit		No Hit		No Hit		No Hit		No Hit		No Hit		No Hit		No Hit		No Hit		No Hit		No Hit		No Hit		No Hit		No Hit		No Hit		No Hit		No Hit		No Hit		No Hit		No Hit		No Hit		No Hit
	No Hit		No Hit		No Hit		No Hit		No Hit		No Hit		No Hit		No Hit		No Hit		No Hit		No Hit		No Hit		No Hit		No Hit		No Hit		No Hit		No Hit		No Hit		No Hit		No Hit		No Hit		No Hit		No Hit		No Hit		No Hit
	No Hit		No Hit		No Hit		No Hit		No Hit		No Hit		No Hit		No Hit		No Hit		No Hit		No Hit		No Hit		No Hit		No Hit		No Hit		No Hit		No Hit		No Hit		No Hit		No Hit		No Hit		No Hit		No Hit		No Hit		No Hit
	No Hit		No Hit		No Hit		No Hit		No Hit		No Hit		No Hit		No Hit		No Hit		No Hit		No Hit		No Hit		No Hit		No Hit		No Hit		No Hit		No Hit		No Hit		No Hit		No Hit		No Hit		No Hit		No Hit		No Hit		No Hit
	No Hit		No Hit		No Hit		No Hit		No Hit		No Hit		No Hit		No Hit		No Hit		No Hit		No Hit		No Hit		No Hit		No Hit		No Hit		No Hit		No Hit		No Hit		No Hit		No Hit		No Hit		No Hit		No Hit		No Hit		No Hit
	No Hit		No Hit		No Hit		No Hit		No Hit		No Hit		No Hit		No Hit		No Hit		No Hit		No Hit		No Hit		No Hit		No Hit		No Hit		No Hit		No Hit		No Hit		No Hit		No Hit		No Hit		No Hit		No Hit		No Hit		No Hit
	No Hit		No Hit		No Hit		No Hit		No Hit		No Hit		No Hit		No Hit		No Hit		No Hit		No Hit		No Hit		No Hit		No Hit		No Hit		No Hit		No Hit		No Hit		No Hit		No Hit		No Hit		No Hit		No Hit		No Hit		No Hit
	No Hit		No Hit		No Hit		No Hit		No Hit		No Hit		No Hit		No Hit		No Hit		No Hit		No Hit		No Hit		No Hit		No Hit		No Hit		No Hit		No Hit		No Hit		No Hit		No Hit		No Hit		No Hit		No Hit		No Hit		No Hit
	No Hit		No Hit		No Hit		No Hit		No Hit		No Hit		No Hit		No Hit		No Hit		No Hit		No Hit		No Hit		No Hit		No Hit		No Hit		No Hit		No Hit		No Hit		No Hit		No Hit		No Hit		No Hit		No Hit		No Hit		No Hit
	No Hit		No Hit		No Hit		No Hit		No Hit		No Hit		No Hit		No Hit		No Hit		No Hit		No Hit		No Hit		No Hit		No Hit		No Hit		No Hit		No Hit		No Hit		No Hit		No Hit		No Hit		No Hit		No Hit		No Hit		No Hit
	No Hit		No Hit		No Hit		No Hit		No Hit		No Hit		No Hit		No Hit		No Hit		No Hit		No Hit		No Hit		No Hit		No Hit		No Hit		No Hit		No Hit		No Hit		No Hit		No Hit		No Hit		No Hit		No Hit		No Hit		No Hit
	No Hit		No Hit		No Hit		No Hit		No Hit		No Hit		No Hit		No Hit		No Hit		No Hit		No Hit		No Hit		No Hit		No Hit		No Hit		No Hit		No Hit		No Hit		No Hit		No Hit		No Hit		No Hit		No Hit		No Hit		No Hit
	No Hit		No Hit		No Hit		No Hit		No Hit		No Hit		No Hit		No Hit		No Hit		No Hit		No Hit		No Hit		No Hit		No Hit		No Hit		No Hit		No Hit		No Hit		No Hit		No Hit		No Hit		No Hit		No Hit		No Hit		No Hit
	No Hit		No Hit		No Hit		No Hit		No Hit		No Hit		No Hit		No Hit		No Hit		No Hit		No Hit		No Hit		No Hit		No Hit		No Hit		No Hit		No Hit		No Hit		No Hit		No Hit		No Hit		No Hit		No Hit		No Hit		No Hit
	No Hit		No Hit		No Hit		No Hit		No Hit		No Hit		No Hit		No Hit		No Hit		No Hit		No Hit		No Hit		No Hit		No Hit		No Hit		No Hit		No Hit		No Hit		No Hit		No Hit		No Hit		No Hit		No Hit		No Hit		No Hit
	No Hit		No Hit		No Hit		No Hit		No Hit		No Hit		No Hit		No Hit		No Hit		No Hit		No Hit		No Hit		No Hit		No Hit		No Hit		No Hit		No Hit		No Hit		No Hit		No Hit		No Hit		No Hit		No Hit		No Hit		No Hit
	No Hit		No Hit		No Hit		No Hit		No Hit		No Hit		No Hit		No Hit		No Hit		No Hit		No Hit		No Hit		No Hit		No Hit		No Hit		No Hit		No Hit		No Hit		No Hit		No Hit		No Hit		No Hit		No Hit		No Hit		No Hit
	No Hit		No Hit		No Hit		No Hit		No Hit		No Hit		No Hit		No Hit		No Hit		No Hit		No Hit		No Hit		No Hit		No Hit		No Hit		No Hit		No Hit		No Hit		No Hit		No Hit		No Hit		No Hit		No Hit		No Hit		No Hit
	No Hit		No Hit		No Hit		No Hit		No Hit		No Hit		No Hit		No Hit		No Hit		No Hit		No Hit		No Hit		No Hit		No Hit		No Hit		No Hit		No Hit		No Hit		No Hit		No Hit		No Hit		No Hit		No Hit		No Hit		No Hit
	No Hit		No Hit		No Hit		No Hit		No Hit		No Hit		No Hit		No Hit		No Hit		No Hit		No Hit		No Hit		No Hit		No Hit		No Hit		No Hit		No Hit		No Hit		No Hit		No Hit		No Hit		No Hit		No Hit		No Hit		No Hit
	No Hit		No Hit		No Hit		No Hit		No Hit		No Hit		No Hit		No Hit		No Hit		No Hit		No Hit		No Hit		No Hit		No Hit		No Hit		No Hit		No Hit		No Hit		No Hit		No Hit		No Hit		No Hit		No Hit		No Hit		No Hit
	No Hit		No Hit		No Hit		No Hit		No Hit		No Hit		No Hit		No Hit		No Hit		No Hit		No Hit		No Hit		No Hit		No Hit		No Hit		No Hit		No Hit		No Hit		No Hit		No Hit		No Hit		No Hit		No Hit		No Hit		No Hit
	No Hit		No Hit		No Hit		No Hit		No Hit		No Hit		No Hit		No Hit		No Hit		No Hit		No Hit		No Hit		No Hit		No Hit		No Hit		No Hit		No Hit		No Hit		No Hit		No Hit		No Hit		No Hit		No Hit		No Hit		No Hit
	No Hit		No Hit		No Hit		No Hit		No Hit		No Hit		No Hit		No Hit		No Hit		No Hit		No Hit		No Hit		No Hit		No Hit		No Hit		No Hit		No Hit		No Hit		No Hit		No Hit		No Hit		No Hit		No Hit		No Hit		No Hit
	No Hit		No Hit		No Hit		No Hit		No Hit		No Hit		No Hit		No Hit		No Hit		No Hit		No Hit		No Hit		No Hit		No Hit		No Hit		No Hit		No Hit		No Hit		No Hit		No Hit		No Hit		No Hit		No Hit		No Hit		No Hit
	No Hit		No Hit		No Hit		No Hit		No Hit		No Hit		No Hit		No Hit		No Hit		No Hit		No Hit		No Hit		No Hit		No Hit		No Hit		No Hit		No Hit		No Hit		No Hit		No Hit		No Hit		No Hit		No Hit		No Hit		No Hit
	No Hit		No Hit		No Hit		No Hit		No Hit		No Hit		No Hit		No Hit		No Hit		No Hit		No Hit		No Hit		No Hit		No Hit		No Hit		No Hit		No Hit		No Hit		No Hit		No Hit		No Hit		No Hit		No Hit		No Hit		No Hit
	No Hit		No Hit		No Hit		No Hit		No Hit		No Hit		No Hit		No Hit		No Hit		No Hit		No Hit		No Hit		No Hit		No Hit		No Hit		No Hit		No Hit		No Hit		No Hit		No Hit		No Hit		No Hit		No Hit		No Hit		No Hit
	No Hit		No Hit		No Hit		No Hit		No Hit		No Hit		No Hit		No Hit		No Hit		No Hit		No Hit		No Hit		No Hit		No Hit		No Hit		No Hit		No Hit		No Hit		No Hit		No Hit		No Hit		No Hit		No Hit		No Hit		No Hit
	No Hit		No Hit		No Hit		No Hit		No Hit		No Hit		No Hit		No Hit		No Hit		No Hit		No Hit		No Hit		No Hit		No Hit		No Hit		No Hit		No Hit		No Hit		No Hit		No Hit		No Hit		No Hit		No Hit		No Hit		No Hit
	No Hit		No Hit		No Hit		No Hit		No Hit		No Hit		No Hit		No Hit		No Hit		No Hit		No Hit		No Hit		No Hit		No Hit		No Hit		No Hit		No Hit		No Hit		No Hit		No Hit		No Hit		No Hit		No Hit		No Hit		No Hit
	No Hit		No Hit		No Hit		No Hit		No Hit		No Hit		No Hit		No Hit		No Hit		No Hit		No Hit		No Hit		No Hit		No Hit		No Hit		No Hit		No Hit		No Hit		No Hit		No Hit		No Hit		No Hit		No Hit		No Hit		No Hit
	No Hit		No Hit		No Hit		No Hit		No Hit		No Hit		No Hit		No Hit		No Hit		No Hit		No Hit		No Hit		No Hit		No Hit		No Hit		No Hit		No Hit		No Hit		No Hit		No Hit		No Hit		No Hit		No Hit		No Hit		No Hit
	No Hit		No Hit		No Hit		No Hit		No Hit		No Hit		No Hit		No Hit		No Hit		No Hit		No Hit		No Hit		No Hit		No Hit		No Hit		No Hit		No Hit		No Hit		No Hit		No Hit		No Hit		No Hit		No Hit		No Hit		No Hit
	No Hit		No Hit		No Hit		No Hit		No Hit		No Hit		No Hit		No Hit		No Hit		No Hit		No Hit		No Hit		No Hit		No Hit		No Hit		No Hit		No Hit		No Hit		No Hit		No Hit		No Hit		No Hit		No Hit		No Hit		No Hit
	No Hit		No Hit		No Hit		No Hit		No Hit		No Hit		No Hit		No Hit		No Hit		No Hit		No Hit		No Hit		No Hit		No Hit		No Hit		No Hit		No Hit		No Hit		No Hit		No Hit		No Hit		No Hit		No Hit		No Hit		No Hit
	No Hit		No Hit		No Hit		No Hit		No Hit		No Hit		No Hit		No Hit		No Hit		No Hit		No Hit		No Hit		No Hit		No Hit		No Hit		No Hit		No Hit		No Hit		No Hit		No Hit		No Hit		No Hit		No Hit		No Hit		No Hit
	No Hit		No Hit		No Hit		No Hit		No Hit		No Hit		No Hit		No Hit		No Hit		No Hit		No Hit		No Hit		No Hit		No Hit		No Hit		No Hit		No Hit		No Hit		No Hit		No Hit		No Hit		No Hit		No Hit		No Hit		No Hit
	No Hit		No Hit		No Hit		No Hit		No Hit		No Hit		No Hit		No Hit		No Hit		No Hit		No Hit		No Hit		No Hit		No Hit		No Hit		No Hit		No Hit		No Hit		No Hit		No Hit		No Hit		No Hit		No Hit		No Hit		No Hit
	No Hit		No Hit		No Hit		No Hit		No Hit		No Hit		No Hit		No Hit		No Hit		No Hit		No Hit		No Hit		No Hit		No Hit		No Hit		No Hit		No Hit		No Hit		No Hit		No Hit		No Hit		No Hit		No Hit		No Hit		No Hit
	No Hit		No Hit		No Hit		No Hit		No Hit		No Hit		No Hit		No Hit		No Hit		No Hit		No Hit		No Hit		No Hit		No Hit		No Hit		No Hit		No Hit		No Hit		No Hit		No Hit		No Hit		No Hit		No Hit		No Hit		No Hit
	No Hit		No Hit		No Hit		No Hit		No Hit		No Hit		No Hit		No Hit		No Hit		No Hit		No Hit		No Hit		No Hit		No Hit		No Hit		No Hit		No Hit		No Hit		No Hit		No Hit		No Hit		No Hit		No Hit		No Hit		No Hit
	No Hit		No Hit		No Hit		No Hit		No Hit		No Hit		No Hit		No Hit		No Hit		No Hit		No Hit		No Hit		No Hit		No Hit		No Hit		No Hit		No Hit		No Hit		No Hit		No Hit		No Hit		No Hit		No Hit		No Hit		No Hit
	No Hit		No Hit		No Hit		No Hit		No Hit		No Hit		No Hit		No Hit		No Hit		No Hit		No Hit		No Hit		No Hit		No Hit		No Hit		No Hit		No Hit		No Hit		No Hit		No Hit		No Hit		No Hit		No Hit		No Hit		No Hit
	No Hit		No Hit		No Hit		No Hit		No Hit		No Hit		No Hit		No Hit		No Hit		No Hit		No Hit		No Hit		No Hit		No Hit		No Hit		No Hit		No Hit		No Hit		No Hit		No Hit		No Hit		No Hit		No Hit		No Hit		No Hit
	No Hit		No Hit		No Hit		No Hit		No Hit		No Hit		No Hit		No Hit		No Hit		No Hit		No Hit		No Hit		No Hit		No Hit		No Hit		No Hit		No Hit		No Hit		No Hit		No Hit		No Hit		No Hit		No Hit		No Hit		No Hit
	No Hit		No Hit		No Hit		No Hit		No Hit		No Hit		No Hit		No Hit		No Hit		No Hit		No Hit		No Hit		No Hit		No Hit		No Hit		No Hit		No Hit		No Hit		No Hit		No Hit		No Hit		No Hit		No Hit		No Hit		No Hit
	No Hit		No Hit		No Hit		No Hit		No Hit		No Hit		No Hit		No Hit		No Hit		No Hit		No Hit		No Hit		No Hit		No Hit		No Hit		No Hit		No Hit		No Hit		No Hit		No Hit		No Hit		No Hit		No Hit		No Hit		No Hit
	No Hit		No Hit		No Hit		No Hit		No Hit		No Hit		No Hit		No Hit		No Hit		No Hit		No Hit		No Hit		No Hit		No Hit		No Hit		No Hit		No Hit		No Hit		No Hit		No Hit		No Hit		No Hit		No Hit		No Hit		No Hit
	No Hit		No Hit		No Hit		No Hit		No Hit		No Hit		No Hit		No Hit		No Hit		No Hit		No Hit		No Hit		No Hit		No Hit		No Hit		No Hit		No Hit		No Hit		No Hit		No Hit		No Hit		No Hit		No Hit		No Hit		No Hit
	No Hit		No Hit		No Hit		No Hit		No Hit		No Hit		No Hit		No Hit		No Hit		No Hit		No Hit		No Hit		No Hit		No Hit		No Hit		No Hit		No Hit		No Hit		No Hit		No Hit		No Hit		No Hit		No Hit		No Hit		No Hit
	No Hit		No Hit		No Hit		No Hit		No Hit		No Hit		No Hit		No Hit		No Hit		No Hit		No Hit		No Hit		No Hit		No Hit		No Hit		No Hit		No Hit		No Hit		No Hit		No Hit		No Hit		No Hit		No Hit		No Hit		No Hit
	No Hit		No Hit		No Hit		No Hit		No Hit		No Hit		No Hit		No Hit		No Hit		No Hit		No Hit		No Hit		No Hit		No Hit		No Hit		No Hit		No Hit		No Hit		No Hit		No Hit		No Hit		No Hit		No Hit		No Hit		No Hit
	No Hit		No Hit		No Hit		No Hit		No Hit		No Hit		No Hit		No Hit		No Hit		No Hit		No Hit		No Hit		No Hit		No Hit		No Hit		No Hit		No Hit		No Hit		No Hit		No Hit		No Hit		No Hit		No Hit		No Hit		No Hit
	No Hit		No Hit		No Hit		No Hit		No Hit		No Hit		No Hit		No Hit		No Hit		No Hit		No Hit		No Hit		No Hit		No Hit		No Hit		No Hit		No Hit		No Hit		No Hit		No Hit		No Hit		No Hit		No Hit		No Hit		No Hit
	No Hit		No Hit		No Hit		No Hit		No Hit		No Hit		No Hit		No Hit		No Hit		No Hit		No Hit		No Hit		No Hit		No Hit		No Hit		No Hit		No Hit		No Hit		No Hit		No Hit		No Hit		No Hit		No Hit		No Hit		No Hit
	No Hit		No Hit		No Hit		No Hit		No Hit		No Hit		No Hit		No Hit		No Hit		No Hit		No Hit		No Hit		No Hit		No Hit		No Hit		No Hit		No Hit		No Hit		No Hit		No Hit		No Hit		No Hit		No Hit		No Hit		No Hit
	No Hit		No Hit		No Hit		No Hit		No Hit		No Hit		No Hit		No Hit		No Hit		No Hit		No Hit		No Hit		No Hit		No Hit		No Hit		No Hit		No Hit		No Hit		No Hit		No Hit		No Hit		No Hit		No Hit		No Hit		No Hit
	No Hit		No Hit		No Hit		No Hit		No Hit		No Hit		No Hit		No Hit		No Hit		No Hit		No Hit		No Hit		No Hit		No Hit		No Hit		No Hit		No Hit		No Hit		No Hit		No Hit		No Hit		No Hit		No Hit		No Hit		No Hit
	No Hit		No Hit		No Hit		No Hit		No Hit		No Hit		No Hit		No Hit		No Hit		No Hit		No Hit		No Hit		No Hit		No Hit		No Hit		No Hit		No Hit		No Hit		No Hit		No Hit		No Hit		No Hit		No Hit		No Hit		No Hit
	No Hit		No Hit		No Hit		No Hit		No Hit		No Hit		No Hit		No Hit		No Hit		No Hit		No Hit		No Hit		No Hit		No Hit		No Hit		No Hit		No Hit		No Hit		No Hit		No Hit		No Hit		No Hit		No Hit		No Hit		No Hit
	No Hit		No Hit		No Hit		No Hit		No Hit		No Hit		No Hit		No Hit		No Hit		No Hit		No Hit		No Hit		No Hit		No Hit		No Hit		No Hit		No Hit		No Hit		No Hit		No Hit		No Hit		No Hit		No Hit		No Hit		No Hit
	No Hit		No Hit		No Hit		No Hit		No Hit		No Hit		No Hit		No Hit		No Hit		No Hit		No Hit		No Hit		No Hit		No Hit		No Hit		No Hit		No Hit		No Hit		No Hit		No Hit		No Hit		No Hit		No Hit		No Hit		No Hit
	No Hit		No Hit		No Hit		No Hit		No Hit		No Hit		No Hit		No Hit		No Hit		No Hit		No Hit		No Hit		No Hit		No Hit		No Hit		No Hit		No Hit		No Hit		No Hit		No Hit		No Hit		No Hit		No Hit		No Hit		No Hit
	No Hit		No Hit		No Hit		No Hit		No Hit		No Hit		No Hit		No Hit		No Hit		No Hit		No Hit		No Hit		No Hit		No Hit		No Hit		No Hit		No Hit		No Hit		No Hit		No Hit		No Hit		No Hit		No Hit		No Hit		No Hit
	No Hit		No Hit		No Hit		No Hit		No Hit		No Hit		No Hit		No Hit		No Hit		No Hit		No Hit		No Hit		No Hit		No Hit		No Hit		No Hit		No Hit		No Hit		No Hit		No Hit		No Hit		No Hit		No Hit		No Hit		No Hit
	No Hit		No Hit		No Hit		No Hit		No Hit		No Hit		No Hit		No Hit		No Hit		No Hit		No Hit		No Hit		No Hit		No Hit		No Hit		No Hit		No Hit		No Hit		No Hit		No Hit		No Hit		No Hit		No Hit		No Hit		No Hit
	No Hit		No Hit		No Hit		No Hit		No Hit		No Hit		No Hit		No Hit		No Hit		No Hit		No Hit		No Hit		No Hit		No Hit		No Hit		No Hit		No Hit		No Hit		No Hit		No Hit		No Hit		No Hit		No Hit		No Hit		No Hit
	No Hit		No Hit		No Hit		No Hit		No Hit		No Hit		No Hit		No Hit		No Hit		No Hit		No Hit		No Hit		No Hit		No Hit		No Hit		No Hit		No Hit		No Hit		No Hit		No Hit		No Hit		No Hit		No Hit		No Hit		No Hit
	No Hit		No Hit		No Hit		No Hit		No Hit		No Hit		No Hit		No Hit		No Hit		No Hit		No Hit		No Hit		No Hit		No Hit		No Hit		No Hit		No Hit		No Hit		No Hit		No Hit		No Hit		No Hit		No Hit		No Hit		No Hit
	No Hit		No Hit		No Hit		No Hit		No Hit		No Hit		No Hit		No Hit		No Hit		No Hit		No Hit		No Hit		No Hit		No Hit		No Hit		No Hit		No Hit		No Hit		No Hit		No Hit		No Hit		No Hit		No Hit		No Hit		No Hit
	No Hit		No Hit		No Hit		No Hit		No Hit		No Hit		No Hit		No Hit		No Hit		No Hit		No Hit		No Hit		No Hit		No Hit		No Hit		No Hit		No Hit		No Hit		No Hit		No Hit		No Hit		No Hit		No Hit		No Hit		No Hit
	No Hit		No Hit		No Hit		No Hit		No Hit		No Hit		No Hit		No Hit		No Hit		No Hit		No Hit		No Hit		No Hit		No Hit		No Hit		No Hit		No Hit		No Hit		No Hit		No Hit		No Hit		No Hit		No Hit		No Hit		No Hit
	No Hit		No Hit		No Hit		No Hit		No Hit		No Hit		No Hit		No Hit		No Hit		No Hit		No Hit		No Hit		No Hit		No Hit		No Hit		No Hit		No Hit		No Hit		No Hit		No Hit		No Hit		No Hit		No Hit		No Hit		No Hit
	No Hit		No Hit		No Hit		No Hit		No Hit		No Hit		No Hit		No Hit		No Hit		No Hit		No Hit		No Hit		No Hit		No Hit		No Hit		No Hit		No Hit		No Hit		No Hit		No Hit		No Hit		No Hit		No Hit		No Hit		No Hit
	No Hit		No Hit		No Hit		No Hit		No Hit		No Hit		No Hit		No Hit		No Hit		No Hit		No Hit		No Hit		No Hit		No Hit		No Hit		No Hit		No Hit		No Hit		No Hit		No Hit		No Hit		No Hit		No Hit		No Hit		No Hit
	No Hit		No Hit		No Hit		No Hit		No Hit		No Hit		No Hit		No Hit		No Hit		No Hit		No Hit		No Hit		No Hit		No Hit		No Hit		No Hit		No Hit		No Hit		No Hit		No Hit		No Hit		No Hit		No Hit		No Hit		No Hit
	No Hit		No Hit		No Hit		No Hit		No Hit		No Hit		No Hit		No Hit		No Hit		No Hit		No Hit		No Hit		No Hit		No Hit		No Hit		No Hit		No Hit		No Hit		No Hit		No Hit		No Hit		No Hit		No Hit		No Hit		No Hit
	No Hit		No Hit		No Hit		No Hit		No Hit		No Hit		No Hit		No Hit		No Hit		No Hit		No Hit		No Hit		No Hit		No Hit		No Hit		No Hit		No Hit		No Hit		No Hit		No Hit		No Hit		No Hit		No Hit		No Hit		No Hit
	No Hit		No Hit		No Hit		No Hit		No Hit		No Hit		No Hit		No Hit		No Hit		No Hit		No Hit		No Hit		No Hit		No Hit		No Hit		No Hit		No Hit		No Hit		No Hit		No Hit		No Hit		No Hit		No Hit		No Hit		No Hit
	No Hit		No Hit		No Hit		No Hit		No Hit		No Hit		No Hit		No Hit		No Hit		No Hit		No Hit		No Hit		No Hit		No Hit		No Hit		No Hit		No Hit		No Hit		No Hit		No Hit		No Hit		No Hit		No Hit		No Hit		No Hit
	No Hit		No Hit		No Hit		No Hit		No Hit		No Hit		No Hit		No Hit		No Hit		No Hit		No Hit		No Hit		No Hit		No Hit		No Hit		No Hit		No Hit		No Hit		No Hit		No Hit		No Hit		No Hit		No Hit		No Hit		No Hit
	No Hit		No Hit		No Hit		No Hit		No Hit		No Hit		No Hit		No Hit		No Hit		No Hit		No Hit		No Hit		No Hit		No Hit		No Hit		No Hit		No Hit		No Hit		No Hit		No Hit		No Hit		No Hit		No Hit		No Hit		No Hit
	No Hit		No Hit		No Hit		No Hit		No Hit		No Hit		No Hit		No Hit		No Hit		No Hit		No Hit		No Hit		No Hit		No Hit		No Hit		No Hit		No Hit		No Hit		No Hit		No Hit		No Hit		No Hit		No Hit		No Hit		No Hit
	No Hit		No Hit		No Hit		No Hit		No Hit		No Hit		No Hit		No Hit		No Hit		No Hit		No Hit		No Hit		No Hit		No Hit		No Hit		No Hit		No Hit		No Hit		No Hit		No Hit		No Hit		No Hit		No Hit		No Hit		No Hit
	No Hit		No Hit		No Hit		No Hit		No Hit		No Hit		No Hit		No Hit		No Hit		No Hit		No Hit		No Hit		No Hit		No Hit		No Hit		No Hit		No Hit		No Hit		No Hit		No Hit		No Hit		No Hit		No Hit		No Hit		No Hit
	No Hit		No Hit		No Hit		No Hit		No Hit		No Hit		No Hit		No Hit		No Hit		No Hit		No Hit		No Hit		No Hit		No Hit		No Hit		No Hit		No Hit		No Hit		No Hit		No Hit		No Hit		No Hit		No Hit		No Hit		No Hit
	No Hit		No Hit		No Hit		No Hit		No Hit		No Hit		No Hit		No Hit		No Hit		No Hit		No Hit		No Hit		No Hit		No Hit		No Hit		No Hit		No Hit		No Hit		No Hit		No Hit		No Hit		No Hit		No Hit		No Hit		No Hit
	No Hit		No Hit		No Hit		No Hit		No Hit		No Hit		No Hit		No Hit		No Hit		No Hit		No Hit		No Hit		No Hit		No Hit		No Hit		No Hit		No Hit		No Hit		No Hit		No Hit		No Hit		No Hit		No Hit		No Hit		No Hit
	No Hit		No Hit		No Hit		No Hit		No Hit		No Hit		No Hit		No Hit		No Hit		No Hit		No Hit		No Hit		No Hit		No Hit		No Hit		No Hit		No Hit		No Hit		No Hit		No Hit		No Hit		No Hit		No Hit		No Hit		No Hit
	No Hit		No Hit		No Hit		No Hit		No Hit		No Hit		No Hit		No Hit		No Hit		No Hit		No Hit		No Hit		No Hit		No Hit		No Hit		No Hit		No Hit		No Hit		No Hit		No Hit		No Hit		No Hit		No Hit		No Hit		No Hit
	No Hit		No Hit		No Hit		No Hit		No Hit		No Hit		No Hit		No Hit		No Hit		No Hit		No Hit		No Hit		No Hit		No Hit		No Hit		No Hit		No Hit		No Hit		No Hit		No Hit		No Hit		No Hit		No Hit		No Hit		No Hit
	No Hit		No Hit		No Hit		No Hit		No Hit		No Hit		No Hit		No Hit		No Hit		No Hit		No Hit		No Hit		No Hit		No Hit		No Hit		No Hit		No Hit		No Hit		No Hit		No Hit		No Hit		No Hit		No Hit		No Hit		No Hit
	No Hit		No Hit		No Hit		No Hit		No Hit		No Hit		No Hit		No Hit		No Hit		No Hit		No Hit		No Hit		No Hit		No Hit		No Hit		No Hit		No Hit		No Hit		No Hit		No Hit		No Hit		No Hit		No Hit		No Hit		No Hit
	No Hit		No Hit		No Hit		No Hit		No Hit		No Hit		No Hit		No Hit		No Hit		No Hit		No Hit		No Hit		No Hit		No Hit		No Hit		No Hit		No Hit		No Hit		No Hit		No Hit		No Hit		No Hit		No Hit		No Hit		No Hit
	No Hit		No Hit		No Hit		No Hit		No Hit		No Hit		No Hit		No Hit		No Hit		No Hit		No Hit		No Hit		No Hit		No Hit		No Hit		No Hit		No Hit		No Hit		No Hit		No Hit		No Hit		No Hit		No Hit		No Hit		No Hit
	No Hit		No Hit		No Hit		No Hit		No Hit		No Hit		No Hit		No Hit		No Hit		No Hit		No Hit		No Hit		No Hit		No Hit		No Hit		No Hit		No Hit		No Hit		No Hit		No Hit		No Hit		No Hit		No Hit		No Hit		No Hit
	No Hit		No Hit		No Hit		No Hit		No Hit		No Hit		No Hit		No Hit		No Hit		No Hit		No Hit		No Hit		No Hit		No Hit		No Hit		No Hit		No Hit		No Hit		No Hit		No Hit		No Hit		No Hit		No Hit		No Hit		No Hit
	No Hit		No Hit		No Hit		No Hit		No Hit		No Hit		No Hit		No Hit		No Hit		No Hit		No Hit		No Hit		No Hit		No Hit		No Hit		No Hit		No Hit		No Hit		No Hit		No Hit		No Hit		No Hit		No Hit		No Hit		No Hit
	No Hit		No Hit		No Hit		No Hit		No Hit		No Hit		No Hit		No Hit		No Hit		No Hit		No Hit		No Hit		No Hit		No Hit		No Hit		No Hit		No Hit		No Hit		No Hit		No Hit		No Hit		No Hit		No Hit		No Hit		No Hit
	No Hit		No Hit		No Hit		No Hit		No Hit		No Hit		No Hit		No Hit		No Hit		No Hit		No Hit		No Hit		No Hit		No Hit		No Hit		No Hit		No Hit		No Hit		No Hit		No Hit		No Hit		No Hit		No Hit		No Hit		No Hit
	No Hit		No Hit		No Hit		No Hit		No Hit		No Hit		No Hit		No Hit		No Hit		No Hit		No Hit		No Hit		No Hit		No Hit		No Hit		No Hit		No Hit		No Hit		No Hit		No Hit		No Hit		No Hit		No Hit		No Hit		No Hit
	No Hit		No Hit		No Hit		No Hit		No Hit		No Hit		No Hit		No Hit		No Hit		No Hit		No Hit		No Hit		No Hit		No Hit		No Hit		No Hit		No Hit		No Hit		No Hit		No Hit		No Hit		No Hit		No Hit		No Hit		No Hit
	No Hit		No Hit		No Hit		No Hit		No Hit		No Hit		No Hit		No Hit		No Hit		No Hit		No Hit		No Hit		No Hit		No Hit		No Hit		No Hit		No Hit		No Hit		No Hit		No Hit		No Hit		No Hit		No Hit		No Hit		No Hit
	No Hit		No Hit		No Hit		No Hit		No Hit		No Hit		No Hit		No Hit		No Hit		No Hit		No Hit		No Hit		No Hit		No Hit		No Hit		No Hit		No Hit		No Hit		No Hit		No Hit		No Hit		No Hit		No Hit		No Hit		No Hit
	No Hit		No Hit		No Hit		No Hit		No Hit		No Hit		No Hit		No Hit		No Hit		No Hit		No Hit		No Hit		No Hit		No Hit		No Hit		No Hit		No Hit		No Hit		No Hit		No Hit		No Hit		No Hit		No Hit		No Hit		No Hit
	No Hit		No Hit		No Hit		No Hit		No Hit		No Hit		No Hit		No Hit		No Hit		No Hit		No Hit		No Hit		No Hit		No Hit		No Hit		No Hit		No Hit		No Hit		No Hit		No Hit		No Hit		No Hit		No Hit		No Hit		No Hit
	No Hit		No Hit		No Hit		No Hit		No Hit		No Hit		No Hit		No Hit		No Hit		No Hit		No Hit		No Hit		No Hit		No Hit		No Hit		No Hit		No Hit		No Hit		No Hit		No Hit		No Hit		No Hit		No Hit		No Hit		No Hit
	No Hit		No Hit		No Hit		No Hit		No Hit		No Hit		No Hit		No Hit		No Hit		No Hit		No Hit		No Hit		No Hit		No Hit		No Hit		No Hit		No Hit		No Hit		No Hit		No Hit		No Hit		No Hit		No Hit		No Hit		No Hit
	No Hit		No Hit		No Hit		No Hit		No Hit		No Hit		No Hit		No Hit		No Hit		No Hit		No Hit		No Hit		No Hit		No Hit		No Hit		No Hit		No Hit		No Hit		No Hit		No Hit		No Hit		No Hit		No Hit		No Hit		No Hit
	No Hit		No Hit		No Hit		No Hit		No Hit		No Hit		No Hit		No Hit		No Hit		No Hit		No Hit		No Hit		No Hit		No Hit		No Hit		No Hit		No Hit		No Hit		No Hit		No Hit		No Hit		No Hit		No Hit		No Hit		No Hit
	No Hit		No Hit		No Hit		No Hit		No Hit		No Hit		No Hit		No Hit		No Hit		No Hit		No Hit		No Hit		No Hit		No Hit		No Hit		No Hit		No Hit		No Hit		No Hit		No Hit		No Hit		No Hit		No Hit		No Hit		No Hit
	No Hit		No Hit		No Hit		No Hit		No Hit		No Hit		No Hit		No Hit		No Hit		No Hit		No Hit		No Hit		No Hit		No Hit		No Hit		No Hit		No Hit		No Hit		No Hit		No Hit		No Hit		No Hit		No Hit		No Hit		No Hit
	No Hit		No Hit		No Hit		No Hit		No Hit		No Hit		No Hit		No Hit		No Hit		No Hit		No Hit		No Hit		No Hit		No Hit		No Hit		No Hit		No Hit		No Hit		No Hit		No Hit		No Hit		No Hit		No Hit		No Hit		No Hit
	No Hit		No Hit		No Hit		No Hit		No Hit		No Hit		No Hit		No Hit		No Hit		No Hit		No Hit		No Hit		No Hit		No Hit		No Hit		No Hit		No Hit		No Hit		No Hit		No Hit		No Hit		No Hit		No Hit		No Hit		No Hit
	No Hit		No Hit		No Hit		No Hit		No Hit		No Hit		No Hit		No Hit		No Hit		No Hit		No Hit		No Hit		No Hit		No Hit		No Hit		No Hit		No Hit		No Hit		No Hit		No Hit		No Hit		No Hit		No Hit		No Hit		No Hit
	No Hit		No Hit		No Hit		No Hit		No Hit		No Hit		No Hit		No Hit		No Hit		No Hit		No Hit		No Hit		No Hit		No Hit		No Hit		No Hit		No Hit		No Hit		No Hit		No Hit		No Hit		No Hit		No Hit		No Hit		No Hit
	No Hit		No Hit		No Hit		No Hit		No Hit		No Hit		No Hit		No Hit		No Hit		No Hit		No Hit		No Hit		No Hit		No Hit		No Hit		No Hit		No Hit		No Hit		No Hit		No Hit		No Hit		No Hit		No Hit		No Hit		No Hit
	No Hit		No Hit		No Hit		No Hit		No Hit		No Hit		No Hit		No Hit		No Hit		No Hit		No Hit		No Hit		No Hit		No Hit		No Hit		No Hit		No Hit		No Hit		No Hit		No Hit		No Hit		No Hit		No Hit		No Hit		No Hit
	No Hit		No Hit		No Hit		No Hit		No Hit		No Hit		No Hit		No Hit		No Hit		No Hit		No Hit		No Hit		No Hit		No Hit		No Hit		No Hit		No Hit		No Hit		No Hit		No Hit		No Hit		No Hit		No Hit		No Hit		No Hit
	No Hit		No Hit		No Hit		No Hit		No Hit		No Hit		No Hit		No Hit		No Hit		No Hit		No Hit		No Hit		No Hit		No Hit		No Hit		No Hit		No Hit		No Hit		No Hit		No Hit		No Hit		No Hit		No Hit		No Hit		No Hit
	No Hit		No Hit		No Hit		No Hit		No Hit		No Hit		No Hit		No Hit		No Hit		No Hit		No Hit		No Hit		No Hit		No Hit		No Hit		No Hit		No Hit		No Hit		No Hit		No Hit		No Hit		No Hit		No Hit		No Hit		No Hit
	No Hit		No Hit		No Hit		No Hit		No Hit		No Hit		No Hit		No Hit		No Hit		No Hit		No Hit		No Hit		No Hit		No Hit		No Hit		No Hit		No Hit		No Hit		No Hit		No Hit		No Hit		No Hit		No Hit		No Hit		No Hit
	No Hit		No Hit		No Hit		No Hit		No Hit		No Hit		No Hit		No Hit		No Hit		No Hit		No Hit		No Hit		No Hit		No Hit		No Hit		No Hit		No Hit		No Hit		No Hit		No Hit		No Hit		No Hit		No Hit		No Hit		No Hit
	No Hit		No Hit		No Hit		No Hit		No Hit		No Hit		No Hit		No Hit		No Hit		No Hit		No Hit		No Hit		No Hit		No Hit		No Hit		No Hit		No Hit		No Hit		No Hit		No Hit		No Hit		No Hit		No Hit		No Hit		No Hit
	No Hit		No Hit		No Hit		No Hit		No Hit		No Hit		No Hit		No Hit		No Hit		No Hit		No Hit		No Hit		No Hit		No Hit		No Hit		No Hit		No Hit		No Hit		No Hit		No Hit		No Hit		No Hit		No Hit		No Hit		No Hit
	No Hit		No Hit		No Hit		No Hit		No Hit		No Hit		No Hit		No Hit		No Hit		No Hit		No Hit		No Hit		No Hit		No Hit		No Hit		No Hit		No Hit		No Hit		No Hit		No Hit		No Hit		No Hit		No Hit		No Hit		No Hit
	No Hit		No Hit		No Hit		No Hit		No Hit		No Hit		No Hit		No Hit		No Hit		No Hit		No Hit		No Hit		No Hit		No Hit		No Hit		No Hit		No Hit		No Hit		No Hit		No Hit		No Hit		No Hit		No Hit		No Hit		No Hit
	No Hit		No Hit		No Hit		No Hit		No Hit		No Hit		No Hit		No Hit		No Hit		No Hit		No Hit		No Hit		No Hit		No Hit		No Hit		No Hit		No Hit		No Hit		No Hit		No Hit		No Hit		No Hit		No Hit		No Hit		No Hit
	No Hit		No Hit		No Hit		No Hit		No Hit		No Hit		No Hit		No Hit		No Hit		No Hit		No Hit		No Hit		No Hit		No Hit		No Hit		No Hit		No Hit		No Hit		No Hit		No Hit		No Hit		No Hit		No Hit		No Hit		No Hit
	No Hit		No Hit		No Hit		No Hit		No Hit		No Hit		No Hit		No Hit		No Hit		No Hit		No Hit		No Hit		No Hit		No Hit		No Hit		No Hit		No Hit		No Hit		No Hit		No Hit		No Hit		No Hit		No Hit		No Hit		No Hit
	No Hit		No Hit		No Hit		No Hit		No Hit		No Hit		No Hit		No Hit		No Hit		No Hit		No Hit		No Hit		No Hit		No Hit		No Hit		No Hit		No Hit		No Hit		No Hit		No Hit		No Hit		No Hit		No Hit		No Hit		No Hit
	No Hit		No Hit		No Hit		No Hit		No Hit		No Hit		No Hit		No Hit		No Hit		No Hit		No Hit		No Hit		No Hit		No Hit		No Hit		No Hit		No Hit		No Hit		No Hit		No Hit		No Hit		No Hit		No Hit		No Hit		No Hit
	No Hit		No Hit		No Hit		No Hit		No Hit		No Hit		No Hit		No Hit		No Hit		No Hit		No Hit		No Hit		No Hit		No Hit		No Hit		No Hit		No Hit		No Hit		No Hit		No Hit		No Hit		No Hit		No Hit		No Hit		No Hit
	No Hit		No Hit		No Hit		No Hit		No Hit		No Hit		No Hit		No Hit		No Hit		No Hit		No Hit		No Hit		No Hit		No Hit		No Hit		No Hit		No Hit		No Hit		No Hit		No Hit		No Hit		No Hit		No Hit		No Hit		No Hit
	No Hit		No Hit		No Hit		No Hit		No Hit		No Hit		No Hit		No Hit		No Hit		No Hit		No Hit		No Hit		No Hit		No Hit		No Hit		No Hit		No Hit		No Hit		No Hit		No Hit		No Hit		No Hit		No Hit		No Hit		No Hit
	No Hit		No Hit		No Hit		No Hit		No Hit		No Hit		No Hit		No Hit		No Hit		No Hit		No Hit		No Hit		No Hit		No Hit		No Hit		No Hit		No Hit		No Hit		No Hit		No Hit		No Hit		No Hit		No Hit		No Hit		No Hit
	No Hit		No Hit		No Hit		No Hit		No Hit		No Hit		No Hit		No Hit		No Hit		No Hit		No Hit		No Hit		No Hit		No Hit		No Hit		No Hit		No Hit		No Hit		No Hit		No Hit		No Hit		No Hit		No Hit		No Hit		No Hit
	No Hit		No Hit		No Hit		No Hit		No Hit		No Hit		No Hit		No Hit		No Hit		No Hit		No Hit		No Hit		No Hit		No Hit		No Hit		No Hit		No Hit		No Hit		No Hit		No Hit		No Hit		No Hit		No Hit		No Hit		No Hit
	No Hit		No Hit		No Hit		No Hit		No Hit		No Hit		No Hit		No Hit		No Hit		No Hit		No Hit		No Hit		No Hit		No Hit		No Hit		No Hit		No Hit		No Hit		No Hit		No Hit		No Hit		No Hit		No Hit		No Hit		No Hit
	No Hit		No Hit		No Hit		No Hit		No Hit		No Hit		No Hit		No Hit		No Hit		No Hit		No Hit		No Hit		No Hit		No Hit		No Hit		No Hit		No Hit		No Hit		No Hit		No Hit		No Hit		No Hit		No Hit		No Hit		No Hit
	No Hit		No Hit		No Hit		No Hit		No Hit		No Hit		No Hit		No Hit		No Hit		No Hit		No Hit		No Hit		No Hit		No Hit		No Hit		No Hit		No Hit		No Hit		No Hit		No Hit		No Hit		No Hit		No Hit		No Hit		No Hit
	No Hit		No Hit		No Hit		No Hit		No Hit		No Hit		No Hit		No Hit		No Hit		No Hit		No Hit		No Hit		No Hit		No Hit		No Hit		No Hit		No Hit		No Hit		No Hit		No Hit		No Hit		No Hit		No Hit		No Hit		No Hit
	No Hit		No Hit		No Hit		No Hit		No Hit		No Hit		No Hit		No Hit		No Hit		No Hit		No Hit		No Hit		No Hit		No Hit		No Hit		No Hit		No Hit		No Hit		No Hit		No Hit		No Hit		No Hit		No Hit		No Hit		No Hit
	No Hit		No Hit		No Hit		No Hit		No Hit		No Hit		No Hit		No Hit		No Hit		No Hit		No Hit		No Hit		No Hit		No Hit		No Hit		No Hit		No Hit		No Hit		No Hit		No Hit		No Hit		No Hit		No Hit		No Hit		No Hit
	No Hit		No Hit		No Hit		No Hit		No Hit		No Hit		No Hit		No Hit		No Hit		No Hit		No Hit		No Hit		No Hit		No Hit		No Hit		No Hit		No Hit		No Hit		No Hit		No Hit		No Hit		No Hit		No Hit		No Hit		No Hit
	No Hit		No Hit		No Hit		No Hit		No Hit		No Hit		No Hit		No Hit		No Hit		No Hit		No Hit		No Hit		No Hit		No Hit		No Hit		No Hit		No Hit		No Hit		No Hit		No Hit		No Hit		No Hit		No Hit		No Hit		No Hit
	No Hit		No Hit		No Hit		No Hit		No Hit		No Hit		No Hit		No Hit		No Hit		No Hit		No Hit		No Hit		No Hit		No Hit		No Hit		No Hit		No Hit		No Hit		No Hit		No Hit		No Hit		No Hit		No Hit		No Hit		No Hit
	No Hit		No Hit		No Hit		No Hit		No Hit		No Hit		No Hit		No Hit		No Hit		No Hit		No Hit		No Hit		No Hit		No Hit		No Hit		No Hit		No Hit		No Hit		No Hit		No Hit		No Hit		No Hit		No Hit		No Hit		No Hit
	No Hit		No Hit		No Hit		No Hit		No Hit		No Hit		No Hit		No Hit		No Hit		No Hit		No Hit		No Hit		No Hit		No Hit		No Hit		No Hit		No Hit		No Hit		No Hit		No Hit		No Hit		No Hit		No Hit		No Hit		No Hit
	No Hit		No Hit		No Hit		No Hit		No Hit		No Hit		No Hit		No Hit		No Hit		No Hit		No Hit		No Hit		No Hit		No Hit		No Hit		No Hit		No Hit		No Hit		No Hit		No Hit		No Hit		No Hit		No Hit		No Hit		No Hit
	No Hit		No Hit		No Hit		No Hit		No Hit		No Hit		No Hit		No Hit		No Hit		No Hit		No Hit		No Hit		No Hit		No Hit		No Hit		No Hit		No Hit		No Hit		No Hit		No Hit		No Hit		No Hit		No Hit		No Hit		No Hit
	No Hit		No Hit		No Hit		No Hit		No Hit		No Hit		No Hit		No Hit		No Hit		No Hit		No Hit		No Hit		No Hit		No Hit		No Hit		No Hit		No Hit		No Hit		No Hit		No Hit		No Hit		No Hit		No Hit		No Hit		No Hit
	No Hit		No Hit		No Hit		No Hit		No Hit		No Hit		No Hit		No Hit		No Hit		No Hit		No Hit		No Hit		No Hit		No Hit		No Hit		No Hit		No Hit		No Hit		No Hit		No Hit		No Hit		No Hit		No Hit		No Hit		No Hit
	No Hit		No Hit		No Hit		No Hit		No Hit		No Hit		No Hit		No Hit		No Hit		No Hit		No Hit		No Hit		No Hit		No Hit		No Hit		No Hit		No Hit		No Hit		No Hit		No Hit		No Hit		No Hit		No Hit		No Hit		No Hit
	No Hit		No Hit		No Hit		No Hit		No Hit		No Hit		No Hit		No Hit		No Hit		No Hit		No Hit		No Hit		No Hit		No Hit		No Hit		No Hit		No Hit		No Hit		No Hit		No Hit		No Hit		No Hit		No Hit		No Hit		No Hit
	No Hit		No Hit		No Hit		No Hit		No Hit		No Hit		No Hit		No Hit		No Hit		No Hit		No Hit		No Hit		No Hit		No Hit		No Hit		No Hit		No Hit		No Hit		No Hit		No Hit		No Hit		No Hit		No Hit		No Hit		No Hit
	No Hit		No Hit		No Hit		No Hit		No Hit		No Hit		No Hit		No Hit		No Hit		No Hit		No Hit		No Hit		No Hit		No Hit		No Hit		No Hit		No Hit		No Hit		No Hit		No Hit		No Hit		No Hit		No Hit		No Hit		No Hit
	No Hit		No Hit		No Hit		No Hit		No Hit		No Hit		No Hit		No Hit		No Hit		No Hit		No Hit		No Hit		No Hit		No Hit		No Hit		No Hit		No Hit		No Hit		No Hit		No Hit		No Hit		No Hit		No Hit		No Hit		No Hit
	No Hit		No Hit		No Hit		No Hit		No Hit		No Hit		No Hit		No Hit		No Hit		No Hit		No Hit		No Hit		No Hit		No Hit		No Hit		No Hit		No Hit		No Hit		No Hit		No Hit		No Hit		No Hit		No Hit		No Hit		No Hit
	No Hit		No Hit		No Hit		No Hit		No Hit		No Hit		No Hit		No Hit		No Hit		No Hit		No Hit		No Hit		No Hit		No Hit		No Hit		No Hit		No Hit		No Hit		No Hit		No Hit		No Hit		No Hit		No Hit		No Hit		No Hit
	No Hit		No Hit		No Hit		No Hit		No Hit		No Hit		No Hit		No Hit		No Hit		No Hit		No Hit		No Hit		No Hit		No Hit		No Hit		No Hit		No Hit		No Hit		No Hit		No Hit		No Hit		No Hit		No Hit		No Hit		No Hit
	No Hit		No Hit		No Hit		No Hit		No Hit		No Hit		No Hit		No Hit		No Hit		No Hit		No Hit		No Hit		No Hit		No Hit		No Hit		No Hit		No Hit		No Hit		No Hit		No Hit		No Hit		No Hit		No Hit		No Hit		No Hit
	No Hit		No Hit		No Hit		No Hit		No Hit		No Hit		No Hit		No Hit		No Hit		No Hit		No Hit		No Hit		No Hit		No Hit		No Hit		No Hit		No Hit		No Hit		No Hit		No Hit		No Hit		No Hit		No Hit		No Hit		No Hit
	No Hit		No Hit		No Hit		No Hit		No Hit		No Hit		No Hit		No Hit		No Hit		No Hit		No Hit		No Hit		No Hit		No Hit		No Hit		No Hit		No Hit		No Hit		No Hit		No Hit		No Hit		No Hit		No Hit		No Hit		No Hit
	No Hit		No Hit		No Hit		No Hit		No Hit		No Hit		No Hit		No Hit		No Hit		No Hit		No Hit		No Hit		No Hit		No Hit		No Hit		No Hit		No Hit		No Hit		No Hit		No Hit		No Hit		No Hit		No Hit		No Hit		No Hit
	No Hit		No Hit		No Hit		No Hit		No Hit		No Hit		No Hit		No Hit		No Hit		No Hit		No Hit		No Hit		No Hit		No Hit		No Hit		No Hit		No Hit		No Hit		No Hit		No Hit		No Hit		No Hit		No Hit		No Hit		No Hit
	No Hit		No Hit		No Hit		No Hit		No Hit		No Hit		No Hit		No Hit		No Hit		No Hit		No Hit		No Hit		No Hit		No Hit		No Hit		No Hit		No Hit		No Hit		No Hit		No Hit		No Hit		No Hit		No Hit		No Hit		No Hit
	No Hit		No Hit		No Hit		No Hit		No Hit		No Hit		No Hit		No Hit		No Hit		No Hit		No Hit		No Hit		No Hit		No Hit		No Hit		No Hit		No Hit		No Hit		No Hit		No Hit		No Hit		No Hit		No Hit		No Hit		No Hit
	No Hit		No Hit		No Hit		No Hit		No Hit		No Hit		No Hit		No Hit		No Hit		No Hit		No Hit		No Hit		No Hit		No Hit		No Hit		No Hit		No Hit		No Hit		No Hit		No Hit		No Hit		No Hit		No Hit		No Hit		No Hit
	No Hit		No Hit		No Hit		No Hit		No Hit		No Hit		No Hit		No Hit		No Hit		No Hit		No Hit		No Hit		No Hit		No Hit		No Hit		No Hit		No Hit		No Hit		No Hit		No Hit		No Hit		No Hit		No Hit		No Hit		No Hit
	No Hit		No Hit		No Hit		No Hit		No Hit		No Hit		No Hit		No Hit		No Hit		No Hit		No Hit		No Hit		No Hit		No Hit		No Hit		No Hit		No Hit		No Hit		No Hit		No Hit		No Hit		No Hit		No Hit		No Hit		No Hit
	No Hit		No Hit		No Hit		No Hit		No Hit		No Hit		No Hit		No Hit		No Hit		No Hit		No Hit		No Hit		No Hit		No Hit		No Hit		No Hit		No Hit		No Hit		No Hit		No Hit		No Hit		No Hit		No Hit		No Hit		No Hit
	No Hit		No Hit		No Hit		No Hit		No Hit		No Hit		No Hit		No Hit		No Hit		No Hit		No Hit		No Hit		No Hit		No Hit		No Hit		No Hit		No Hit		No Hit		No Hit		No Hit		No Hit		No Hit		No Hit		No Hit		No Hit
	No Hit		No Hit		No Hit		No Hit		No Hit		No Hit		No Hit		No Hit		No Hit		No Hit		No Hit		No Hit		No Hit		No Hit		No Hit		No Hit		No Hit		No Hit		No Hit		No Hit		No Hit		No Hit		No Hit		No Hit		No Hit
	No Hit		No Hit		No Hit		No Hit		No Hit		No Hit		No Hit		No Hit		No Hit		No Hit		No Hit		No Hit		No Hit		No Hit		No Hit		No Hit		No Hit		No Hit		No Hit		No Hit		No Hit		No Hit		No Hit		No Hit		No Hit
	No Hit		No Hit		No Hit		No Hit		No Hit		No Hit		No Hit		No Hit		No Hit		No Hit		No Hit		No Hit		No Hit		No Hit		No Hit		No Hit		No Hit		No Hit		No Hit		No Hit		No Hit		No Hit		No Hit		No Hit		No Hit
	No Hit		No Hit		No Hit		No Hit		No Hit		No Hit		No Hit		No Hit		No Hit		No Hit		No Hit		No Hit		No Hit		No Hit		No Hit		No Hit		No Hit		No Hit		No Hit		No Hit		No Hit		No Hit		No Hit		No Hit		No Hit
	No Hit		No Hit		No Hit		No Hit		No Hit		No Hit		No Hit		No Hit		No Hit		No Hit		No Hit		No Hit		No Hit		No Hit		No Hit		No Hit		No Hit		No Hit		No Hit		No Hit		No Hit		No Hit		No Hit		No Hit		No Hit
	No Hit		No Hit		No Hit		No Hit		No Hit		No Hit		No Hit		No Hit		No Hit		No Hit		No Hit		No Hit		No Hit		No Hit		No Hit		No Hit		No Hit		No Hit		No Hit		No Hit		No Hit		No Hit		No Hit		No Hit		No Hit
	No Hit		No Hit		No Hit		No Hit		No Hit		No Hit		No Hit		No Hit		No Hit		No Hit		No Hit		No Hit		No Hit		No Hit		No Hit		No Hit		No Hit		No Hit		No Hit		No Hit		No Hit		No Hit		No Hit		No Hit		No Hit
	No Hit		No Hit		No Hit		No Hit		No Hit		No Hit		No Hit		No Hit		No Hit		No Hit		No Hit		No Hit		No Hit		No Hit		No Hit		No Hit		No Hit		No Hit		No Hit		No Hit		No Hit		No Hit		No Hit		No Hit		No Hit
	No Hit		No Hit		No Hit		No Hit		No Hit		No Hit		No Hit		No Hit		No Hit		No Hit		No Hit		No Hit		No Hit		No Hit		No Hit		No Hit		No Hit		No Hit		No Hit		No Hit		No Hit		No Hit		No Hit		No Hit		No Hit
	No Hit		No Hit		No Hit		No Hit		No Hit		No Hit		No Hit		No Hit		No Hit		No Hit		No Hit		No Hit		No Hit		No Hit		No Hit		No Hit		No Hit		No Hit		No Hit		No Hit		No Hit		No Hit		No Hit		No Hit		No Hit
	No Hit		No Hit		No Hit		No Hit		No Hit		No Hit		No Hit		No Hit		No Hit		No Hit		No Hit		No Hit		No Hit		No Hit		No Hit		No Hit		No Hit		No Hit		No Hit		No Hit		No Hit		No Hit		No Hit		No Hit		No Hit
	No Hit		No Hit		No Hit		No Hit		No Hit		No Hit		No Hit		No Hit		No Hit		No Hit		No Hit		No Hit		No Hit		No Hit		No Hit		No Hit		No Hit		No Hit		No Hit		No Hit		No Hit		No Hit		No Hit		No Hit		No Hit
	No Hit		No Hit		No Hit		No Hit		No Hit		No Hit		No Hit		No Hit		No Hit		No Hit		No Hit		No Hit		No Hit		No Hit		No Hit		No Hit		No Hit		No Hit		No Hit		No Hit		No Hit		No Hit		No Hit		No Hit		No Hit
	No Hit		No Hit		No Hit		No Hit		No Hit		No Hit		No Hit		No Hit		No Hit		No Hit		No Hit		No Hit		No Hit		No Hit		No Hit		No Hit		No Hit		No Hit		No Hit		No Hit		No Hit		No Hit		No Hit		No Hit		No Hit
	No Hit		No Hit		No Hit		No Hit		No Hit		No Hit		No Hit		No Hit		No Hit		No Hit		No Hit		No Hit		No Hit		No Hit		No Hit		No Hit		No Hit		No Hit		No Hit		No Hit		No Hit		No Hit		No Hit		No Hit		No Hit
	No Hit		No Hit		No Hit		No Hit		No Hit		No Hit		No Hit		No Hit		No Hit		No Hit		No Hit		No Hit		No Hit		No Hit		No Hit		No Hit		No Hit		No Hit		No Hit		No Hit		No Hit		No Hit		No Hit		No Hit		No Hit
	No Hit		No Hit		No Hit		No Hit		No Hit		No Hit		No Hit		No Hit		No Hit		No Hit		No Hit		No Hit		No Hit		No Hit		No Hit		No Hit		No Hit		No Hit		No Hit		No Hit		No Hit		No Hit		No Hit		No Hit		No Hit
	No Hit		No Hit		No Hit		No Hit		No Hit		No Hit		No Hit		No Hit		No Hit		No Hit		No Hit		No Hit		No Hit		No Hit		No Hit		No Hit		No Hit		No Hit		No Hit		No Hit		No Hit		No Hit		No Hit		No Hit		No Hit
	No Hit		No Hit		No Hit		No Hit		No Hit		No Hit		No Hit		No Hit		No Hit		No Hit		No Hit		No Hit		No Hit		No Hit		No Hit		No Hit		No Hit		No Hit		No Hit		No Hit		No Hit		No Hit		No Hit		No Hit		No Hit
	No Hit		No Hit		No Hit		No Hit		No Hit		No Hit		No Hit		No Hit		No Hit		No Hit		No Hit		No Hit		No Hit		No Hit		No Hit		No Hit		No Hit		No Hit		No Hit		No Hit		No Hit		No Hit		No Hit		No Hit		No Hit
	No Hit		No Hit		No Hit		No Hit		No Hit		No Hit		No Hit		No Hit		No Hit		No Hit		No Hit		No Hit		No Hit		No Hit		No Hit		No Hit		No Hit		No Hit		No Hit		No Hit		No Hit		No Hit		No Hit		No Hit		No Hit
	No Hit		No Hit		No Hit		No Hit		No Hit		No Hit		No Hit		No Hit		No Hit		No Hit		No Hit		No Hit		No Hit		No Hit		No Hit		No Hit		No Hit		No Hit		No Hit		No Hit		No Hit		No Hit		No Hit		No Hit		No Hit
	No Hit		No Hit		No Hit		No Hit		No Hit		No Hit		No Hit		No Hit		No Hit		No Hit		No Hit		No Hit		No Hit		No Hit		No Hit		No Hit		No Hit		No Hit		No Hit		No Hit		No Hit		No Hit		No Hit		No Hit		No Hit
	No Hit		No Hit		No Hit		No Hit		No Hit		No Hit		No Hit		No Hit		No Hit		No Hit		No Hit		No Hit		No Hit		No Hit		No Hit		No Hit		No Hit		No Hit		No Hit		No Hit		No Hit		No Hit		No Hit		No Hit		No Hit
	No Hit		No Hit		No Hit		No Hit		No Hit		No Hit		No Hit		No Hit		No Hit		No Hit		No Hit		No Hit		No Hit		No Hit		No Hit		No Hit		No Hit		No Hit		No Hit		No Hit		No Hit		No Hit		No Hit		No Hit		No Hit
	No Hit		No Hit		No Hit		No Hit		No Hit		No Hit		No Hit		No Hit		No Hit		No Hit		No Hit		No Hit		No Hit		No Hit		No Hit		No Hit		No Hit		No Hit		No Hit		No Hit		No Hit		No Hit		No Hit		No Hit		No Hit
	No Hit		No Hit		No Hit		No Hit		No Hit		No Hit		No Hit		No Hit		No Hit		No Hit		No Hit		No Hit		No Hit		No Hit		No Hit		No Hit		No Hit		No Hit		No Hit		No Hit		No Hit		No Hit		No Hit		No Hit		No Hit
	No Hit		No Hit		No Hit		No Hit		No Hit		No Hit		No Hit		No Hit		No Hit		No Hit		No Hit		No Hit		No Hit		No Hit		No Hit		No Hit		No Hit		No Hit		No Hit		No Hit		No Hit		No Hit		No Hit		No Hit		No Hit
	No Hit		No Hit		No Hit		No Hit		No Hit		No Hit		No Hit		No Hit		No Hit		No Hit		No Hit		No Hit		No Hit		No Hit		No Hit		No Hit		No Hit		No Hit		No Hit		No Hit		No Hit		No Hit		No Hit		No Hit		No Hit
	No Hit		No Hit		No Hit		No Hit		No Hit		No Hit		No Hit		No Hit		No Hit		No Hit		No Hit		No Hit		No Hit		No Hit		No Hit		No Hit		No Hit		No Hit		No Hit		No Hit		No Hit		No Hit		No Hit		No Hit		No Hit
	No Hit		No Hit		No Hit		No Hit		No Hit		No Hit		No Hit		No Hit		No Hit		No Hit		No Hit		No Hit		No Hit		No Hit		No Hit		No Hit		No Hit		No Hit		No Hit		No Hit		No Hit		No Hit		No Hit		No Hit		No Hit
	No Hit		No Hit		No Hit		No Hit		No Hit		No Hit		No Hit		No Hit		No Hit		No Hit		No Hit		No Hit		No Hit		No Hit		No Hit		No Hit		No Hit		No Hit		No Hit		No Hit		No Hit		No Hit		No Hit		No Hit		No Hit
	No Hit		No Hit		No Hit		No Hit		No Hit		No Hit		No Hit		No Hit		No Hit		No Hit		No Hit		No Hit		No Hit		No Hit		No Hit		No Hit		No Hit		No Hit		No Hit		No Hit		No Hit		No Hit		No Hit		No Hit		No Hit
	No Hit		No Hit		No Hit		No Hit		No Hit		No Hit		No Hit		No Hit		No Hit		No Hit		No Hit		No Hit		No Hit		No Hit		No Hit		No Hit		No Hit		No Hit		No Hit		No Hit		No Hit		No Hit		No Hit		No Hit		No Hit
	No Hit		No Hit		No Hit		No Hit		No Hit		No Hit		No Hit		No Hit		No Hit		No Hit		No Hit		No Hit		No Hit		No Hit		No Hit		No Hit		No Hit		No Hit		No Hit		No Hit		No Hit		No Hit		No Hit		No Hit		No Hit
	No Hit		No Hit		No Hit		No Hit		No Hit		No Hit		No Hit		No Hit		No Hit		No Hit		No Hit		No Hit		No Hit		No Hit		No Hit		No Hit		No Hit		No Hit		No Hit		No Hit		No Hit		No Hit		No Hit		No Hit		No Hit
	No Hit		No Hit		No Hit		No Hit		No Hit		No Hit		No Hit		No Hit		No Hit		No Hit		No Hit		No Hit		No Hit		No Hit		No Hit		No Hit		No Hit		No Hit		No Hit		No Hit		No Hit		No Hit		No Hit		No Hit		No Hit
	No Hit		No Hit		No Hit		No Hit		No Hit		No Hit		No Hit		No Hit		No Hit		No Hit		No Hit		No Hit		No Hit		No Hit		No Hit		No Hit		No Hit		No Hit		No Hit		No Hit		No Hit		No Hit		No Hit		No Hit		No Hit
	No Hit		No Hit		No Hit		No Hit		No Hit		No Hit		No Hit		No Hit		No Hit		No Hit		No Hit		No Hit		No Hit		No Hit		No Hit		No Hit		No Hit		No Hit		No Hit		No Hit		No Hit		No Hit		No Hit		No Hit		No Hit
	No Hit		No Hit		No Hit		No Hit		No Hit		No Hit		No Hit		No Hit		No Hit		No Hit		No Hit		No Hit		No Hit		No Hit		No Hit		No Hit		No Hit		No Hit		No Hit		No Hit		No Hit		No Hit		No Hit		No Hit		No Hit
	No Hit		No Hit		No Hit		No Hit		No Hit		No Hit		No Hit		No Hit		No Hit		No Hit		No Hit		No Hit		No Hit		No Hit		No Hit		No Hit		No Hit		No Hit		No Hit		No Hit		No Hit		No Hit		No Hit		No Hit		No Hit
	No Hit		No Hit		No Hit		No Hit		No Hit		No Hit		No Hit		No Hit		No Hit		No Hit		No Hit		No Hit		No Hit		No Hit		No Hit		No Hit		No Hit		No Hit		No Hit		No Hit		No Hit		No Hit		No Hit		No Hit		No Hit
	No Hit		No Hit		No Hit		No Hit		No Hit		No Hit		No Hit		No Hit		No Hit		No Hit		No Hit		No Hit		No Hit		No Hit		No Hit		No Hit		No Hit		No Hit		No Hit		No Hit		No Hit		No Hit		No Hit		No Hit		No Hit
	No Hit		No Hit		No Hit		No Hit		No Hit		No Hit		No Hit		No Hit		No Hit		No Hit		No Hit		No Hit		No Hit		No Hit		No Hit		No Hit		No Hit		No Hit		No Hit		No Hit		No Hit		No Hit		No Hit		No Hit		No Hit
	No Hit		No Hit		No Hit		No Hit		No Hit		No Hit		No Hit		No Hit		No Hit		No Hit		No Hit		No Hit		No Hit		No Hit		No Hit		No Hit		No Hit		No Hit		No Hit		No Hit		No Hit		No Hit		No Hit		No Hit		No Hit
	No Hit		No Hit		No Hit		No Hit		No Hit		No Hit		No Hit		No Hit		No Hit		No Hit		No Hit		No Hit		No Hit		No Hit		No Hit		No Hit		No Hit		No Hit		No Hit		No Hit		No Hit		No Hit		No Hit		No Hit		No Hit
	No Hit		No Hit		No Hit		No Hit		No Hit		No Hit		No Hit		No Hit		No Hit		No Hit		No Hit		No Hit		No Hit		No Hit		No Hit		No Hit		No Hit		No Hit		No Hit		No Hit		No Hit		No Hit		No Hit		No Hit		No Hit
	No Hit		No Hit		No Hit		No Hit		No Hit		No Hit		No Hit		No Hit		No Hit		No Hit		No Hit		No Hit		No Hit		No Hit		No Hit		No Hit		No Hit		No Hit		No Hit		No Hit		No Hit		No Hit		No Hit		No Hit		No Hit
	No Hit		No Hit		No Hit		No Hit		No Hit		No Hit		No Hit		No Hit		No Hit		No Hit		No Hit		No Hit		No Hit		No Hit		No Hit		No Hit		No Hit		No Hit		No Hit		No Hit		No Hit		No Hit		No Hit		No Hit		No Hit
	No Hit		No Hit		No Hit		No Hit		No Hit		No Hit		No Hit		No Hit		No Hit		No Hit		No Hit		No Hit		No Hit		No Hit		No Hit		No Hit		No Hit		No Hit		No Hit		No Hit		No Hit		No Hit		No Hit		No Hit		No Hit
	No Hit		No Hit		No Hit		No Hit		No Hit		No Hit		No Hit		No Hit		No Hit		No Hit		No Hit		No Hit		No Hit		No Hit		No Hit		No Hit		No Hit		No Hit		No Hit		No Hit		No Hit		No Hit		No Hit		No Hit		No Hit
	No Hit		No Hit		No Hit		No Hit		No Hit		No Hit		No Hit		No Hit		No Hit		No Hit		No Hit		No Hit		No Hit		No Hit		No Hit		No Hit		No Hit		No Hit		No Hit		No Hit		No Hit		No Hit		No Hit		No Hit		No Hit
	No Hit		No Hit		No Hit		No Hit		No Hit		No Hit		No Hit		No Hit		No Hit		No Hit		No Hit		No Hit		No Hit		No Hit		No Hit		No Hit		No Hit		No Hit		No Hit		No Hit		No Hit		No Hit		No Hit		No Hit		No Hit
	No Hit		No Hit		No Hit		No Hit		No Hit		No Hit		No Hit		No Hit		No Hit		No Hit		No Hit		No Hit		No Hit		No Hit		No Hit		No Hit		No Hit		No Hit		No Hit		No Hit		No Hit		No Hit		No Hit		No Hit		No Hit
	No Hit		No Hit		No Hit		No Hit		No Hit		No Hit		No Hit		No Hit		No Hit		No Hit		No Hit		No Hit		No Hit		No Hit		No Hit		No Hit		No Hit		No Hit		No Hit		No Hit		No Hit		No Hit		No Hit		No Hit		No Hit
	No Hit		No Hit		No Hit		No Hit		No Hit		No Hit		No Hit		No Hit		No Hit		No Hit		No Hit		No Hit		No Hit		No Hit		No Hit		No Hit		No Hit		No Hit		No Hit		No Hit		No Hit		No Hit		No Hit		No Hit		No Hit
	No Hit		No Hit		No Hit		No Hit		No Hit		No Hit		No Hit		No Hit		No Hit		No Hit		No Hit		No Hit		No Hit		No Hit		No Hit		No Hit		No Hit		No Hit		No Hit		No Hit		No Hit		No Hit		No Hit		No Hit		No Hit
	No Hit		No Hit		No Hit		No Hit		No Hit		No Hit		No Hit		No Hit		No Hit		No Hit		No Hit		No Hit		No Hit		No Hit		No Hit		No Hit		No Hit		No Hit		No Hit		No Hit		No Hit		No Hit		No Hit		No Hit		No Hit
	No Hit		No Hit		No Hit		No Hit		No Hit		No Hit		No Hit		No Hit		No Hit		No Hit		No Hit		No Hit		No Hit		No Hit		No Hit		No Hit		No Hit		No Hit		No Hit		No Hit		No Hit		No Hit		No Hit		No Hit		No Hit
	No Hit		No Hit		No Hit		No Hit		No Hit		No Hit		No Hit		No Hit		No Hit		No Hit		No Hit		No Hit		No Hit		No Hit		No Hit		No Hit		No Hit		No Hit		No Hit		No Hit		No Hit		No Hit		No Hit		No Hit		No Hit
	No Hit		No Hit		No Hit		No Hit		No Hit		No Hit		No Hit		No Hit		No Hit		No Hit		No Hit		No Hit		No Hit		No Hit		No Hit		No Hit		No Hit		No Hit		No Hit		No Hit		No Hit		No Hit		No Hit		No Hit		No Hit
	No Hit		No Hit		No Hit		No Hit		No Hit		No Hit		No Hit		No Hit		No Hit		No Hit		No Hit		No Hit		No Hit		No Hit		No Hit		No Hit		No Hit		No Hit		No Hit		No Hit		No Hit		No Hit		No Hit		No Hit		No Hit
	No Hit		No Hit		No Hit		No Hit		No Hit		No Hit		No Hit		No Hit		No Hit		No Hit		No Hit		No Hit		No Hit		No Hit		No Hit		No Hit		No Hit		No Hit		No Hit		No Hit		No Hit		No Hit		No Hit		No Hit		No Hit
	No Hit		No Hit		No Hit		No Hit		No Hit		No Hit		No Hit		No Hit		No Hit		No Hit		No Hit		No Hit		No Hit		No Hit		No Hit		No Hit		No Hit		No Hit		No Hit		No Hit		No Hit		No Hit		No Hit		No Hit		No Hit
	No Hit		No Hit		No Hit		No Hit		No Hit		No Hit		No Hit		No Hit		No Hit		No Hit		No Hit		No Hit		No Hit		No Hit		No Hit		No Hit		No Hit		No Hit		No Hit		No Hit		No Hit		No Hit		No Hit		No Hit		No Hit
	No Hit		No Hit		No Hit		No Hit		No Hit		No Hit		No Hit		No Hit		No Hit		No Hit		No Hit		No Hit		No Hit		No Hit		No Hit		No Hit		No Hit		No Hit		No Hit		No Hit		No Hit		No Hit		No Hit		No Hit		No Hit
	No Hit		No Hit		No Hit		No Hit		No Hit		No Hit		No Hit		No Hit		No Hit		No Hit		No Hit		No Hit		No Hit		No Hit		No Hit		No Hit		No Hit		No Hit		No Hit		No Hit		No Hit		No Hit		No Hit		No Hit		No Hit
	No Hit		No Hit		No Hit		No Hit		No Hit		No Hit		No Hit		No Hit		No Hit		No Hit		No Hit		No Hit		No Hit		No Hit		No Hit		No Hit		No Hit		No Hit		No Hit		No Hit		No Hit		No Hit		No Hit		No Hit		No Hit
	No Hit		No Hit		No Hit		No Hit		No Hit		No Hit		No Hit		No Hit		No Hit		No Hit		No Hit		No Hit		No Hit		No Hit		No Hit		No Hit		No Hit		No Hit		No Hit		No Hit		No Hit		No Hit		No Hit		No Hit		No Hit
	No Hit		No Hit		No Hit		No Hit		No Hit		No Hit		No Hit		No Hit		No Hit		No Hit		No Hit		No Hit		No Hit		No Hit		No Hit		No Hit		No Hit		No Hit		No Hit		No Hit		No Hit		No Hit		No Hit		No Hit		No Hit
	No Hit		No Hit		No Hit		No Hit		No Hit		No Hit		No Hit		No Hit		No Hit		No Hit		No Hit		No Hit		No Hit		No Hit		No Hit		No Hit		No Hit		No Hit		No Hit		No Hit		No Hit		No Hit		No Hit		No Hit		No Hit
	No Hit		No Hit		No Hit		No Hit		No Hit		No Hit		No Hit		No Hit		No Hit		No Hit		No Hit		No Hit		No Hit		No Hit		No Hit		No Hit		No Hit		No Hit		No Hit		No Hit		No Hit		No Hit		No Hit		No Hit		No Hit
	No Hit		No Hit		No Hit		No Hit		No Hit		No Hit		No Hit		No Hit		No Hit		No Hit		No Hit		No Hit		No Hit		No Hit		No Hit		No Hit		No Hit		No Hit		No Hit		No Hit		No Hit		No Hit		No Hit		No Hit		No Hit
	No Hit		No Hit		No Hit		No Hit		No Hit		No Hit		No Hit		No Hit		No Hit		No Hit		No Hit		No Hit		No Hit		No Hit		No Hit		No Hit		No Hit		No Hit		No Hit		No Hit		No Hit		No Hit		No Hit		No Hit		No Hit
	No Hit		No Hit		No Hit		No Hit		No Hit		No Hit		No Hit		No Hit		No Hit		No Hit		No Hit		No Hit		No Hit		No Hit		No Hit		No Hit		No Hit		No Hit		No Hit		No Hit		No Hit		No Hit		No Hit		No Hit		No Hit
	No Hit		No Hit		No Hit		No Hit		No Hit		No Hit		No Hit		No Hit		No Hit		No Hit		No Hit		No Hit		No Hit		No Hit		No Hit		No Hit		No Hit		No Hit		No Hit		No Hit		No Hit		No Hit		No Hit		No Hit		No Hit
	No Hit		No Hit		No Hit		No Hit		No Hit		No Hit		No Hit		No Hit		No Hit		No Hit		No Hit		No Hit		No Hit		No Hit		No Hit		No Hit		No Hit		No Hit		No Hit		No Hit		No Hit		No Hit		No Hit		No Hit		No Hit
	No Hit		No Hit		No Hit		No Hit		No Hit		No Hit		No Hit		No Hit		No Hit		No Hit		No Hit		No Hit		No Hit		No Hit		No Hit		No Hit		No Hit		No Hit		No Hit		No Hit		No Hit		No Hit		No Hit		No Hit		No Hit
	No Hit		No Hit		No Hit		No Hit		No Hit		No Hit		No Hit		No Hit		No Hit		No Hit		No Hit		No Hit		No Hit		No Hit		No Hit		No Hit		No Hit		No Hit		No Hit		No Hit		No Hit		No Hit		No Hit		No Hit		No Hit
	No Hit		No Hit		No Hit		No Hit		No Hit		No Hit		No Hit		No Hit		No Hit		No Hit		No Hit		No Hit		No Hit		No Hit		No Hit		No Hit		No Hit		No Hit		No Hit		No Hit		No Hit		No Hit		No Hit		No Hit		No Hit
	No Hit		No Hit		No Hit		No Hit		No Hit		No Hit		No Hit		No Hit		No Hit		No Hit		No Hit		No Hit		No Hit		No Hit		No Hit		No Hit		No Hit		No Hit		No Hit		No Hit		No Hit		No Hit		No Hit		No Hit		No Hit
	No Hit		No Hit		No Hit		No Hit		No Hit		No Hit		No Hit		No Hit		No Hit		No Hit		No Hit		No Hit		No Hit		No Hit		No Hit		No Hit		No Hit		No Hit		No Hit		No Hit		No Hit		No Hit		No Hit		No Hit		No Hit
	No Hit		No Hit		No Hit		No Hit		No Hit		No Hit		No Hit		No Hit		No Hit		No Hit		No Hit		No Hit		No Hit		No Hit		No Hit		No Hit		No Hit		No Hit		No Hit		No Hit		No Hit		No Hit		No Hit		No Hit		No Hit
	No Hit		No Hit		No Hit		No Hit		No Hit		No Hit		No Hit		No Hit		No Hit		No Hit		No Hit		No Hit		No Hit		No Hit		No Hit		No Hit		No Hit		No Hit		No Hit		No Hit		No Hit		No Hit		No Hit		No Hit		No Hit
	No Hit		No Hit		No Hit		No Hit		No Hit		No Hit		No Hit		No Hit		No Hit		No Hit		No Hit		No Hit		No Hit		No Hit		No Hit		No Hit		No Hit		No Hit		No Hit		No Hit		No Hit		No Hit		No Hit		No Hit		No Hit
	No Hit		No Hit		No Hit		No Hit		No Hit		No Hit		No Hit		No Hit		No Hit		No Hit		No Hit		No Hit		No Hit		No Hit		No Hit		No Hit		No Hit		No Hit		No Hit		No Hit		No Hit		No Hit		No Hit		No Hit		No Hit
	No Hit		No Hit		No Hit		No Hit		No Hit		No Hit		No Hit		No Hit		No Hit		No Hit		No Hit		No Hit		No Hit		No Hit		No Hit		No Hit		No Hit		No Hit		No Hit		No Hit		No Hit		No Hit		No Hit		No Hit		No Hit
	No Hit		No Hit		No Hit		No Hit		No Hit		No Hit		No Hit		No Hit		No Hit		No Hit		No Hit		No Hit		No Hit		No Hit		No Hit		No Hit		No Hit		No Hit		No Hit		No Hit		No Hit		No Hit		No Hit		No Hit		No Hit
	No Hit		No Hit		No Hit		No Hit		No Hit		No Hit		No Hit		No Hit		No Hit		No Hit		No Hit		No Hit		No Hit		No Hit		No Hit		No Hit		No Hit		No Hit		No Hit		No Hit		No Hit		No Hit		No Hit		No Hit		No Hit
	No Hit		No Hit		No Hit		No Hit		No Hit		No Hit		No Hit		No Hit		No Hit		No Hit		No Hit		No Hit		No Hit		No Hit		No Hit		No Hit		No Hit		No Hit		No Hit		No Hit		No Hit		No Hit		No Hit		No Hit		No Hit
	No Hit		No Hit		No Hit		No Hit		No Hit		No Hit		No Hit		No Hit		No Hit		No Hit		No Hit		No Hit		No Hit		No Hit		No Hit		No Hit		No Hit		No Hit		No Hit		No Hit		No Hit		No Hit		No Hit		No Hit		No Hit
	No Hit		No Hit		No Hit		No Hit		No Hit		No Hit		No Hit		No Hit		No Hit		No Hit		No Hit		No Hit		No Hit		No Hit		No Hit		No Hit		No Hit		No Hit		No Hit		No Hit		No Hit		No Hit		No Hit		No Hit		No Hit
	No Hit		No Hit		No Hit		No Hit		No Hit		No Hit		No Hit		No Hit		No Hit		No Hit		No Hit		No Hit		No Hit		No Hit		No Hit		No Hit		No Hit		No Hit		No Hit		No Hit		No Hit		No Hit		No Hit		No Hit		No Hit
	No Hit		No Hit		No Hit		No Hit		No Hit		No Hit		No Hit		No Hit		No Hit		No Hit		No Hit		No Hit		No Hit		No Hit		No Hit		No Hit		No Hit		No Hit		No Hit		No Hit		No Hit		No Hit		No Hit		No Hit		No Hit
	No Hit		No Hit		No Hit		No Hit		No Hit		No Hit		No Hit		No Hit		No Hit		No Hit		No Hit		No Hit		No Hit		No Hit		No Hit		No Hit		No Hit		No Hit		No Hit		No Hit		No Hit		No Hit		No Hit		No Hit		No Hit
	No Hit		No Hit		No Hit		No Hit		No Hit		No Hit		No Hit		No Hit		No Hit		No Hit		No Hit		No Hit		No Hit		No Hit		No Hit		No Hit		No Hit		No Hit		No Hit		No Hit		No Hit		No Hit		No Hit		No Hit		No Hit
	No Hit		No Hit		No Hit		No Hit		No Hit		No Hit		No Hit		No Hit		No Hit		No Hit		No Hit		No Hit		No Hit		No Hit		No Hit		No Hit		No Hit		No Hit		No Hit		No Hit		No Hit		No Hit		No Hit		No Hit		No Hit
	No Hit		No Hit		No Hit		No Hit		No Hit		No Hit		No Hit		No Hit		No Hit		No Hit		No Hit		No Hit		No Hit		No Hit		No Hit		No Hit		No Hit		No Hit		No Hit		No Hit		No Hit		No Hit		No Hit		No Hit		No Hit
	No Hit		No Hit		No Hit		No Hit		No Hit		No Hit		No Hit		No Hit		No Hit		No Hit		No Hit		No Hit		No Hit		No Hit		No Hit		No Hit		No Hit		No Hit		No Hit		No Hit		No Hit		No Hit		No Hit		No Hit		No Hit
	No Hit		No Hit		No Hit		No Hit		No Hit		No Hit		No Hit		No Hit		No Hit		No Hit		No Hit		No Hit		No Hit		No Hit		No Hit		No Hit		No Hit		No Hit		No Hit		No Hit		No Hit		No Hit		No Hit		No Hit		No Hit
	No Hit		No Hit		No Hit		No Hit		No Hit		No Hit		No Hit		No Hit		No Hit		No Hit		No Hit		No Hit		No Hit		No Hit		No Hit		No Hit		No Hit		No Hit		No Hit		No Hit		No Hit		No Hit		No Hit		No Hit		No Hit
	No Hit		No Hit		No Hit		No Hit		No Hit		No Hit		No Hit		No Hit		No Hit		No Hit		No Hit		No Hit		No Hit		No Hit		No Hit		No Hit		No Hit		No Hit		No Hit		No Hit		No Hit		No Hit		No Hit		No Hit		No Hit
	No Hit		No Hit		No Hit		No Hit		No Hit		No Hit		No Hit		No Hit		No Hit		No Hit		No Hit		No Hit		No Hit		No Hit		No Hit		No Hit		No Hit		No Hit		No Hit		No Hit		No Hit		No Hit		No Hit		No Hit		No Hit
	No Hit		No Hit		No Hit		No Hit		No Hit		No Hit		No Hit		No Hit		No Hit		No Hit		No Hit		No Hit		No Hit		No Hit		No Hit		No Hit		No Hit		No Hit		No Hit		No Hit		No Hit		No Hit		No Hit		No Hit		No Hit
	No Hit		No Hit		No Hit		No Hit		No Hit		No Hit		No Hit		No Hit		No Hit		No Hit		No Hit		No Hit		No Hit		No Hit		No Hit		No Hit		No Hit		No Hit		No Hit		No Hit		No Hit		No Hit		No Hit		No Hit		No Hit
	No Hit		No Hit		No Hit		No Hit		No Hit		No Hit		No Hit		No Hit		No Hit		No Hit		No Hit		No Hit		No Hit		No Hit		No Hit		No Hit		No Hit		No Hit		No Hit		No Hit		No Hit		No Hit		No Hit		No Hit		No Hit
	No Hit		No Hit		No Hit		No Hit		No Hit		No Hit		No Hit		No Hit		No Hit		No Hit		No Hit		No Hit		No Hit		No Hit		No Hit		No Hit		No Hit		No Hit		No Hit		No Hit		No Hit		No Hit		No Hit		No Hit		No Hit
	No Hit		No Hit		No Hit		No Hit		No Hit		No Hit		No Hit		No Hit		No Hit		No Hit		No Hit		No Hit		No Hit		No Hit		No Hit		No Hit		No Hit		No Hit		No Hit		No Hit		No Hit		No Hit		No Hit		No Hit		No Hit
	No Hit		No Hit		No Hit		No Hit		No Hit		No Hit		No Hit		No Hit		No Hit		No Hit		No Hit		No Hit		No Hit		No Hit		No Hit		No Hit		No Hit		No Hit		No Hit		No Hit		No Hit		No Hit		No Hit		No Hit		No Hit
	No Hit		No Hit		No Hit		No Hit		No Hit		No Hit		No Hit		No Hit		No Hit		No Hit		No Hit		No Hit		No Hit		No Hit		No Hit		No Hit		No Hit		No Hit		No Hit		No Hit		No Hit		No Hit		No Hit		No Hit		No Hit
	No Hit		No Hit		No Hit		No Hit		No Hit		No Hit		No Hit		No Hit		No Hit		No Hit		No Hit		No Hit		No Hit		No Hit		No Hit		No Hit		No Hit		No Hit		No Hit		No Hit		No Hit		No Hit		No Hit		No Hit		No Hit
	No Hit		No Hit		No Hit		No Hit		No Hit		No Hit		No Hit		No Hit		No Hit		No Hit		No Hit		No Hit		No Hit		No Hit		No Hit		No Hit		No Hit		No Hit		No Hit		No Hit		No Hit		No Hit		No Hit		No Hit		No Hit
	No Hit		No Hit		No Hit		No Hit		No Hit		No Hit		No Hit		No Hit		No Hit		No Hit		No Hit		No Hit		No Hit		No Hit		No Hit		No Hit		No Hit		No Hit		No Hit		No Hit		No Hit		No Hit		No Hit		No Hit		No Hit
	No Hit		No Hit		No Hit		No Hit		No Hit		No Hit		No Hit		No Hit		No Hit		No Hit		No Hit		No Hit		No Hit		No Hit		No Hit		No Hit		No Hit		No Hit		No Hit		No Hit		No Hit		No Hit		No Hit		No Hit		No Hit
	No Hit		No Hit		No Hit		No Hit		No Hit		No Hit		No Hit		No Hit		No Hit		No Hit		No Hit		No Hit		No Hit		No Hit		No Hit		No Hit		No Hit		No Hit		No Hit		No Hit		No Hit		No Hit		No Hit		No Hit		No Hit
	No Hit		No Hit		No Hit		No Hit		No Hit		No Hit		No Hit		No Hit		No Hit		No Hit		No Hit		No Hit		No Hit		No Hit		No Hit		No Hit		No Hit		No Hit		No Hit		No Hit		No Hit		No Hit		No Hit		No Hit		No Hit
	No Hit		No Hit		No Hit		No Hit		No Hit		No Hit		No Hit		No Hit		No Hit		No Hit		No Hit		No Hit		No Hit		No Hit		No Hit		No Hit		No Hit		No Hit		No Hit		No Hit		No Hit		No Hit		No Hit		No Hit		No Hit
	No Hit		No Hit		No Hit		No Hit		No Hit		No Hit		No Hit		No Hit		No Hit		No Hit		No Hit		No Hit		No Hit		No Hit		No Hit		No Hit		No Hit		No Hit		No Hit		No Hit		No Hit		No Hit		No Hit		No Hit		No Hit
	No Hit		No Hit		No Hit		No Hit		No Hit		No Hit		No Hit		No Hit		No Hit		No Hit		No Hit		No Hit		No Hit		No Hit		No Hit		No Hit		No Hit		No Hit		No Hit		No Hit		No Hit		No Hit		No Hit		No Hit		No Hit
	No Hit		No Hit		No Hit		No Hit		No Hit		No Hit		No Hit		No Hit		No Hit		No Hit		No Hit		No Hit		No Hit		No Hit		No Hit		No Hit		No Hit		No Hit		No Hit		No Hit		No Hit		No Hit		No Hit		No Hit		No Hit
	No Hit		No Hit		No Hit		No Hit		No Hit		No Hit		No Hit		No Hit		No Hit		No Hit		No Hit		No Hit		No Hit		No Hit		No Hit		No Hit		No Hit		No Hit		No Hit		No Hit		No Hit		No Hit		No Hit		No Hit		No Hit
	No Hit		No Hit		No Hit		No Hit		No Hit		No Hit		No Hit		No Hit		No Hit		No Hit		No Hit		No Hit		No Hit		No Hit		No Hit		No Hit		No Hit		No Hit		No Hit		No Hit		No Hit		No Hit		No Hit		No Hit		No Hit
	No Hit		No Hit		No Hit		No Hit		No Hit		No Hit		No Hit		No Hit		No Hit		No Hit		No Hit		No Hit		No Hit		No Hit		No Hit		No Hit		No Hit		No Hit		No Hit		No Hit		No Hit		No Hit		No Hit		No Hit		No Hit
	No Hit		No Hit		No Hit		No Hit		No Hit		No Hit		No Hit		No Hit		No Hit		No Hit		No Hit		No Hit		No Hit		No Hit		No Hit		No Hit		No Hit		No Hit		No Hit		No Hit		No Hit		No Hit		No Hit		No Hit		No Hit
	No Hit		No Hit		No Hit		No Hit		No Hit		No Hit		No Hit		No Hit		No Hit		No Hit		No Hit		No Hit		No Hit		No Hit		No Hit		No Hit		No Hit		No Hit		No Hit		No Hit		No Hit		No Hit		No Hit		No Hit		No Hit
	No Hit		No Hit		No Hit		No Hit		No Hit		No Hit		No Hit		No Hit		No Hit		No Hit		No Hit		No Hit		No Hit		No Hit		No Hit		No Hit		No Hit		No Hit		No Hit		No Hit		No Hit		No Hit		No Hit		No Hit		No Hit
	No Hit		No Hit		No Hit		No Hit		No Hit		No Hit		No Hit		No Hit		No Hit		No Hit		No Hit		No Hit		No Hit		No Hit		No Hit		No Hit		No Hit		No Hit		No Hit		No Hit		No Hit		No Hit		No Hit		No Hit		No Hit
	No Hit		No Hit		No Hit		No Hit		No Hit		No Hit		No Hit		No Hit		No Hit		No Hit		No Hit		No Hit		No Hit		No Hit		No Hit		No Hit		No Hit		No Hit		No Hit		No Hit		No Hit		No Hit		No Hit		No Hit		No Hit
	No Hit		No Hit		No Hit		No Hit		No Hit		No Hit		No Hit		No Hit		No Hit		No Hit		No Hit		No Hit		No Hit		No Hit		No Hit		No Hit		No Hit		No Hit		No Hit		No Hit		No Hit		No Hit		No Hit		No Hit		No Hit
	No Hit		No Hit		No Hit		No Hit		No Hit		No Hit		No Hit		No Hit		No Hit		No Hit		No Hit		No Hit		No Hit		No Hit		No Hit		No Hit		No Hit		No Hit		No Hit		No Hit		No Hit		No Hit		No Hit		No Hit		No Hit
	No Hit		No Hit		No Hit		No Hit		No Hit		No Hit		No Hit		No Hit		No Hit		No Hit		No Hit		No Hit		No Hit		No Hit		No Hit		No Hit		No Hit		No Hit		No Hit		No Hit		No Hit		No Hit		No Hit		No Hit		No Hit
	No Hit		No Hit		No Hit		No Hit		No Hit		No Hit		No Hit		No Hit		No Hit		No Hit		No Hit		No Hit		No Hit		No Hit		No Hit		No Hit		No Hit		No Hit		No Hit		No Hit		No Hit		No Hit		No Hit		No Hit		No Hit
	No Hit		No Hit		No Hit		No Hit		No Hit		No Hit		No Hit		No Hit		No Hit		No Hit		No Hit		No Hit		No Hit		No Hit		No Hit		No Hit		No Hit		No Hit		No Hit		No Hit		No Hit		No Hit		No Hit		No Hit		No Hit
	No Hit		No Hit		No Hit		No Hit		No Hit		No Hit		No Hit		No Hit		No Hit		No Hit		No Hit		No Hit		No Hit		No Hit		No Hit		No Hit		No Hit		No Hit		No Hit		No Hit		No Hit		No Hit		No Hit		No Hit		No Hit
	No Hit		No Hit		No Hit		No Hit		No Hit		No Hit		No Hit		No Hit		No Hit		No Hit		No Hit		No Hit		No Hit		No Hit		No Hit		No Hit		No Hit		No Hit		No Hit		No Hit		No Hit		No Hit		No Hit		No Hit		No Hit
	No Hit		No Hit		No Hit		No Hit		No Hit		No Hit		No Hit		No Hit		No Hit		No Hit		No Hit		No Hit		No Hit		No Hit		No Hit		No Hit		No Hit		No Hit		No Hit		No Hit		No Hit		No Hit		No Hit		No Hit		No Hit
	No Hit		No Hit		No Hit		No Hit		No Hit		No Hit		No Hit		No Hit		No Hit		No Hit		No Hit		No Hit		No Hit		No Hit		No Hit		No Hit		No Hit		No Hit		No Hit		No Hit		No Hit		No Hit		No Hit		No Hit		No Hit
	No Hit		No Hit		No Hit		No Hit		No Hit		No Hit		No Hit		No Hit		No Hit		No Hit		No Hit		No Hit		No Hit		No Hit		No Hit		No Hit		No Hit		No Hit		No Hit		No Hit		No Hit		No Hit		No Hit		No Hit		No Hit
	No Hit		No Hit		No Hit		No Hit		No Hit		No Hit		No Hit		No Hit		No Hit		No Hit		No Hit		No Hit		No Hit		No Hit		No Hit		No Hit		No Hit		No Hit		No Hit		No Hit		No Hit		No Hit		No Hit		No Hit		No Hit
	No Hit		No Hit		No Hit		No Hit		No Hit		No Hit		No Hit		No Hit		No Hit		No Hit		No Hit		No Hit		No Hit		No Hit		No Hit		No Hit		No Hit		No Hit		No Hit		No Hit		No Hit		No Hit		No Hit		No Hit		No Hit
	No Hit		No Hit		No Hit		No Hit		No Hit		No Hit		No Hit		No Hit		No Hit		No Hit		No Hit		No Hit		No Hit		No Hit		No Hit		No Hit		No Hit		No Hit		No Hit		No Hit		No Hit		No Hit		No Hit		No Hit		No Hit
	No Hit		No Hit		No Hit		No Hit		No Hit		No Hit		No Hit		No Hit		No Hit		No Hit		No Hit		No Hit		No Hit		No Hit		No Hit		No Hit		No Hit		No Hit		No Hit		No Hit		No Hit		No Hit		No Hit		No Hit		No Hit
	No Hit		No Hit		No Hit		No Hit		No Hit		No Hit		No Hit		No Hit		No Hit		No Hit		No Hit		No Hit		No Hit		No Hit		No Hit		No Hit		No Hit		No Hit		No Hit		No Hit		No Hit		No Hit		No Hit		No Hit		No Hit
	No Hit		No Hit		No Hit		No Hit		No Hit		No Hit		No Hit		No Hit		No Hit		No Hit		No Hit		No Hit		No Hit		No Hit		No Hit		No Hit		No Hit		No Hit		No Hit		No Hit		No Hit		No Hit		No Hit		No Hit		No Hit
	No Hit		No Hit		No Hit		No Hit		No Hit		No Hit		No Hit		No Hit		No Hit		No Hit		No Hit		No Hit		No Hit		No Hit		No Hit		No Hit		No Hit		No Hit		No Hit		No Hit		No Hit		No Hit		No Hit		No Hit		No Hit
	No Hit		No Hit		No Hit		No Hit		No Hit		No Hit		No Hit		No Hit		No Hit		No Hit		No Hit		No Hit		No Hit		No Hit		No Hit		No Hit		No Hit		No Hit		No Hit		No Hit		No Hit		No Hit		No Hit		No Hit		No Hit
	No Hit		No Hit		No Hit		No Hit		No Hit		No Hit		No Hit		No Hit		No Hit		No Hit		No Hit		No Hit		No Hit		No Hit		No Hit		No Hit		No Hit		No Hit		No Hit		No Hit		No Hit		No Hit		No Hit		No Hit		No Hit
	No Hit		No Hit		No Hit		No Hit		No Hit		No Hit		No Hit		No Hit		No Hit		No Hit		No Hit		No Hit		No Hit		No Hit		No Hit		No Hit		No Hit		No Hit		No Hit		No Hit		No Hit		No Hit		No Hit		No Hit		No Hit
	No Hit		No Hit		No Hit		No Hit		No Hit		No Hit		No Hit		No Hit		No Hit		No Hit		No Hit		No Hit		No Hit		No Hit		No Hit		No Hit		No Hit		No Hit		No Hit		No Hit		No Hit		No Hit		No Hit		No Hit		No Hit
	No Hit		No Hit		No Hit		No Hit		No Hit		No Hit		No Hit		No Hit		No Hit		No Hit		No Hit		No Hit		No Hit		No Hit		No Hit		No Hit		No Hit		No Hit		No Hit		No Hit		No Hit		No Hit		No Hit		No Hit		No Hit
	No Hit		No Hit		No Hit		No Hit		No Hit		No Hit		No Hit		No Hit		No Hit		No Hit		No Hit		No Hit		No Hit		No Hit		No Hit		No Hit		No Hit		No Hit		No Hit		No Hit		No Hit		No Hit		No Hit		No Hit		No Hit
	No Hit		No Hit		No Hit		No Hit		No Hit		No Hit		No Hit		No Hit		No Hit		No Hit		No Hit		No Hit		No Hit		No Hit		No Hit		No Hit		No Hit		No Hit		No Hit		No Hit		No Hit		No Hit		No Hit		No Hit		No Hit
	No Hit		No Hit		No Hit		No Hit		No Hit		No Hit		No Hit		No Hit		No Hit		No Hit		No Hit		No Hit		No Hit		No Hit		No Hit		No Hit		No Hit		No Hit		No Hit		No Hit		No Hit		No Hit		No Hit		No Hit		No Hit
	No Hit		No Hit		No Hit		No Hit		No Hit		No Hit		No Hit		No Hit		No Hit		No Hit		No Hit		No Hit		No Hit		No Hit		No Hit		No Hit		No Hit		No Hit		No Hit		No Hit		No Hit		No Hit		No Hit		No Hit		No Hit
	No Hit		No Hit		No Hit		No Hit		No Hit		No Hit		No Hit		No Hit		No Hit		No Hit		No Hit		No Hit		No Hit		No Hit		No Hit		No Hit		No Hit		No Hit		No Hit		No Hit		No Hit		No Hit		No Hit		No Hit		No Hit
	No Hit		No Hit		No Hit		No Hit		No Hit		No Hit		No Hit		No Hit		No Hit		No Hit		No Hit		No Hit		No Hit		No Hit		No Hit		No Hit		No Hit		No Hit		No Hit		No Hit		No Hit		No Hit		No Hit		No Hit		No Hit
	No Hit		No Hit		No Hit		No Hit		No Hit		No Hit		No Hit		No Hit		No Hit		No Hit		No Hit		No Hit		No Hit		No Hit		No Hit		No Hit		No Hit		No Hit		No Hit		No Hit		No Hit		No Hit		No Hit		No Hit		No Hit
	No Hit		No Hit		No Hit		No Hit		No Hit		No Hit		No Hit		No Hit		No Hit		No Hit		No Hit		No Hit		No Hit		No Hit		No Hit		No Hit		No Hit		No Hit		No Hit		No Hit		No Hit		No Hit		No Hit		No Hit		No Hit
	No Hit		No Hit		No Hit		No Hit		No Hit		No Hit		No Hit		No Hit		No Hit		No Hit		No Hit		No Hit		No Hit		No Hit		No Hit		No Hit		No Hit		No Hit		No Hit		No Hit		No Hit		No Hit		No Hit		No Hit		No Hit
	No Hit		No Hit		No Hit		No Hit		No Hit		No Hit		No Hit		No Hit		No Hit		No Hit		No Hit		No Hit		No Hit		No Hit		No Hit		No Hit		No Hit		No Hit		No Hit		No Hit		No Hit		No Hit		No Hit		No Hit		No Hit
	No Hit		No Hit		No Hit		No Hit		No Hit		No Hit		No Hit		No Hit		No Hit		No Hit		No Hit		No Hit		No Hit		No Hit		No Hit		No Hit		No Hit		No Hit		No Hit		No Hit		No Hit		No Hit		No Hit		No Hit		No Hit
	No Hit		No Hit		No Hit		No Hit		No Hit		No Hit		No Hit		No Hit		No Hit		No Hit		No Hit		No Hit		No Hit		No Hit		No Hit		No Hit		No Hit		No Hit		No Hit		No Hit		No Hit		No Hit		No Hit		No Hit		No Hit
	No Hit		No Hit		No Hit		No Hit		No Hit		No Hit		No Hit		No Hit		No Hit		No Hit		No Hit		No Hit		No Hit		No Hit		No Hit		No Hit		No Hit		No Hit		No Hit		No Hit		No Hit		No Hit		No Hit		No Hit		No Hit
	No Hit		No Hit		No Hit		No Hit		No Hit		No Hit		No Hit		No Hit		No Hit		No Hit		No Hit		No Hit		No Hit		No Hit		No Hit		No Hit		No Hit		No Hit		No Hit		No Hit		No Hit		No Hit		No Hit		No Hit		No Hit
	No Hit		No Hit		No Hit		No Hit		No Hit		No Hit		No Hit		No Hit		No Hit		No Hit		No Hit		No Hit		No Hit		No Hit		No Hit		No Hit		No Hit		No Hit		No Hit		No Hit		No Hit		No Hit		No Hit		No Hit		No Hit
	No Hit		No Hit		No Hit		No Hit		No Hit		No Hit		No Hit		No Hit		No Hit		No Hit		No Hit		No Hit		No Hit		No Hit		No Hit		No Hit		No Hit		No Hit		No Hit		No Hit		No Hit		No Hit		No Hit		No Hit		No Hit
	No Hit		No Hit		No Hit		No Hit		No Hit		No Hit		No Hit		No Hit		No Hit		No Hit		No Hit		No Hit		No Hit		No Hit		No Hit		No Hit		No Hit		No Hit		No Hit		No Hit		No Hit		No Hit		No Hit		No Hit		No Hit
	No Hit		No Hit		No Hit		No Hit		No Hit		No Hit		No Hit		No Hit		No Hit		No Hit		No Hit		No Hit		No Hit		No Hit		No Hit		No Hit		No Hit		No Hit		No Hit		No Hit		No Hit		No Hit		No Hit		No Hit		No Hit
	No Hit		No Hit		No Hit		No Hit		No Hit		No Hit		No Hit		No Hit		No Hit		No Hit		No Hit		No Hit		No Hit		No Hit		No Hit		No Hit		No Hit		No Hit		No Hit		No Hit		No Hit		No Hit		No Hit		No Hit		No Hit
	No Hit		No Hit		No Hit		No Hit		No Hit		No Hit		No Hit		No Hit		No Hit		No Hit		No Hit		No Hit		No Hit		No Hit		No Hit		No Hit		No Hit		No Hit		No Hit		No Hit		No Hit		No Hit		No Hit		No Hit		No Hit
	No Hit		No Hit		No Hit		No Hit		No Hit		No Hit		No Hit		No Hit		No Hit		No Hit		No Hit		No Hit		No Hit		No Hit		No Hit		No Hit		No Hit		No Hit		No Hit		No Hit		No Hit		No Hit		No Hit		No Hit		No Hit
	No Hit		No Hit		No Hit		No Hit		No Hit		No Hit		No Hit		No Hit		No Hit		No Hit		No Hit		No Hit		No Hit		No Hit		No Hit		No Hit		No Hit		No Hit		No Hit		No Hit		No Hit		No Hit		No Hit		No Hit		No Hit
	No Hit		No Hit		No Hit		No Hit		No Hit		No Hit		No Hit		No Hit		No Hit		No Hit		No Hit		No Hit		No Hit		No Hit		No Hit		No Hit		No Hit		No Hit		No Hit		No Hit		No Hit		No Hit		No Hit		No Hit		No Hit
	No Hit		No Hit		No Hit		No Hit		No Hit		No Hit		No Hit		No Hit		No Hit		No Hit		No Hit		No Hit		No Hit		No Hit		No Hit		No Hit		No Hit		No Hit		No Hit		No Hit		No Hit		No Hit		No Hit		No Hit		No Hit
	No Hit		No Hit		No Hit		No Hit		No Hit		No Hit		No Hit		No Hit		No Hit		No Hit		No Hit		No Hit		No Hit		No Hit		No Hit		No Hit		No Hit		No Hit		No Hit		No Hit		No Hit		No Hit		No Hit		No Hit		No Hit
	No Hit		No Hit		No Hit		No Hit		No Hit		No Hit		No Hit		No Hit		No Hit		No Hit		No Hit		No Hit		No Hit		No Hit		No Hit		No Hit		No Hit		No Hit		No Hit		No Hit		No Hit		No Hit		No Hit		No Hit		No Hit
	No Hit		No Hit		No Hit		No Hit		No Hit		No Hit		No Hit		No Hit		No Hit		No Hit		No Hit		No Hit		No Hit		No Hit		No Hit		No Hit		No Hit		No Hit		No Hit		No Hit		No Hit		No Hit		No Hit		No Hit		No Hit
	No Hit		No Hit		No Hit		No Hit		No Hit		No Hit		No Hit		No Hit		No Hit		No Hit		No Hit		No Hit		No Hit		No Hit		No Hit		No Hit		No Hit		No Hit		No Hit		No Hit		No Hit		No Hit		No Hit		No Hit		No Hit
	No Hit		No Hit		No Hit		No Hit		No Hit		No Hit		No Hit		No Hit		No Hit		No Hit		No Hit		No Hit		No Hit		No Hit		No Hit		No Hit		No Hit		No Hit		No Hit		No Hit		No Hit		No Hit		No Hit		No Hit		No Hit
	No Hit		No Hit		No Hit		No Hit		No Hit		No Hit		No Hit		No Hit		No Hit		No Hit		No Hit		No Hit		No Hit		No Hit		No Hit		No Hit		No Hit		No Hit		No Hit		No Hit		No Hit		No Hit		No Hit		No Hit		No Hit
	No Hit		No Hit		No Hit		No Hit		No Hit		No Hit		No Hit		No Hit		No Hit		No Hit		No Hit		No Hit		No Hit		No Hit		No Hit		No Hit		No Hit		No Hit		No Hit		No Hit		No Hit		No Hit		No Hit		No Hit		No Hit
	No Hit		No Hit		No Hit		No Hit		No Hit		No Hit		No Hit		No Hit		No Hit		No Hit		No Hit		No Hit		No Hit		No Hit		No Hit		No Hit		No Hit		No Hit		No Hit		No Hit		No Hit		No Hit		No Hit		No Hit		No Hit
	No Hit		No Hit		No Hit		No Hit		No Hit		No Hit		No Hit		No Hit		No Hit		No Hit		No Hit		No Hit		No Hit		No Hit		No Hit		No Hit		No Hit		No Hit		No Hit		No Hit		No Hit		No Hit		No Hit		No Hit		No Hit
	No Hit		No Hit		No Hit		No Hit		No Hit		No Hit		No Hit		No Hit		No Hit		No Hit		No Hit		No Hit		No Hit		No Hit		No Hit		No Hit		No Hit		No Hit		No Hit		No Hit		No Hit		No Hit		No Hit		No Hit		No Hit
	No Hit		No Hit		No Hit		No Hit		No Hit		No Hit		No Hit		No Hit		No Hit		No Hit		No Hit		No Hit		No Hit		No Hit		No Hit		No Hit		No Hit		No Hit		No Hit		No Hit		No Hit		No Hit		No Hit		No Hit		No Hit
	No Hit		No Hit		No Hit		No Hit		No Hit		No Hit		No Hit		No Hit		No Hit		No Hit		No Hit		No Hit		No Hit		No Hit		No Hit		No Hit		No Hit		No Hit		No Hit		No Hit		No Hit		No Hit		No Hit		No Hit		No Hit
	No Hit		No Hit		No Hit		No Hit		No Hit		No Hit		No Hit		No Hit		No Hit		No Hit		No Hit		No Hit		No Hit		No Hit		No Hit		No Hit		No Hit		No Hit		No Hit		No Hit		No Hit		No Hit		No Hit		No Hit		No Hit
	No Hit		No Hit		No Hit		No Hit		No Hit		No Hit		No Hit		No Hit		No Hit		No Hit		No Hit		No Hit		No Hit		No Hit		No Hit		No Hit		No Hit		No Hit		No Hit		No Hit		No Hit		No Hit		No Hit		No Hit		No Hit
	No Hit		No Hit		No Hit		No Hit		No Hit		No Hit		No Hit		No Hit		No Hit		No Hit		No Hit		No Hit		No Hit		No Hit		No Hit		No Hit		No Hit		No Hit		No Hit		No Hit		No Hit		No Hit		No Hit		No Hit		No Hit
	No Hit		No Hit		No Hit		No Hit		No Hit		No Hit		No Hit		No Hit		No Hit		No Hit		No Hit		No Hit		No Hit		No Hit		No Hit		No Hit		No Hit		No Hit		No Hit		No Hit		No Hit		No Hit		No Hit		No Hit		No Hit
	No Hit		No Hit		No Hit		No Hit		No Hit		No Hit		No Hit		No Hit		No Hit		No Hit		No Hit		No Hit		No Hit		No Hit		No Hit		No Hit		No Hit		No Hit		No Hit		No Hit		No Hit		No Hit		No Hit		No Hit		No Hit
	No Hit		No Hit		No Hit		No Hit		No Hit		No Hit		No Hit		No Hit		No Hit		No Hit		No Hit		No Hit		No Hit		No Hit		No Hit		No Hit		No Hit		No Hit		No Hit		No Hit		No Hit		No Hit		No Hit		No Hit		No Hit
	No Hit		No Hit		No Hit		No Hit		No Hit		No Hit		No Hit		No Hit		No Hit		No Hit		No Hit		No Hit		No Hit		No Hit		No Hit		No Hit		No Hit		No Hit		No Hit		No Hit		No Hit		No Hit		No Hit		No Hit		No Hit
	No Hit		No Hit		No Hit		No Hit		No Hit		No Hit		No Hit		No Hit		No Hit		No Hit		No Hit		No Hit		No Hit		No Hit		No Hit		No Hit		No Hit		No Hit		No Hit		No Hit		No Hit		No Hit		No Hit		No Hit		No Hit
	No Hit		No Hit		No Hit		No Hit		No Hit		No Hit		No Hit		No Hit		No Hit		No Hit		No Hit		No Hit		No Hit		No Hit		No Hit		No Hit		No Hit		No Hit		No Hit		No Hit		No Hit		No Hit		No Hit		No Hit		No Hit
	No Hit		No Hit		No Hit		No Hit		No Hit		No Hit		No Hit		No Hit		No Hit		No Hit		No Hit		No Hit		No Hit		No Hit		No Hit		No Hit		No Hit		No Hit		No Hit		No Hit		No Hit		No Hit		No Hit		No Hit		No Hit
	No Hit		No Hit		No Hit		No Hit		No Hit		No Hit		No Hit		No Hit		No Hit		No Hit		No Hit		No Hit		No Hit		No Hit		No Hit		No Hit		No Hit		No Hit		No Hit		No Hit		No Hit		No Hit		No Hit		No Hit		No Hit
	No Hit		No Hit		No Hit		No Hit		No Hit		No Hit		No Hit		No Hit		No Hit		No Hit		No Hit		No Hit		No Hit		No Hit		No Hit		No Hit		No Hit		No Hit		No Hit		No Hit		No Hit		No Hit		No Hit		No Hit		No Hit
	No Hit		No Hit		No Hit		No Hit		No Hit		No Hit		No Hit		No Hit		No Hit		No Hit		No Hit		No Hit		No Hit		No Hit		No Hit		No Hit		No Hit		No Hit		No Hit		No Hit		No Hit		No Hit		No Hit		No Hit		No Hit
	No Hit		No Hit		No Hit		No Hit		No Hit		No Hit		No Hit		No Hit		No Hit		No Hit		No Hit		No Hit		No Hit		No Hit		No Hit		No Hit		No Hit		No Hit		No Hit		No Hit		No Hit		No Hit		No Hit		No Hit		No Hit
	No Hit		No Hit		No Hit		No Hit		No Hit		No Hit		No Hit		No Hit		No Hit		No Hit		No Hit		No Hit		No Hit		No Hit		No Hit		No Hit		No Hit		No Hit		No Hit		No Hit		No Hit		No Hit		No Hit		No Hit		No Hit
	No Hit		No Hit		No Hit		No Hit		No Hit		No Hit		No Hit		No Hit		No Hit		No Hit		No Hit		No Hit		No Hit		No Hit		No Hit		No Hit		No Hit		No Hit		No Hit		No Hit		No Hit		No Hit		No Hit		No Hit		No Hit
	No Hit		No Hit		No Hit		No Hit		No Hit		No Hit		No Hit		No Hit		No Hit		No Hit		No Hit		No Hit		No Hit		No Hit		No Hit		No Hit		No Hit		No Hit		No Hit		No Hit		No Hit		No Hit		No Hit		No Hit		No Hit
	No Hit		No Hit		No Hit		No Hit		No Hit		No Hit		No Hit		No Hit		No Hit		No Hit		No Hit		No Hit		No Hit		No Hit		No Hit		No Hit		No Hit		No Hit		No Hit		No Hit		No Hit		No Hit		No Hit		No Hit		No Hit
	No Hit		No Hit		No Hit		No Hit		No Hit		No Hit		No Hit		No Hit		No Hit		No Hit		No Hit		No Hit		No Hit		No Hit		No Hit		No Hit		No Hit		No Hit		No Hit		No Hit		No Hit		No Hit		No Hit		No Hit		No Hit
	No Hit		No Hit		No Hit		No Hit		No Hit		No Hit		No Hit		No Hit		No Hit		No Hit		No Hit		No Hit		No Hit		No Hit		No Hit		No Hit		No Hit		No Hit		No Hit		No Hit		No Hit		No Hit		No Hit		No Hit		No Hit
	No Hit		No Hit		No Hit		No Hit		No Hit		No Hit		No Hit		No Hit		No Hit		No Hit		No Hit		No Hit		No Hit		No Hit		No Hit		No Hit		No Hit		No Hit		No Hit		No Hit		No Hit		No Hit		No Hit		No Hit		No Hit
	No Hit		No Hit		No Hit		No Hit		No Hit		No Hit		No Hit		No Hit		No Hit		No Hit		No Hit		No Hit		No Hit		No Hit		No Hit		No Hit		No Hit		No Hit		No Hit		No Hit		No Hit		No Hit		No Hit		No Hit		No Hit
	No Hit		No Hit		No Hit		No Hit		No Hit		No Hit		No Hit		No Hit		No Hit		No Hit		No Hit		No Hit		No Hit		No Hit		No Hit		No Hit		No Hit		No Hit		No Hit		No Hit		No Hit		No Hit		No Hit		No Hit		No Hit
	No Hit		No Hit		No Hit		No Hit		No Hit		No Hit		No Hit		No Hit		No Hit		No Hit		No Hit		No Hit		No Hit		No Hit		No Hit		No Hit		No Hit		No Hit		No Hit		No Hit		No Hit		No Hit		No Hit		No Hit		No Hit
	No Hit		No Hit		No Hit		No Hit		No Hit		No Hit		No Hit		No Hit		No Hit		No Hit		No Hit		No Hit		No Hit		No Hit		No Hit		No Hit		No Hit		No Hit		No Hit		No Hit		No Hit		No Hit		No Hit		No Hit		No Hit
	No Hit		No Hit		No Hit		No Hit		No Hit		No Hit		No Hit		No Hit		No Hit		No Hit		No Hit		No Hit		No Hit		No Hit		No Hit		No Hit		No Hit		No Hit		No Hit		No Hit		No Hit		No Hit		No Hit		No Hit		No Hit
	No Hit		No Hit		No Hit		No Hit		No Hit		No Hit		No Hit		No Hit		No Hit		No Hit		No Hit		No Hit		No Hit		No Hit		No Hit		No Hit		No Hit		No Hit		No Hit		No Hit		No Hit		No Hit		No Hit		No Hit		No Hit
	No Hit		No Hit		No Hit		No Hit		No Hit		No Hit		No Hit		No Hit		No Hit		No Hit		No Hit		No Hit		No Hit		No Hit		No Hit		No Hit		No Hit		No Hit		No Hit		No Hit		No Hit		No Hit		No Hit		No Hit		No Hit
	No Hit		No Hit		No Hit		No Hit		No Hit		No Hit		No Hit		No Hit		No Hit		No Hit		No Hit		No Hit		No Hit		No Hit		No Hit		No Hit		No Hit		No Hit		No Hit		No Hit		No Hit		No Hit		No Hit		No Hit		No Hit
	No Hit		No Hit		No Hit		No Hit		No Hit		No Hit		No Hit		No Hit		No Hit		No Hit		No Hit		No Hit		No Hit		No Hit		No Hit		No Hit		No Hit		No Hit		No Hit		No Hit		No Hit		No Hit		No Hit		No Hit		No Hit
	No Hit		No Hit		No Hit		No Hit		No Hit		No Hit		No Hit		No Hit		No Hit		No Hit		No Hit		No Hit		No Hit		No Hit		No Hit		No Hit		No Hit		No Hit		No Hit		No Hit		No Hit		No Hit		No Hit		No Hit		No Hit
	No Hit		No Hit		No Hit		No Hit		No Hit		No Hit		No Hit		No Hit		No Hit		No Hit		No Hit		No Hit		No Hit		No Hit		No Hit		No Hit		No Hit		No Hit		No Hit		No Hit		No Hit		No Hit		No Hit		No Hit		No Hit
	No Hit		No Hit		No Hit		No Hit		No Hit		No Hit		No Hit		No Hit		No Hit		No Hit		No Hit		No Hit		No Hit		No Hit		No Hit		No Hit		No Hit		No Hit		No Hit		No Hit		No Hit		No Hit		No Hit		No Hit		No Hit
	No Hit		No Hit		No Hit		No Hit		No Hit		No Hit		No Hit		No Hit		No Hit		No Hit		No Hit		No Hit		No Hit		No Hit		No Hit		No Hit		No Hit		No Hit		No Hit		No Hit		No Hit		No Hit		No Hit		No Hit		No Hit
	No Hit		No Hit		No Hit		No Hit		No Hit		No Hit		No Hit		No Hit		No Hit		No Hit		No Hit		No Hit		No Hit		No Hit		No Hit		No Hit		No Hit		No Hit		No Hit		No Hit		No Hit		No Hit		No Hit		No Hit		No Hit
	No Hit		No Hit		No Hit		No Hit		No Hit		No Hit		No Hit		No Hit		No Hit		No Hit		No Hit		No Hit		No Hit		No Hit		No Hit		No Hit		No Hit		No Hit		No Hit		No Hit		No Hit		No Hit		No Hit		No Hit		No Hit
	No Hit		No Hit		No Hit		No Hit		No Hit		No Hit		No Hit		No Hit		No Hit		No Hit		No Hit		No Hit		No Hit		No Hit		No Hit		No Hit		No Hit		No Hit		No Hit		No Hit		No Hit		No Hit		No Hit		No Hit		No Hit
	No Hit		No Hit		No Hit		No Hit		No Hit		No Hit		No Hit		No Hit		No Hit		No Hit		No Hit		No Hit		No Hit		No Hit		No Hit		No Hit		No Hit		No Hit		No Hit		No Hit		No Hit		No Hit		No Hit		No Hit		No Hit
	No Hit		No Hit		No Hit		No Hit		No Hit		No Hit		No Hit		No Hit		No Hit		No Hit		No Hit		No Hit		No Hit		No Hit		No Hit		No Hit		No Hit		No Hit		No Hit		No Hit		No Hit		No Hit		No Hit		No Hit		No Hit
	No Hit		No Hit		No Hit		No Hit		No Hit		No Hit		No Hit		No Hit		No Hit		No Hit		No Hit		No Hit		No Hit		No Hit		No Hit		No Hit		No Hit		No Hit		No Hit		No Hit		No Hit		No Hit		No Hit		No Hit		No Hit
	No Hit		No Hit		No Hit		No Hit		No Hit		No Hit		No Hit		No Hit		No Hit		No Hit		No Hit		No Hit		No Hit		No Hit		No Hit		No Hit		No Hit		No Hit		No Hit		No Hit		No Hit		No Hit		No Hit		No Hit		No Hit
	No Hit		No Hit		No Hit		No Hit		No Hit		No Hit		No Hit		No Hit		No Hit		No Hit		No Hit		No Hit		No Hit		No Hit		No Hit		No Hit		No Hit		No Hit		No Hit		No Hit		No Hit		No Hit		No Hit		No Hit		No Hit
	No Hit		No Hit		No Hit		No Hit		No Hit		No Hit		No Hit		No Hit		No Hit		No Hit		No Hit		No Hit		No Hit		No Hit		No Hit		No Hit		No Hit		No Hit		No Hit		No Hit		No Hit		No Hit		No Hit		No Hit		No Hit
	No Hit		No Hit		No Hit		No Hit		No Hit		No Hit		No Hit		No Hit		No Hit		No Hit		No Hit		No Hit		No Hit		No Hit		No Hit		No Hit		No Hit		No Hit		No Hit		No Hit		No Hit		No Hit		No Hit		No Hit		No Hit
	No Hit		No Hit		No Hit		No Hit		No Hit		No Hit		No Hit		No Hit		No Hit		No Hit		No Hit		No Hit		No Hit		No Hit		No Hit		No Hit		No Hit		No Hit		No Hit		No Hit		No Hit		No Hit		No Hit		No Hit		No Hit
	No Hit		No Hit		No Hit		No Hit		No Hit		No Hit		No Hit		No Hit		No Hit		No Hit		No Hit		No Hit		No Hit		No Hit		No Hit		No Hit		No Hit		No Hit		No Hit		No Hit		No Hit		No Hit		No Hit		No Hit		No Hit
	No Hit		No Hit		No Hit		No Hit		No Hit		No Hit		No Hit		No Hit		No Hit		No Hit		No Hit		No Hit		No Hit		No Hit		No Hit		No Hit		No Hit		No Hit		No Hit		No Hit		No Hit		No Hit		No Hit		No Hit		No Hit
	No Hit		No Hit		No Hit		No Hit		No Hit		No Hit		No Hit		No Hit		No Hit		No Hit		No Hit		No Hit		No Hit		No Hit		No Hit		No Hit		No Hit		No Hit		No Hit		No Hit		No Hit		No Hit		No Hit		No Hit		No Hit
	No Hit		No Hit		No Hit		No Hit		No Hit		No Hit		No Hit		No Hit		No Hit		No Hit		No Hit		No Hit		No Hit		No Hit		No Hit		No Hit		No Hit		No Hit		No Hit		No Hit		No Hit		No Hit		No Hit		No Hit		No Hit
	No Hit		No Hit		No Hit		No Hit		No Hit		No Hit		No Hit		No Hit		No Hit		No Hit		No Hit		No Hit		No Hit		No Hit		No Hit		No Hit		No Hit		No Hit		No Hit		No Hit		No Hit		No Hit		No Hit		No Hit		No Hit
	No Hit		No Hit		No Hit		No Hit		No Hit		No Hit		No Hit		No Hit		No Hit		No Hit		No Hit		No Hit		No Hit		No Hit		No Hit		No Hit		No Hit		No Hit		No Hit		No Hit		No Hit		No Hit		No Hit		No Hit		No Hit
	No Hit		No Hit		No Hit		No Hit		No Hit		No Hit		No Hit		No Hit		No Hit		No Hit		No Hit		No Hit		No Hit		No Hit		No Hit		No Hit		No Hit		No Hit		No Hit		No Hit		No Hit		No Hit		No Hit		No Hit		No Hit
	No Hit		No Hit		No Hit		No Hit		No Hit		No Hit		No Hit		No Hit		No Hit		No Hit		No Hit		No Hit		No Hit		No Hit		No Hit		No Hit		No Hit		No Hit		No Hit		No Hit		No Hit		No Hit		No Hit		No Hit		No Hit
	No Hit		No Hit		No Hit		No Hit		No Hit		No Hit		No Hit		No Hit		No Hit		No Hit		No Hit		No Hit		No Hit		No Hit		No Hit		No Hit		No Hit		No Hit		No Hit		No Hit		No Hit		No Hit		No Hit		No Hit		No Hit
	No Hit		No Hit		No Hit		No Hit		No Hit		No Hit		No Hit		No Hit		No Hit		No Hit		No Hit		No Hit		No Hit		No Hit		No Hit		No Hit		No Hit		No Hit		No Hit		No Hit		No Hit		No Hit		No Hit		No Hit		No Hit
	No Hit		No Hit		No Hit		No Hit		No Hit		No Hit		No Hit		No Hit		No Hit		No Hit		No Hit		No Hit		No Hit		No Hit		No Hit		No Hit		No Hit		No Hit		No Hit		No Hit		No Hit		No Hit		No Hit		No Hit		No Hit
	No Hit		No Hit		No Hit		No Hit		No Hit		No Hit		No Hit		No Hit		No Hit		No Hit		No Hit		No Hit		No Hit		No Hit		No Hit		No Hit		No Hit		No Hit		No Hit		No Hit		No Hit		No Hit		No Hit		No Hit		No Hit
	No Hit		No Hit		No Hit		No Hit		No Hit		No Hit		No Hit		No Hit		No Hit		No Hit		No Hit		No Hit		No Hit		No Hit		No Hit		No Hit		No Hit		No Hit		No Hit		No Hit		No Hit		No Hit		No Hit		No Hit		No Hit
	No Hit		No Hit		No Hit		No Hit		No Hit		No Hit		No Hit		No Hit		No Hit		No Hit		No Hit		No Hit		No Hit		No Hit		No Hit		No Hit		No Hit		No Hit		No Hit		No Hit		No Hit		No Hit		No Hit		No Hit		No Hit
	No Hit		No Hit		No Hit		No Hit		No Hit		No Hit		No Hit		No Hit		No Hit		No Hit		No Hit		No Hit		No Hit		No Hit		No Hit		No Hit		No Hit		No Hit		No Hit		No Hit		No Hit		No Hit		No Hit		No Hit		No Hit
	No Hit		No Hit		No Hit		No Hit		No Hit		No Hit		No Hit		No Hit		No Hit		No Hit		No Hit		No Hit		No Hit		No Hit		No Hit		No Hit		No Hit		No Hit		No Hit		No Hit		No Hit		No Hit		No Hit		No Hit		No Hit
	No Hit		No Hit		No Hit		No Hit		No Hit		No Hit		No Hit		No Hit		No Hit		No Hit		No Hit		No Hit		No Hit		No Hit		No Hit		No Hit		No Hit		No Hit		No Hit		No Hit		No Hit		No Hit		No Hit		No Hit		No Hit
	No Hit		No Hit		No Hit		No Hit		No Hit		No Hit		No Hit		No Hit		No Hit		No Hit		No Hit		No Hit		No Hit		No Hit		No Hit		No Hit		No Hit		No Hit		No Hit		No Hit		No Hit		No Hit		No Hit		No Hit		No Hit
	No Hit		No Hit		No Hit		No Hit		No Hit		No Hit		No Hit		No Hit		No Hit		No Hit		No Hit		No Hit		No Hit		No Hit		No Hit		No Hit		No Hit		No Hit		No Hit		No Hit		No Hit		No Hit		No Hit		No Hit		No Hit
	No Hit		No Hit		No Hit		No Hit		No Hit		No Hit		No Hit		No Hit		No Hit		No Hit		No Hit		No Hit		No Hit		No Hit		No Hit		No Hit		No Hit		No Hit		No Hit		No Hit		No Hit		No Hit		No Hit		No Hit		No Hit
	No Hit		No Hit		No Hit		No Hit		No Hit		No Hit		No Hit		No Hit		No Hit		No Hit		No Hit		No Hit		No Hit		No Hit		No Hit		No Hit		No Hit		No Hit		No Hit		No Hit		No Hit		No Hit		No Hit		No Hit		No Hit
	No Hit		No Hit		No Hit		No Hit		No Hit		No Hit		No Hit		No Hit		No Hit		No Hit		No Hit		No Hit		No Hit		No Hit		No Hit		No Hit		No Hit		No Hit		No Hit		No Hit		No Hit		No Hit		No Hit		No Hit		No Hit
	No Hit		No Hit		No Hit		No Hit		No Hit		No Hit		No Hit		No Hit		No Hit		No Hit		No Hit		No Hit		No Hit		No Hit		No Hit		No Hit		No Hit		No Hit		No Hit		No Hit		No Hit		No Hit		No Hit		No Hit		No Hit
	No Hit		No Hit		No Hit		No Hit		No Hit		No Hit		No Hit		No Hit		No Hit		No Hit		No Hit		No Hit		No Hit		No Hit		No Hit		No Hit		No Hit		No Hit		No Hit		No Hit		No Hit		No Hit		No Hit		No Hit		No Hit
	No Hit		No Hit		No Hit		No Hit		No Hit		No Hit		No Hit		No Hit		No Hit		No Hit		No Hit		No Hit		No Hit		No Hit		No Hit		No Hit		No Hit		No Hit		No Hit		No Hit		No Hit		No Hit		No Hit		No Hit		No Hit
	No Hit		No Hit		No Hit		No Hit		No Hit		No Hit		No Hit		No Hit		No Hit		No Hit		No Hit		No Hit		No Hit		No Hit		No Hit		No Hit		No Hit		No Hit		No Hit		No Hit		No Hit		No Hit		No Hit		No Hit		No Hit
	No Hit		No Hit		No Hit		No Hit		No Hit		No Hit		No Hit		No Hit		No Hit		No Hit		No Hit		No Hit		No Hit		No Hit		No Hit		No Hit		No Hit		No Hit		No Hit		No Hit		No Hit		No Hit		No Hit		No Hit		No Hit
	No Hit		No Hit		No Hit		No Hit		No Hit		No Hit		No Hit		No Hit		No Hit		No Hit		No Hit		No Hit		No Hit		No Hit		No Hit		No Hit		No Hit		No Hit		No Hit		No Hit		No Hit		No Hit		No Hit		No Hit		No Hit
	No Hit		No Hit		No Hit		No Hit		No Hit		No Hit		No Hit		No Hit		No Hit		No Hit		No Hit		No Hit		No Hit		No Hit		No Hit		No Hit		No Hit		No Hit		No Hit		No Hit		No Hit		No Hit		No Hit		No Hit		No Hit
	No Hit		No Hit		No Hit		No Hit		No Hit		No Hit		No Hit		No Hit		No Hit		No Hit		No Hit		No Hit		No Hit		No Hit		No Hit		No Hit		No Hit		No Hit		No Hit		No Hit		No Hit		No Hit		No Hit		No Hit		No Hit
	No Hit		No Hit		No Hit		No Hit		No Hit		No Hit		No Hit		No Hit		No Hit		No Hit		No Hit		No Hit		No Hit		No Hit		No Hit		No Hit		No Hit		No Hit		No Hit		No Hit		No Hit		No Hit		No Hit		No Hit		No Hit
	No Hit		No Hit		No Hit		No Hit		No Hit		No Hit		No Hit		No Hit		No Hit		No Hit		No Hit		No Hit		No Hit		No Hit		No Hit		No Hit		No Hit		No Hit		No Hit		No Hit		No Hit		No Hit		No Hit		No Hit		No Hit
	No Hit		No Hit		No Hit		No Hit		No Hit		No Hit		No Hit		No Hit		No Hit		No Hit		No Hit		No Hit		No Hit		No Hit		No Hit		No Hit		No Hit		No Hit		No Hit		No Hit		No Hit		No Hit		No Hit		No Hit		No Hit
	No Hit		No Hit		No Hit		No Hit		No Hit		No Hit		No Hit		No Hit		No Hit		No Hit		No Hit		No Hit		No Hit		No Hit		No Hit		No Hit		No Hit		No Hit		No Hit		No Hit		No Hit		No Hit		No Hit		No Hit		No Hit
	No Hit		No Hit		No Hit		No Hit		No Hit		No Hit		No Hit		No Hit		No Hit		No Hit		No Hit		No Hit		No Hit		No Hit		No Hit		No Hit		No Hit		No Hit		No Hit		No Hit		No Hit		No Hit		No Hit		No Hit		No Hit
	No Hit		No Hit		No Hit		No Hit		No Hit		No Hit		No Hit		No Hit		No Hit		No Hit		No Hit		No Hit		No Hit		No Hit		No Hit		No Hit		No Hit		No Hit		No Hit		No Hit		No Hit		No Hit		No Hit		No Hit		No Hit
	No Hit		No Hit		No Hit		No Hit		No Hit		No Hit		No Hit		No Hit		No Hit		No Hit		No Hit		No Hit		No Hit		No Hit		No Hit		No Hit		No Hit		No Hit		No Hit		No Hit		No Hit		No Hit		No Hit		No Hit		No Hit
	No Hit		No Hit		No Hit		No Hit		No Hit		No Hit		No Hit		No Hit		No Hit		No Hit		No Hit		No Hit		No Hit		No Hit		No Hit		No Hit		No Hit		No Hit		No Hit		No Hit		No Hit		No Hit		No Hit		No Hit		No Hit
	No Hit		No Hit		No Hit		No Hit		No Hit		No Hit		No Hit		No Hit		No Hit		No Hit		No Hit		No Hit		No Hit		No Hit		No Hit		No Hit		No Hit		No Hit		No Hit		No Hit		No Hit		No Hit		No Hit		No Hit		No Hit
	No Hit		No Hit		No Hit		No Hit		No Hit		No Hit		No Hit		No Hit		No Hit		No Hit		No Hit		No Hit		No Hit		No Hit		No Hit		No Hit		No Hit		No Hit		No Hit		No Hit		No Hit		No Hit		No Hit		No Hit		No Hit
	No Hit		No Hit		No Hit		No Hit		No Hit		No Hit		No Hit		No Hit		No Hit		No Hit		No Hit		No Hit		No Hit		No Hit		No Hit		No Hit		No Hit		No Hit		No Hit		No Hit		No Hit		No Hit		No Hit		No Hit		No Hit
	No Hit		No Hit		No Hit		No Hit		No Hit		No Hit		No Hit		No Hit		No Hit		No Hit		No Hit		No Hit		No Hit		No Hit		No Hit		No Hit		No Hit		No Hit		No Hit		No Hit		No Hit		No Hit		No Hit		No Hit		No Hit
	No Hit		No Hit		No Hit		No Hit		No Hit		No Hit		No Hit		No Hit		No Hit		No Hit		No Hit		No Hit		No Hit		No Hit		No Hit		No Hit		No Hit		No Hit		No Hit		No Hit		No Hit		No Hit		No Hit		No Hit		No Hit
	No Hit		No Hit		No Hit		No Hit		No Hit		No Hit		No Hit		No Hit		No Hit		No Hit		No Hit		No Hit		No Hit		No Hit		No Hit		No Hit		No Hit		No Hit		No Hit		No Hit		No Hit		No Hit		No Hit		No Hit		No Hit
	No Hit		No Hit		No Hit		No Hit		No Hit		No Hit		No Hit		No Hit		No Hit		No Hit		No Hit		No Hit		No Hit		No Hit		No Hit		No Hit		No Hit		No Hit		No Hit		No Hit		No Hit		No Hit		No Hit		No Hit		No Hit
	No Hit		No Hit		No Hit		No Hit		No Hit		No Hit		No Hit		No Hit		No Hit		No Hit		No Hit		No Hit		No Hit		No Hit		No Hit		No Hit		No Hit		No Hit		No Hit		No Hit		No Hit		No Hit		No Hit		No Hit		No Hit
	No Hit		No Hit		No Hit		No Hit		No Hit		No Hit		No Hit		No Hit		No Hit		No Hit		No Hit		No Hit		No Hit		No Hit		No Hit		No Hit		No Hit		No Hit		No Hit		No Hit		No Hit		No Hit		No Hit		No Hit		No Hit
	No Hit		No Hit		No Hit		No Hit		No Hit		No Hit		No Hit		No Hit		No Hit		No Hit		No Hit		No Hit		No Hit		No Hit		No Hit		No Hit		No Hit		No Hit		No Hit		No Hit		No Hit		No Hit		No Hit		No Hit		No Hit
	No Hit		No Hit		No Hit		No Hit		No Hit		No Hit		No Hit		No Hit		No Hit		No Hit		No Hit		No Hit		No Hit		No Hit		No Hit		No Hit		No Hit		No Hit		No Hit		No Hit		No Hit		No Hit		No Hit		No Hit		No Hit
	No Hit		No Hit		No Hit		No Hit		No Hit		No Hit		No Hit		No Hit		No Hit		No Hit		No Hit		No Hit		No Hit		No Hit		No Hit		No Hit		No Hit		No Hit		No Hit		No Hit		No Hit		No Hit		No Hit		No Hit		No Hit
	No Hit		No Hit		No Hit		No Hit		No Hit		No Hit		No Hit		No Hit		No Hit		No Hit		No Hit		No Hit		No Hit		No Hit		No Hit		No Hit		No Hit		No Hit		No Hit		No Hit		No Hit		No Hit		No Hit		No Hit		No Hit
	No Hit		No Hit		No Hit		No Hit		No Hit		No Hit		No Hit		No Hit		No Hit		No Hit		No Hit		No Hit		No Hit		No Hit		No Hit		No Hit		No Hit		No Hit		No Hit		No Hit		No Hit		No Hit		No Hit		No Hit		No Hit
	No Hit		No Hit		No Hit		No Hit		No Hit		No Hit		No Hit		No Hit		No Hit		No Hit		No Hit		No Hit		No Hit		No Hit		No Hit		No Hit		No Hit		No Hit		No Hit		No Hit		No Hit		No Hit		No Hit		No Hit		No Hit
	No Hit		No Hit		No Hit		No Hit		No Hit		No Hit		No Hit		No Hit		No Hit		No Hit		No Hit		No Hit		No Hit		No Hit		No Hit		No Hit		No Hit		No Hit		No Hit		No Hit		No Hit		No Hit		No Hit		No Hit		No Hit
	No Hit		No Hit		No Hit		No Hit		No Hit		No Hit		No Hit		No Hit		No Hit		No Hit		No Hit		No Hit		No Hit		No Hit		No Hit		No Hit		No Hit		No Hit		No Hit		No Hit		No Hit		No Hit		No Hit		No Hit		No Hit
	No Hit		No Hit		No Hit		No Hit		No Hit		No Hit		No Hit		No Hit		No Hit		No Hit		No Hit		No Hit		No Hit		No Hit		No Hit		No Hit		No Hit		No Hit		No Hit		No Hit		No Hit		No Hit		No Hit		No Hit		No Hit
	No Hit		No Hit		No Hit		No Hit		No Hit		No Hit		No Hit		No Hit		No Hit		No Hit		No Hit		No Hit		No Hit		No Hit		No Hit		No Hit		No Hit		No Hit		No Hit		No Hit		No Hit		No Hit		No Hit		No Hit		No Hit
	No Hit		No Hit		No Hit		No Hit		No Hit		No Hit		No Hit		No Hit		No Hit		No Hit		No Hit		No Hit		No Hit		No Hit		No Hit		No Hit		No Hit		No Hit		No Hit		No Hit		No Hit		No Hit		No Hit		No Hit		No Hit
	No Hit		No Hit		No Hit		No Hit		No Hit		No Hit		No Hit		No Hit		No Hit		No Hit		No Hit		No Hit		No Hit		No Hit		No Hit		No Hit		No Hit		No Hit		No Hit		No Hit		No Hit		No Hit		No Hit		No Hit		No Hit
	No Hit		No Hit		No Hit		No Hit		No Hit		No Hit		No Hit		No Hit		No Hit		No Hit		No Hit		No Hit		No Hit		No Hit		No Hit		No Hit		No Hit		No Hit		No Hit		No Hit		No Hit		No Hit		No Hit		No Hit		No Hit
	No Hit		No Hit		No Hit		No Hit		No Hit		No Hit		No Hit		No Hit		No Hit		No Hit		No Hit		No Hit		No Hit		No Hit		No Hit		No Hit		No Hit		No Hit		No Hit		No Hit		No Hit		No Hit		No Hit		No Hit		No Hit
	No Hit		No Hit		No Hit		No Hit		No Hit		No Hit		No Hit		No Hit		No Hit		No Hit		No Hit		No Hit		No Hit		No Hit		No Hit		No Hit		No Hit		No Hit		No Hit		No Hit		No Hit		No Hit		No Hit		No Hit		No Hit
	No Hit		No Hit		No Hit		No Hit		No Hit		No Hit		No Hit		No Hit		No Hit		No Hit		No Hit		No Hit		No Hit		No Hit		No Hit		No Hit		No Hit		No Hit		No Hit		No Hit		No Hit		No Hit		No Hit		No Hit		No Hit
	No Hit		No Hit		No Hit		No Hit		No Hit		No Hit		No Hit		No Hit		No Hit		No Hit		No Hit		No Hit		No Hit		No Hit		No Hit		No Hit		No Hit		No Hit		No Hit		No Hit		No Hit		No Hit		No Hit		No Hit		No Hit
	No Hit		No Hit		No Hit		No Hit		No Hit		No Hit		No Hit		No Hit		No Hit		No Hit		No Hit		No Hit		No Hit		No Hit		No Hit		No Hit		No Hit		No Hit		No Hit		No Hit		No Hit		No Hit		No Hit		No Hit		No Hit
	No Hit		No Hit		No Hit		No Hit		No Hit		No Hit		No Hit		No Hit		No Hit		No Hit		No Hit		No Hit		No Hit		No Hit		No Hit		No Hit		No Hit		No Hit		No Hit		No Hit		No Hit		No Hit		No Hit		No Hit		No Hit
	No Hit		No Hit		No Hit		No Hit		No Hit		No Hit		No Hit		No Hit		No Hit		No Hit		No Hit		No Hit		No Hit		No Hit		No Hit		No Hit		No Hit		No Hit		No Hit		No Hit		No Hit		No Hit		No Hit		No Hit		No Hit
	No Hit		No Hit		No Hit		No Hit		No Hit		No Hit		No Hit		No Hit		No Hit		No Hit		No Hit		No Hit		No Hit		No Hit		No Hit		No Hit		No Hit		No Hit		No Hit		No Hit		No Hit		No Hit		No Hit		No Hit		No Hit
	No Hit		No Hit		No Hit		No Hit		No Hit		No Hit		No Hit		No Hit		No Hit		No Hit		No Hit		No Hit		No Hit		No Hit		No Hit		No Hit		No Hit		No Hit		No Hit		No Hit		No Hit		No Hit		No Hit		No Hit		No Hit
	No Hit		No Hit		No Hit		No Hit		No Hit		No Hit		No Hit		No Hit		No Hit		No Hit		No Hit		No Hit		No Hit		No Hit		No Hit		No Hit		No Hit		No Hit		No Hit		No Hit		No Hit		No Hit		No Hit		No Hit		No Hit
	No Hit		No Hit		No Hit		No Hit		No Hit		No Hit		No Hit		No Hit		No Hit		No Hit		No Hit		No Hit		No Hit		No Hit		No Hit		No Hit		No Hit		No Hit		No Hit		No Hit		No Hit		No Hit		No Hit		No Hit		No Hit
	No Hit		No Hit		No Hit		No Hit		No Hit		No Hit		No Hit		No Hit		No Hit		No Hit		No Hit		No Hit		No Hit		No Hit		No Hit		No Hit		No Hit		No Hit		No Hit		No Hit		No Hit		No Hit		No Hit		No Hit		No Hit
	No Hit		No Hit		No Hit		No Hit		No Hit		No Hit		No Hit		No Hit		No Hit		No Hit		No Hit		No Hit		No Hit		No Hit		No Hit		No Hit		No Hit		No Hit		No Hit		No Hit		No Hit		No Hit		No Hit		No Hit		No Hit
	No Hit		No Hit		No Hit		No Hit		No Hit		No Hit		No Hit		No Hit		No Hit		No Hit		No Hit		No Hit		No Hit		No Hit		No Hit		No Hit		No Hit		No Hit		No Hit		No Hit		No Hit		No Hit		No Hit		No Hit		No Hit
	No Hit		No Hit		No Hit		No Hit		No Hit		No Hit		No Hit		No Hit		No Hit		No Hit		No Hit		No Hit		No Hit		No Hit		No Hit		No Hit		No Hit		No Hit		No Hit		No Hit		No Hit		No Hit		No Hit		No Hit		No Hit
	No Hit		No Hit		No Hit		No Hit		No Hit		No Hit		No Hit		No Hit		No Hit		No Hit		No Hit		No Hit		No Hit		No Hit		No Hit		No Hit		No Hit		No Hit		No Hit		No Hit		No Hit		No Hit		No Hit		No Hit		No Hit
	No Hit		No Hit		No Hit		No Hit		No Hit		No Hit		No Hit		No Hit		No Hit		No Hit		No Hit		No Hit		No Hit		No Hit		No Hit		No Hit		No Hit		No Hit		No Hit		No Hit		No Hit		No Hit		No Hit		No Hit		No Hit
	No Hit		No Hit		No Hit		No Hit		No Hit		No Hit		No Hit		No Hit		No Hit		No Hit		No Hit		No Hit		No Hit		No Hit		No Hit		No Hit		No Hit		No Hit		No Hit		No Hit		No Hit		No Hit		No Hit		No Hit		No Hit
	No Hit		No Hit		No Hit		No Hit		No Hit		No Hit		No Hit		No Hit		No Hit		No Hit		No Hit		No Hit		No Hit		No Hit		No Hit		No Hit		No Hit		No Hit		No Hit		No Hit		No Hit		No Hit		No Hit		No Hit		No Hit
	No Hit		No Hit		No Hit		No Hit		No Hit		No Hit		No Hit		No Hit		No Hit		No Hit		No Hit		No Hit		No Hit		No Hit		No Hit		No Hit		No Hit		No Hit		No Hit		No Hit		No Hit		No Hit		No Hit		No Hit		No Hit
	No Hit		No Hit		No Hit		No Hit		No Hit		No Hit		No Hit		No Hit		No Hit		No Hit		No Hit		No Hit		No Hit		No Hit		No Hit		No Hit		No Hit		No Hit		No Hit		No Hit		No Hit		No Hit		No Hit		No Hit		No Hit
	No Hit		No Hit		No Hit		No Hit		No Hit		No Hit		No Hit		No Hit		No Hit		No Hit		No Hit		No Hit		No Hit		No Hit		No Hit		No Hit		No Hit		No Hit		No Hit		No Hit		No Hit		No Hit		No Hit		No Hit		No Hit
	No Hit		No Hit		No Hit		No Hit		No Hit		No Hit		No Hit		No Hit		No Hit		No Hit		No Hit		No Hit		No Hit		No Hit		No Hit		No Hit		No Hit		No Hit		No Hit		No Hit		No Hit		No Hit		No Hit		No Hit		No Hit
	No Hit		No Hit		No Hit		No Hit		No Hit		No Hit		No Hit		No Hit		No Hit		No Hit		No Hit		No Hit		No Hit		No Hit		No Hit		No Hit		No Hit		No Hit		No Hit		No Hit		No Hit		No Hit		No Hit		No Hit		No Hit
	No Hit		No Hit		No Hit		No Hit		No Hit		No Hit		No Hit		No Hit		No Hit		No Hit		No Hit		No Hit		No Hit		No Hit		No Hit		No Hit		No Hit		No Hit		No Hit		No Hit		No Hit		No Hit		No Hit		No Hit		No Hit
	No Hit		No Hit		No Hit		No Hit		No Hit		No Hit		No Hit		No Hit		No Hit		No Hit		No Hit		No Hit		No Hit		No Hit		No Hit		No Hit		No Hit		No Hit		No Hit		No Hit		No Hit		No Hit		No Hit		No Hit		No Hit
	No Hit		No Hit		No Hit		No Hit		No Hit		No Hit		No Hit		No Hit		No Hit		No Hit		No Hit		No Hit		No Hit		No Hit		No Hit		No Hit		No Hit		No Hit		No Hit		No Hit		No Hit		No Hit		No Hit		No Hit		No Hit
	No Hit		No Hit		No Hit		No Hit		No Hit		No Hit		No Hit		No Hit		No Hit		No Hit		No Hit		No Hit		No Hit		No Hit		No Hit		No Hit		No Hit		No Hit		No Hit		No Hit		No Hit		No Hit		No Hit		No Hit		No Hit
	No Hit		No Hit		No Hit		No Hit		No Hit		No Hit		No Hit		No Hit		No Hit		No Hit		No Hit		No Hit		No Hit		No Hit		No Hit		No Hit		No Hit		No Hit		No Hit		No Hit		No Hit		No Hit		No Hit		No Hit		No Hit
	No Hit		No Hit		No Hit		No Hit		No Hit		No Hit		No Hit		No Hit		No Hit		No Hit		No Hit		No Hit		No Hit		No Hit		No Hit		No Hit		No Hit		No Hit		No Hit		No Hit		No Hit		No Hit		No Hit		No Hit		No Hit
	No Hit		No Hit		No Hit		No Hit		No Hit		No Hit		No Hit		No Hit		No Hit		No Hit		No Hit		No Hit		No Hit		No Hit		No Hit		No Hit		No Hit		No Hit		No Hit		No Hit		No Hit		No Hit		No Hit		No Hit		No Hit
	No Hit		No Hit		No Hit		No Hit		No Hit		No Hit		No Hit		No Hit		No Hit		No Hit		No Hit		No Hit		No Hit		No Hit		No Hit		No Hit		No Hit		No Hit		No Hit		No Hit		No Hit		No Hit		No Hit		No Hit		No Hit
	No Hit		No Hit		No Hit		No Hit		No Hit		No Hit		No Hit		No Hit		No Hit		No Hit		No Hit		No Hit		No Hit		No Hit		No Hit		No Hit		No Hit		No Hit		No Hit		No Hit		No Hit		No Hit		No Hit		No Hit		No Hit
	No Hit		No Hit		No Hit		No Hit		No Hit		No Hit		No Hit		No Hit		No Hit		No Hit		No Hit		No Hit		No Hit		No Hit		No Hit		No Hit		No Hit		No Hit		No Hit		No Hit		No Hit		No Hit		No Hit		No Hit		No Hit
	No Hit		No Hit		No Hit		No Hit		No Hit		No Hit		No Hit		No Hit		No Hit		No Hit		No Hit		No Hit		No Hit		No Hit		No Hit		No Hit		No Hit		No Hit		No Hit		No Hit		No Hit		No Hit		No Hit		No Hit		No Hit
	No Hit		No Hit		No Hit		No Hit		No Hit		No Hit		No Hit		No Hit		No Hit		No Hit		No Hit		No Hit		No Hit		No Hit		No Hit		No Hit		No Hit		No Hit		No Hit		No Hit		No Hit		No Hit		No Hit		No Hit		No Hit
	No Hit		No Hit		No Hit		No Hit		No Hit		No Hit		No Hit		No Hit		No Hit		No Hit		No Hit		No Hit		No Hit		No Hit		No Hit		No Hit		No Hit		No Hit		No Hit		No Hit		No Hit		No Hit		No Hit		No Hit		No Hit
	No Hit		No Hit		No Hit		No Hit		No Hit		No Hit		No Hit		No Hit		No Hit		No Hit		No Hit		No Hit		No Hit		No Hit		No Hit		No Hit		No Hit		No Hit		No Hit		No Hit		No Hit		No Hit		No Hit		No Hit		No Hit
	No Hit		No Hit		No Hit		No Hit		No Hit		No Hit		No Hit		No Hit		No Hit		No Hit		No Hit		No Hit		No Hit		No Hit		No Hit		No Hit		No Hit		No Hit		No Hit		No Hit		No Hit		No Hit		No Hit		No Hit		No Hit
	No Hit		No Hit		No Hit		No Hit		No Hit		No Hit		No Hit		No Hit		No Hit		No Hit		No Hit		No Hit		No Hit		No Hit		No Hit		No Hit		No Hit		No Hit		No Hit		No Hit		No Hit		No Hit		No Hit		No Hit		No Hit
	No Hit		No Hit		No Hit		No Hit		No Hit		No Hit		No Hit		No Hit		No Hit		No Hit		No Hit		No Hit		No Hit		No Hit		No Hit		No Hit		No Hit		No Hit		No Hit		No Hit		No Hit		No Hit		No Hit		No Hit		No Hit
	No Hit		No Hit		No Hit		No Hit		No Hit		No Hit		No Hit		No Hit		No Hit		No Hit		No Hit		No Hit		No Hit		No Hit		No Hit		No Hit		No Hit		No Hit		No Hit		No Hit		No Hit		No Hit		No Hit		No Hit		No Hit
	No Hit		No Hit		No Hit		No Hit		No Hit		No Hit		No Hit		No Hit		No Hit		No Hit		No Hit		No Hit		No Hit		No Hit		No Hit		No Hit		No Hit		No Hit		No Hit		No Hit		No Hit		No Hit		No Hit		No Hit		No Hit
	No Hit		No Hit		No Hit		No Hit		No Hit		No Hit		No Hit		No Hit		No Hit		No Hit		No Hit		No Hit		No Hit		No Hit		No Hit		No Hit		No Hit		No Hit		No Hit		No Hit		No Hit		No Hit		No Hit		No Hit		No Hit
	No Hit		No Hit		No Hit		No Hit		No Hit		No Hit		No Hit		No Hit		No Hit		No Hit		No Hit		No Hit		No Hit		No Hit		No Hit		No Hit		No Hit		No Hit		No Hit		No Hit		No Hit		No Hit		No Hit		No Hit		No Hit
	No Hit		No Hit		No Hit		No Hit		No Hit		No Hit		No Hit		No Hit		No Hit		No Hit		No Hit		No Hit		No Hit		No Hit		No Hit		No Hit		No Hit		No Hit		No Hit		No Hit		No Hit		No Hit		No Hit		No Hit		No Hit
	No Hit		No Hit		No Hit		No Hit		No Hit		No Hit		No Hit		No Hit		No Hit		No Hit		No Hit		No Hit		No Hit		No Hit		No Hit		No Hit		No Hit		No Hit		No Hit		No Hit		No Hit		No Hit		No Hit		No Hit		No Hit
	No Hit		No Hit		No Hit		No Hit		No Hit		No Hit		No Hit		No Hit		No Hit		No Hit		No Hit		No Hit		No Hit		No Hit		No Hit		No Hit		No Hit		No Hit		No Hit		No Hit		No Hit		No Hit		No Hit		No Hit		No Hit
	No Hit		No Hit		No Hit		No Hit		No Hit		No Hit		No Hit		No Hit		No Hit		No Hit		No Hit		No Hit		No Hit		No Hit		No Hit		No Hit		No Hit		No Hit		No Hit		No Hit		No Hit		No Hit		No Hit		No Hit		No Hit
	No Hit		No Hit		No Hit		No Hit		No Hit		No Hit		No Hit		No Hit		No Hit		No Hit		No Hit		No Hit		No Hit		No Hit		No Hit		No Hit		No Hit		No Hit		No Hit		No Hit		No Hit		No Hit		No Hit		No Hit		No Hit
	No Hit		No Hit		No Hit		No Hit		No Hit		No Hit		No Hit		No Hit		No Hit		No Hit		No Hit		No Hit		No Hit		No Hit		No Hit		No Hit		No Hit		No Hit		No Hit		No Hit		No Hit		No Hit		No Hit		No Hit		No Hit
	No Hit		No Hit		No Hit		No Hit		No Hit		No Hit		No Hit		No Hit		No Hit		No Hit		No Hit		No Hit		No Hit		No Hit		No Hit		No Hit		No Hit		No Hit		No Hit		No Hit		No Hit		No Hit		No Hit		No Hit		No Hit
	No Hit		No Hit		No Hit		No Hit		No Hit		No Hit		No Hit		No Hit		No Hit		No Hit		No Hit		No Hit		No Hit		No Hit		No Hit		No Hit		No Hit		No Hit		No Hit		No Hit		No Hit		No Hit		No Hit		No Hit		No Hit
	No Hit		No Hit		No Hit		No Hit		No Hit		No Hit		No Hit		No Hit		No Hit		No Hit		No Hit		No Hit		No Hit		No Hit		No Hit		No Hit		No Hit		No Hit		No Hit		No Hit		No Hit		No Hit		No Hit		No Hit		No Hit
	No Hit		No Hit		No Hit		No Hit		No Hit		No Hit		No Hit		No Hit		No Hit		No Hit		No Hit		No Hit		No Hit		No Hit		No Hit		No Hit		No Hit		No Hit		No Hit		No Hit		No Hit		No Hit		No Hit		No Hit		No Hit
	No Hit		No Hit		No Hit		No Hit		No Hit		No Hit		No Hit		No Hit		No Hit		No Hit		No Hit		No Hit		No Hit		No Hit		No Hit		No Hit		No Hit		No Hit		No Hit		No Hit		No Hit		No Hit		No Hit		No Hit		No Hit
	No Hit		No Hit		No Hit		No Hit		No Hit		No Hit		No Hit		No Hit		No Hit		No Hit		No Hit		No Hit		No Hit		No Hit		No Hit		No Hit		No Hit		No Hit		No Hit		No Hit		No Hit		No Hit		No Hit		No Hit		No Hit
	No Hit		No Hit		No Hit		No Hit		No Hit		No Hit		No Hit		No Hit		No Hit		No Hit		No Hit		No Hit		No Hit		No Hit		No Hit		No Hit		No Hit		No Hit		No Hit		No Hit		No Hit		No Hit		No Hit		No Hit		No Hit
	No Hit		No Hit		No Hit		No Hit		No Hit		No Hit		No Hit		No Hit		No Hit		No Hit		No Hit		No Hit		No Hit		No Hit		No Hit		No Hit		No Hit		No Hit		No Hit		No Hit		No Hit		No Hit		No Hit		No Hit		No Hit
	No Hit		No Hit		No Hit		No Hit		No Hit		No Hit		No Hit		No Hit		No Hit		No Hit		No Hit		No Hit		No Hit		No Hit		No Hit		No Hit		No Hit		No Hit		No Hit		No Hit		No Hit		No Hit		No Hit		No Hit		No Hit
	No Hit		No Hit		No Hit		No Hit		No Hit		No Hit		No Hit		No Hit		No Hit		No Hit		No Hit		No Hit		No Hit		No Hit		No Hit		No Hit		No Hit		No Hit		No Hit		No Hit		No Hit		No Hit		No Hit		No Hit		No Hit
	No Hit		No Hit		No Hit		No Hit		No Hit		No Hit		No Hit		No Hit		No Hit		No Hit		No Hit		No Hit		No Hit		No Hit		No Hit		No Hit		No Hit		No Hit		No Hit		No Hit		No Hit		No Hit		No Hit		No Hit		No Hit
	No Hit		No Hit		No Hit		No Hit		No Hit		No Hit		No Hit		No Hit		No Hit		No Hit		No Hit		No Hit		No Hit		No Hit		No Hit		No Hit		No Hit		No Hit		No Hit		No Hit		No Hit		No Hit		No Hit		No Hit		No Hit
	No Hit		No Hit		No Hit		No Hit		No Hit		No Hit		No Hit		No Hit		No Hit		No Hit		No Hit		No Hit		No Hit		No Hit		No Hit		No Hit		No Hit		No Hit		No Hit		No Hit		No Hit		No Hit		No Hit		No Hit		No Hit
	No Hit		No Hit		No Hit		No Hit		No Hit		No Hit		No Hit		No Hit		No Hit		No Hit		No Hit		No Hit		No Hit		No Hit		No Hit		No Hit		No Hit		No Hit		No Hit		No Hit		No Hit		No Hit		No Hit		No Hit		No Hit
	No Hit		No Hit		No Hit		No Hit		No Hit		No Hit		No Hit		No Hit		No Hit		No Hit		No Hit		No Hit		No Hit		No Hit		No Hit		No Hit		No Hit		No Hit		No Hit		No Hit		No Hit		No Hit		No Hit		No Hit		No Hit
	No Hit		No Hit		No Hit		No Hit		No Hit		No Hit		No Hit		No Hit		No Hit		No Hit		No Hit		No Hit		No Hit		No Hit		No Hit		No Hit		No Hit		No Hit		No Hit		No Hit		No Hit		No Hit		No Hit		No Hit		No Hit
	No Hit		No Hit		No Hit		No Hit		No Hit		No Hit		No Hit		No Hit		No Hit		No Hit		No Hit		No Hit		No Hit		No Hit		No Hit		No Hit		No Hit		No Hit		No Hit		No Hit		No Hit		No Hit		No Hit		No Hit		No Hit
	No Hit		No Hit		No Hit		No Hit		No Hit		No Hit		No Hit		No Hit		No Hit		No Hit		No Hit		No Hit		No Hit		No Hit		No Hit		No Hit		No Hit		No Hit		No Hit		No Hit		No Hit		No Hit		No Hit		No Hit		No Hit
	No Hit		No Hit		No Hit		No Hit		No Hit		No Hit		No Hit		No Hit		No Hit		No Hit		No Hit		No Hit		No Hit		No Hit		No Hit		No Hit		No Hit		No Hit		No Hit		No Hit		No Hit		No Hit		No Hit		No Hit		No Hit
	No Hit		No Hit		No Hit		No Hit		No Hit		No Hit		No Hit		No Hit		No Hit		No Hit		No Hit		No Hit		No Hit		No Hit		No Hit		No Hit		No Hit		No Hit		No Hit		No Hit		No Hit		No Hit		No Hit		No Hit		No Hit
	No Hit		No Hit		No Hit		No Hit		No Hit		No Hit		No Hit		No Hit		No Hit		No Hit		No Hit		No Hit		No Hit		No Hit		No Hit		No Hit		No Hit		No Hit		No Hit		No Hit		No Hit		No Hit		No Hit		No Hit		No Hit
	No Hit		No Hit		No Hit		No Hit		No Hit		No Hit		No Hit		No Hit		No Hit		No Hit		No Hit		No Hit		No Hit		No Hit		No Hit		No Hit		No Hit		No Hit		No Hit		No Hit		No Hit		No Hit		No Hit		No Hit		No Hit
	No Hit		No Hit		No Hit		No Hit		No Hit		No Hit		No Hit		No Hit		No Hit		No Hit		No Hit		No Hit		No Hit		No Hit		No Hit		No Hit		No Hit		No Hit		No Hit		No Hit		No Hit		No Hit		No Hit		No Hit		No Hit
	No Hit		No Hit		No Hit		No Hit		No Hit		No Hit		No Hit		No Hit		No Hit		No Hit		No Hit		No Hit		No Hit		No Hit		No Hit		No Hit		No Hit		No Hit		No Hit		No Hit		No Hit		No Hit		No Hit		No Hit		No Hit
	No Hit		No Hit		No Hit		No Hit		No Hit		No Hit		No Hit		No Hit		No Hit		No Hit		No Hit		No Hit		No Hit		No Hit		No Hit		No Hit		No Hit		No Hit		No Hit		No Hit		No Hit		No Hit		No Hit		No Hit		No Hit
	No Hit		No Hit		No Hit		No Hit		No Hit		No Hit		No Hit		No Hit		No Hit		No Hit		No Hit		No Hit		No Hit		No Hit		No Hit		No Hit		No Hit		No Hit		No Hit		No Hit		No Hit		No Hit		No Hit		No Hit		No Hit
	No Hit		No Hit		No Hit		No Hit		No Hit		No Hit		No Hit		No Hit		No Hit		No Hit		No Hit		No Hit		No Hit		No Hit		No Hit		No Hit		No Hit		No Hit		No Hit		No Hit		No Hit		No Hit		No Hit		No Hit		No Hit
	No Hit		No Hit		No Hit		No Hit		No Hit		No Hit		No Hit		No Hit		No Hit		No Hit		No Hit		No Hit		No Hit		No Hit		No Hit		No Hit		No Hit		No Hit		No Hit		No Hit		No Hit		No Hit		No Hit		No Hit		No Hit
	No Hit		No Hit		No Hit		No Hit		No Hit		No Hit		No Hit		No Hit		No Hit		No Hit		No Hit		No Hit		No Hit		No Hit		No Hit		No Hit		No Hit		No Hit		No Hit		No Hit		No Hit		No Hit		No Hit		No Hit		No Hit
	No Hit		No Hit		No Hit		No Hit		No Hit		No Hit		No Hit		No Hit		No Hit		No Hit		No Hit		No Hit		No Hit		No Hit		No Hit		No Hit		No Hit		No Hit		No Hit		No Hit		No Hit		No Hit		No Hit		No Hit		No Hit
	No Hit		No Hit		No Hit		No Hit		No Hit		No Hit		No Hit		No Hit		No Hit		No Hit		No Hit		No Hit		No Hit		No Hit		No Hit		No Hit		No Hit		No Hit		No Hit		No Hit		No Hit		No Hit		No Hit		No Hit		No Hit
	No Hit		No Hit		No Hit		No Hit		No Hit		No Hit		No Hit		No Hit		No Hit		No Hit		No Hit		No Hit		No Hit		No Hit		No Hit		No Hit		No Hit		No Hit		No Hit		No Hit		No Hit		No Hit		No Hit		No Hit		No Hit
	No Hit		No Hit		No Hit		No Hit		No Hit		No Hit		No Hit		No Hit		No Hit		No Hit		No Hit		No Hit		No Hit		No Hit		No Hit		No Hit		No Hit		No Hit		No Hit		No Hit		No Hit		No Hit		No Hit		No Hit		No Hit
	No Hit		No Hit		No Hit		No Hit		No Hit		No Hit		No Hit		No Hit		No Hit		No Hit		No Hit		No Hit		No Hit		No Hit		No Hit		No Hit		No Hit		No Hit		No Hit		No Hit		No Hit		No Hit		No Hit		No Hit		No Hit
	No Hit		No Hit		No Hit		No Hit		No Hit		No Hit		No Hit		No Hit		No Hit		No Hit		No Hit		No Hit		No Hit		No Hit		No Hit		No Hit		No Hit		No Hit		No Hit		No Hit		No Hit		No Hit		No Hit		No Hit		No Hit
	No Hit		No Hit		No Hit		No Hit		No Hit		No Hit		No Hit		No Hit		No Hit		No Hit		No Hit		No Hit		No Hit		No Hit		No Hit		No Hit		No Hit		No Hit		No Hit		No Hit		No Hit		No Hit		No Hit		No Hit		No Hit
	No Hit		No Hit		No Hit		No Hit		No Hit		No Hit		No Hit		No Hit		No Hit		No Hit		No Hit		No Hit		No Hit		No Hit		No Hit		No Hit		No Hit		No Hit		No Hit		No Hit		No Hit		No Hit		No Hit		No Hit		No Hit
	No Hit		No Hit		No Hit		No Hit		No Hit		No Hit		No Hit		No Hit		No Hit		No Hit		No Hit		No Hit		No Hit		No Hit		No Hit		No Hit		No Hit		No Hit		No Hit		No Hit		No Hit		No Hit		No Hit		No Hit		No Hit
	No Hit		No Hit		No Hit		No Hit		No Hit		No Hit		No Hit		No Hit		No Hit		No Hit		No Hit		No Hit		No Hit		No Hit		No Hit		No Hit		No Hit		No Hit		No Hit		No Hit		No Hit		No Hit		No Hit		No Hit		No Hit
	No Hit		No Hit		No Hit		No Hit		No Hit		No Hit		No Hit		No Hit		No Hit		No Hit		No Hit		No Hit		No Hit		No Hit		No Hit		No Hit		No Hit		No Hit		No Hit		No Hit		No Hit		No Hit		No Hit		No Hit		No Hit
	No Hit		No Hit		No Hit		No Hit		No Hit		No Hit		No Hit		No Hit		No Hit		No Hit		No Hit		No Hit		No Hit		No Hit		No Hit		No Hit		No Hit		No Hit		No Hit		No Hit		No Hit		No Hit		No Hit		No Hit		No Hit
	No Hit		No Hit		No Hit		No Hit		No Hit		No Hit		No Hit		No Hit		No Hit		No Hit		No Hit		No Hit		No Hit		No Hit		No Hit		No Hit		No Hit		No Hit		No Hit		No Hit		No Hit		No Hit		No Hit		No Hit		No Hit
	No Hit		No Hit		No Hit		No Hit		No Hit		No Hit		No Hit		No Hit		No Hit		No Hit		No Hit		No Hit		No Hit		No Hit		No Hit		No Hit		No Hit		No Hit		No Hit		No Hit		No Hit		No Hit		No Hit		No Hit		No Hit
	No Hit		No Hit		No Hit		No Hit		No Hit		No Hit		No Hit		No Hit		No Hit		No Hit		No Hit		No Hit		No Hit		No Hit		No Hit		No Hit		No Hit		No Hit		No Hit		No Hit		No Hit		No Hit		No Hit		No Hit		No Hit
	No Hit		No Hit		No Hit		No Hit		No Hit		No Hit		No Hit		No Hit		No Hit		No Hit		No Hit		No Hit		No Hit		No Hit		No Hit		No Hit		No Hit		No Hit		No Hit		No Hit		No Hit		No Hit		No Hit		No Hit		No Hit
	No Hit		No Hit		No Hit		No Hit		No Hit		No Hit		No Hit		No Hit		No Hit		No Hit		No Hit		No Hit		No Hit		No Hit		No Hit		No Hit		No Hit		No Hit		No Hit		No Hit		No Hit		No Hit		No Hit		No Hit		No Hit
	No Hit		No Hit		No Hit		No Hit		No Hit		No Hit		No Hit		No Hit		No Hit		No Hit		No Hit		No Hit		No Hit		No Hit		No Hit		No Hit		No Hit		No Hit		No Hit		No Hit		No Hit		No Hit		No Hit		No Hit		No Hit
	No Hit		No Hit		No Hit		No Hit		No Hit		No Hit		No Hit		No Hit		No Hit		No Hit		No Hit		No Hit		No Hit		No Hit		No Hit		No Hit		No Hit		No Hit		No Hit		No Hit		No Hit		No Hit		No Hit		No Hit		No Hit
	No Hit		No Hit		No Hit		No Hit		No Hit		No Hit		No Hit		No Hit		No Hit		No Hit		No Hit		No Hit		No Hit		No Hit		No Hit		No Hit		No Hit		No Hit		No Hit		No Hit		No Hit		No Hit		No Hit		No Hit		No Hit
	No Hit		No Hit		No Hit		No Hit		No Hit		No Hit		No Hit		No Hit		No Hit		No Hit		No Hit		No Hit		No Hit		No Hit		No Hit		No Hit		No Hit		No Hit		No Hit		No Hit		No Hit		No Hit		No Hit		No Hit		No Hit
	No Hit		No Hit		No Hit		No Hit		No Hit		No Hit		No Hit		No Hit		No Hit		No Hit		No Hit		No Hit		No Hit		No Hit		No Hit		No Hit		No Hit		No Hit		No Hit		No Hit		No Hit		No Hit		No Hit		No Hit		No Hit
	No Hit		No Hit		No Hit		No Hit		No Hit		No Hit		No Hit		No Hit		No Hit		No Hit		No Hit		No Hit		No Hit		No Hit		No Hit		No Hit		No Hit		No Hit		No Hit		No Hit		No Hit		No Hit		No Hit		No Hit		No Hit
	No Hit		No Hit		No Hit		No Hit		No Hit		No Hit		No Hit		No Hit		No Hit		No Hit		No Hit		No Hit		No Hit		No Hit		No Hit		No Hit		No Hit		No Hit		No Hit		No Hit		No Hit		No Hit		No Hit		No Hit		No Hit
	No Hit		No Hit		No Hit		No Hit		No Hit		No Hit		No Hit		No Hit		No Hit		No Hit		No Hit		No Hit		No Hit		No Hit		No Hit		No Hit		No Hit		No Hit		No Hit		No Hit		No Hit		No Hit		No Hit		No Hit		No Hit
	No Hit		No Hit		No Hit		No Hit		No Hit		No Hit		No Hit		No Hit		No Hit		No Hit		No Hit		No Hit		No Hit		No Hit		No Hit		No Hit		No Hit		No Hit		No Hit		No Hit		No Hit		No Hit		No Hit		No Hit		No Hit
	No Hit		No Hit		No Hit		No Hit		No Hit		No Hit		No Hit		No Hit		No Hit		No Hit		No Hit		No Hit		No Hit		No Hit		No Hit		No Hit		No Hit		No Hit		No Hit		No Hit		No Hit		No Hit		No Hit		No Hit		No Hit
	No Hit		No Hit		No Hit		No Hit		No Hit		No Hit		No Hit		No Hit		No Hit		No Hit		No Hit		No Hit		No Hit		No Hit		No Hit		No Hit		No Hit		No Hit		No Hit		No Hit		No Hit		No Hit		No Hit		No Hit		No Hit
	No Hit		No Hit		No Hit		No Hit		No Hit		No Hit		No Hit		No Hit		No Hit		No Hit		No Hit		No Hit		No Hit		No Hit		No Hit		No Hit		No Hit		No Hit		No Hit		No Hit		No Hit		No Hit		No Hit		No Hit		No Hit
	No Hit		No Hit		No Hit		No Hit		No Hit		No Hit		No Hit		No Hit		No Hit		No Hit		No Hit		No Hit		No Hit		No Hit		No Hit		No Hit		No Hit		No Hit		No Hit		No Hit		No Hit		No Hit		No Hit		No Hit		No Hit
	No Hit		No Hit		No Hit		No Hit		No Hit		No Hit		No Hit		No Hit		No Hit		No Hit		No Hit		No Hit		No Hit		No Hit		No Hit		No Hit		No Hit		No Hit		No Hit		No Hit		No Hit		No Hit		No Hit		No Hit		No Hit
	No Hit		No Hit		No Hit		No Hit		No Hit		No Hit		No Hit		No Hit		No Hit		No Hit		No Hit		No Hit		No Hit		No Hit		No Hit		No Hit		No Hit		No Hit		No Hit		No Hit		No Hit		No Hit		No Hit		No Hit		No Hit
	No Hit		No Hit		No Hit		No Hit		No Hit		No Hit		No Hit		No Hit		No Hit		No Hit		No Hit		No Hit		No Hit		No Hit		No Hit		No Hit		No Hit		No Hit		No Hit		No Hit		No Hit		No Hit		No Hit		No Hit		No Hit
	No Hit		No Hit		No Hit		No Hit		No Hit		No Hit		No Hit		No Hit		No Hit		No Hit		No Hit		No Hit		No Hit		No Hit		No Hit		No Hit		No Hit		No Hit		No Hit		No Hit		No Hit		No Hit		No Hit		No Hit		No Hit
	No Hit		No Hit		No Hit		No Hit		No Hit		No Hit		No Hit		No Hit		No Hit		No Hit		No Hit		No Hit		No Hit		No Hit		No Hit		No Hit		No Hit		No Hit		No Hit		No Hit		No Hit		No Hit		No Hit		No Hit		No Hit
	No Hit		No Hit		No Hit		No Hit		No Hit		No Hit		No Hit		No Hit		No Hit		No Hit		No Hit		No Hit		No Hit		No Hit		No Hit		No Hit		No Hit		No Hit		No Hit		No Hit		No Hit		No Hit		No Hit		No Hit		No Hit
	No Hit		No Hit		No Hit		No Hit		No Hit		No Hit		No Hit		No Hit		No Hit		No Hit		No Hit		No Hit		No Hit		No Hit		No Hit		No Hit		No Hit		No Hit		No Hit		No Hit		No Hit		No Hit		No Hit		No Hit		No Hit
	No Hit		No Hit		No Hit		No Hit		No Hit		No Hit		No Hit		No Hit		No Hit		No Hit		No Hit		No Hit		No Hit		No Hit		No Hit		No Hit		No Hit		No Hit		No Hit		No Hit		No Hit		No Hit		No Hit		No Hit		No Hit
	No Hit		No Hit		No Hit		No Hit		No Hit		No Hit		No Hit		No Hit		No Hit		No Hit		No Hit		No Hit		No Hit		No Hit		No Hit		No Hit		No Hit		No Hit		No Hit		No Hit		No Hit		No Hit		No Hit		No Hit		No Hit
	No Hit		No Hit		No Hit		No Hit		No Hit		No Hit		No Hit		No Hit		No Hit		No Hit		No Hit		No Hit		No Hit		No Hit		No Hit		No Hit		No Hit		No Hit		No Hit		No Hit		No Hit		No Hit		No Hit		No Hit		No Hit
	No Hit		No Hit		No Hit		No Hit		No Hit		No Hit		No Hit		No Hit		No Hit		No Hit		No Hit		No Hit		No Hit		No Hit		No Hit		No Hit		No Hit		No Hit		No Hit		No Hit		No Hit		No Hit		No Hit		No Hit		No Hit
	No Hit		No Hit		No Hit		No Hit		No Hit		No Hit		No Hit		No Hit		No Hit		No Hit		No Hit		No Hit		No Hit		No Hit		No Hit		No Hit		No Hit		No Hit		No Hit		No Hit		No Hit		No Hit		No Hit		No Hit		No Hit
	No Hit		No Hit		No Hit		No Hit		No Hit		No Hit		No Hit		No Hit		No Hit		No Hit		No Hit		No Hit		No Hit		No Hit		No Hit		No Hit		No Hit		No Hit		No Hit		No Hit		No Hit		No Hit		No Hit		No Hit		No Hit
	No Hit		No Hit		No Hit		No Hit		No Hit		No Hit		No Hit		No Hit		No Hit		No Hit		No Hit		No Hit		No Hit		No Hit		No Hit		No Hit		No Hit		No Hit		No Hit		No Hit		No Hit		No Hit		No Hit		No Hit		No Hit
	No Hit		No Hit		No Hit		No Hit		No Hit		No Hit		No Hit		No Hit		No Hit		No Hit		No Hit		No Hit		No Hit		No Hit		No Hit		No Hit		No Hit		No Hit		No Hit		No Hit		No Hit		No Hit		No Hit		No Hit		No Hit
	No Hit		No Hit		No Hit		No Hit		No Hit		No Hit		No Hit		No Hit		No Hit		No Hit		No Hit		No Hit		No Hit		No Hit		No Hit		No Hit		No Hit		No Hit		No Hit		No Hit		No Hit		No Hit		No Hit		No Hit		No Hit
	No Hit		No Hit		No Hit		No Hit		No Hit		No Hit		No Hit		No Hit		No Hit		No Hit		No Hit		No Hit		No Hit		No Hit		No Hit		No Hit		No Hit		No Hit		No Hit		No Hit		No Hit		No Hit		No Hit		No Hit		No Hit
	No Hit		No Hit		No Hit		No Hit		No Hit		No Hit		No Hit		No Hit		No Hit		No Hit		No Hit		No Hit		No Hit		No Hit		No Hit		No Hit		No Hit		No Hit		No Hit		No Hit		No Hit		No Hit		No Hit		No Hit		No Hit
	No Hit		No Hit		No Hit		No Hit		No Hit		No Hit		No Hit		No Hit		No Hit		No Hit		No Hit		No Hit		No Hit		No Hit		No Hit		No Hit		No Hit		No Hit		No Hit		No Hit		No Hit		No Hit		No Hit		No Hit		No Hit
	No Hit		No Hit		No Hit		No Hit		No Hit		No Hit		No Hit		No Hit		No Hit		No Hit		No Hit		No Hit		No Hit		No Hit		No Hit		No Hit		No Hit		No Hit		No Hit		No Hit		No Hit		No Hit		No Hit		No Hit		No Hit
	No Hit		No Hit		No Hit		No Hit		No Hit		No Hit		No Hit		No Hit		No Hit		No Hit		No Hit		No Hit		No Hit		No Hit		No Hit		No Hit		No Hit		No Hit		No Hit		No Hit		No Hit		No Hit		No Hit		No Hit		No Hit
	No Hit		No Hit		No Hit		No Hit		No Hit		No Hit		No Hit		No Hit		No Hit		No Hit		No Hit		No Hit		No Hit		No Hit		No Hit		No Hit		No Hit		No Hit		No Hit		No Hit		No Hit		No Hit		No Hit		No Hit		No Hit
	No Hit		No Hit		No Hit		No Hit		No Hit		No Hit		No Hit		No Hit		No Hit		No Hit		No Hit		No Hit		No Hit		No Hit		No Hit		No Hit		No Hit		No Hit		No Hit		No Hit		No Hit		No Hit		No Hit		No Hit		No Hit
	No Hit		No Hit		No Hit		No Hit		No Hit		No Hit		No Hit		No Hit		No Hit		No Hit		No Hit		No Hit		No Hit		No Hit		No Hit		No Hit		No Hit		No Hit		No Hit		No Hit		No Hit		No Hit		No Hit		No Hit		No Hit
	No Hit		No Hit		No Hit		No Hit		No Hit		No Hit		No Hit		No Hit		No Hit		No Hit		No Hit		No Hit		No Hit		No Hit		No Hit		No Hit		No Hit		No Hit		No Hit		No Hit		No Hit		No Hit		No Hit		No Hit		No Hit
	No Hit		No Hit		No Hit		No Hit		No Hit		No Hit		No Hit		No Hit		No Hit		No Hit		No Hit		No Hit		No Hit		No Hit		No Hit		No Hit		No Hit		No Hit		No Hit		No Hit		No Hit		No Hit		No Hit		No Hit		No Hit
	No Hit		No Hit		No Hit		No Hit		No Hit		No Hit		No Hit		No Hit		No Hit		No Hit		No Hit		No Hit		No Hit		No Hit		No Hit		No Hit		No Hit		No Hit		No Hit		No Hit		No Hit		No Hit		No Hit		No Hit		No Hit
	No Hit		No Hit		No Hit		No Hit		No Hit		No Hit		No Hit		No Hit		No Hit		No Hit		No Hit		No Hit		No Hit		No Hit		No Hit		No Hit		No Hit		No Hit		No Hit		No Hit		No Hit		No Hit		No Hit		No Hit		No Hit
	No Hit		No Hit		No Hit		No Hit		No Hit		No Hit		No Hit		No Hit		No Hit		No Hit		No Hit		No Hit		No Hit		No Hit		No Hit		No Hit		No Hit		No Hit		No Hit		No Hit		No Hit		No Hit		No Hit		No Hit		No Hit
	No Hit		No Hit		No Hit		No Hit		No Hit		No Hit		No Hit		No Hit		No Hit		No Hit		No Hit		No Hit		No Hit		No Hit		No Hit		No Hit		No Hit		No Hit		No Hit		No Hit		No Hit		No Hit		No Hit		No Hit		No Hit
	No Hit		No Hit		No Hit		No Hit		No Hit		No Hit		No Hit		No Hit		No Hit		No Hit		No Hit		No Hit		No Hit		No Hit		No Hit		No Hit		No Hit		No Hit		No Hit		No Hit		No Hit		No Hit		No Hit		No Hit		No Hit
	No Hit		No Hit		No Hit		No Hit		No Hit		No Hit		No Hit		No Hit		No Hit		No Hit		No Hit		No Hit		No Hit		No Hit		No Hit		No Hit		No Hit		No Hit		No Hit		No Hit		No Hit		No Hit		No Hit		No Hit		No Hit
	No Hit		No Hit		No Hit		No Hit		No Hit		No Hit		No Hit		No Hit		No Hit		No Hit		No Hit		No Hit		No Hit		No Hit		No Hit		No Hit		No Hit		No Hit		No Hit		No Hit		No Hit		No Hit		No Hit		No Hit		No Hit
	No Hit		No Hit		No Hit		No Hit		No Hit		No Hit		No Hit		No Hit		No Hit		No Hit		No Hit		No Hit		No Hit		No Hit		No Hit		No Hit		No Hit		No Hit		No Hit		No Hit		No Hit		No Hit		No Hit		No Hit		No Hit
	No Hit		No Hit		No Hit		No Hit		No Hit		No Hit		No Hit		No Hit		No Hit		No Hit		No Hit		No Hit		No Hit		No Hit		No Hit		No Hit		No Hit		No Hit		No Hit		No Hit		No Hit		No Hit		No Hit		No Hit		No Hit
	No Hit		No Hit		No Hit		No Hit		No Hit		No Hit		No Hit		No Hit		No Hit		No Hit		No Hit		No Hit		No Hit		No Hit		No Hit		No Hit		No Hit		No Hit		No Hit		No Hit		No Hit		No Hit		No Hit		No Hit		No Hit
	No Hit		No Hit		No Hit		No Hit		No Hit		No Hit		No Hit		No Hit		No Hit		No Hit		No Hit		No Hit		No Hit		No Hit		No Hit		No Hit		No Hit		No Hit		No Hit		No Hit		No Hit		No Hit		No Hit		No Hit		No Hit
	No Hit		No Hit		No Hit		No Hit		No Hit		No Hit		No Hit		No Hit		No Hit		No Hit		No Hit		No Hit		No Hit		No Hit		No Hit		No Hit		No Hit		No Hit		No Hit		No Hit		No Hit		No Hit		No Hit		No Hit		No Hit
	No Hit		No Hit		No Hit		No Hit		No Hit		No Hit		No Hit		No Hit		No Hit		No Hit		No Hit		No Hit		No Hit		No Hit		No Hit		No Hit		No Hit		No Hit		No Hit		No Hit		No Hit		No Hit		No Hit		No Hit		No Hit
	No Hit		No Hit		No Hit		No Hit		No Hit		No Hit		No Hit		No Hit		No Hit		No Hit		No Hit		No Hit		No Hit		No Hit		No Hit		No Hit		No Hit		No Hit		No Hit		No Hit		No Hit		No Hit		No Hit		No Hit		No Hit
	No Hit		No Hit		No Hit		No Hit		No Hit		No Hit		No Hit		No Hit		No Hit		No Hit		No Hit		No Hit		No Hit		No Hit		No Hit		No Hit		No Hit		No Hit		No Hit		No Hit		No Hit		No Hit		No Hit		No Hit		No Hit
	No Hit		No Hit		No Hit		No Hit		No Hit		No Hit		No Hit		No Hit		No Hit		No Hit		No Hit		No Hit		No Hit		No Hit		No Hit		No Hit		No Hit		No Hit		No Hit		No Hit		No Hit		No Hit		No Hit		No Hit		No Hit
	No Hit		No Hit		No Hit		No Hit		No Hit		No Hit		No Hit		No Hit		No Hit		No Hit		No Hit		No Hit		No Hit		No Hit		No Hit		No Hit		No Hit		No Hit		No Hit		No Hit		No Hit		No Hit		No Hit		No Hit		No Hit
	No Hit		No Hit		No Hit		No Hit		No Hit		No Hit		No Hit		No Hit		No Hit		No Hit		No Hit		No Hit		No Hit		No Hit		No Hit		No Hit		No Hit		No Hit		No Hit		No Hit		No Hit		No Hit		No Hit		No Hit		No Hit
	No Hit		No Hit		No Hit		No Hit		No Hit		No Hit		No Hit		No Hit		No Hit		No Hit		No Hit		No Hit		No Hit		No Hit		No Hit		No Hit		No Hit		No Hit		No Hit		No Hit		No Hit		No Hit		No Hit		No Hit		No Hit
	No Hit		No Hit		No Hit		No Hit		No Hit		No Hit		No Hit		No Hit		No Hit		No Hit		No Hit		No Hit		No Hit		No Hit		No Hit		No Hit		No Hit		No Hit		No Hit		No Hit		No Hit		No Hit		No Hit		No Hit		No Hit
	No Hit		No Hit		No Hit		No Hit		No Hit		No Hit		No Hit		No Hit		No Hit		No Hit		No Hit		No Hit		No Hit		No Hit		No Hit		No Hit		No Hit		No Hit		No Hit		No Hit		No Hit		No Hit		No Hit		No Hit		No Hit
	No Hit		No Hit		No Hit		No Hit		No Hit		No Hit		No Hit		No Hit		No Hit		No Hit		No Hit		No Hit		No Hit		No Hit		No Hit		No Hit		No Hit		No Hit		No Hit		No Hit		No Hit		No Hit		No Hit		No Hit		No Hit
	No Hit		No Hit		No Hit		No Hit		No Hit		No Hit		No Hit		No Hit		No Hit		No Hit		No Hit		No Hit		No Hit		No Hit		No Hit		No Hit		No Hit		No Hit		No Hit		No Hit		No Hit		No Hit		No Hit		No Hit		No Hit
	No Hit		No Hit		No Hit		No Hit		No Hit		No Hit		No Hit		No Hit		No Hit		No Hit		No Hit		No Hit		No Hit		No Hit		No Hit		No Hit		No Hit		No Hit		No Hit		No Hit		No Hit		No Hit		No Hit		No Hit		No Hit
	No Hit		No Hit		No Hit		No Hit		No Hit		No Hit		No Hit		No Hit		No Hit		No Hit		No Hit		No Hit		No Hit		No Hit		No Hit		No Hit		No Hit		No Hit		No Hit		No Hit		No Hit		No Hit		No Hit		No Hit		No Hit
	No Hit		No Hit		No Hit		No Hit		No Hit		No Hit		No Hit		No Hit		No Hit		No Hit		No Hit		No Hit		No Hit		No Hit		No Hit		No Hit		No Hit		No Hit		No Hit		No Hit		No Hit		No Hit		No Hit		No Hit		No Hit
	No Hit		No Hit		No Hit		No Hit		No Hit		No Hit		No Hit		No Hit		No Hit		No Hit		No Hit		No Hit		No Hit		No Hit		No Hit		No Hit		No Hit		No Hit		No Hit		No Hit		No Hit		No Hit		No Hit		No Hit		No Hit
	No Hit		No Hit		No Hit		No Hit		No Hit		No Hit		No Hit		No Hit		No Hit		No Hit		No Hit		No Hit		No Hit		No Hit		No Hit		No Hit		No Hit		No Hit		No Hit		No Hit		No Hit		No Hit		No Hit		No Hit		No Hit
	No Hit		No Hit		No Hit		No Hit		No Hit		No Hit		No Hit		No Hit		No Hit		No Hit		No Hit		No Hit		No Hit		No Hit		No Hit		No Hit		No Hit		No Hit		No Hit		No Hit		No Hit		No Hit		No Hit		No Hit		No Hit
	No Hit		No Hit		No Hit		No Hit		No Hit		No Hit		No Hit		No Hit		No Hit		No Hit		No Hit		No Hit		No Hit		No Hit		No Hit		No Hit		No Hit		No Hit		No Hit		No Hit		No Hit		No Hit		No Hit		No Hit		No Hit
	No Hit		No Hit		No Hit		No Hit		No Hit		No Hit		No Hit		No Hit		No Hit		No Hit		No Hit		No Hit		No Hit		No Hit		No Hit		No Hit		No Hit		No Hit		No Hit		No Hit		No Hit		No Hit		No Hit		No Hit		No Hit
	No Hit		No Hit		No Hit		No Hit		No Hit		No Hit		No Hit		No Hit		No Hit		No Hit		No Hit		No Hit		No Hit		No Hit		No Hit		No Hit		No Hit		No Hit		No Hit		No Hit		No Hit		No Hit		No Hit		No Hit		No Hit
	No Hit		No Hit		No Hit		No Hit		No Hit		No Hit		No Hit		No Hit		No Hit		No Hit		No Hit		No Hit		No Hit		No Hit		No Hit		No Hit		No Hit		No Hit		No Hit		No Hit		No Hit		No Hit		No Hit		No Hit		No Hit
	No Hit		No Hit		No Hit		No Hit		No Hit		No Hit		No Hit		No Hit		No Hit		No Hit		No Hit		No Hit		No Hit		No Hit		No Hit		No Hit		No Hit		No Hit		No Hit		No Hit		No Hit		No Hit		No Hit		No Hit		No Hit
	No Hit		No Hit		No Hit		No Hit		No Hit		No Hit		No Hit		No Hit		No Hit		No Hit		No Hit		No Hit		No Hit		No Hit		No Hit		No Hit		No Hit		No Hit		No Hit		No Hit		No Hit		No Hit		No Hit		No Hit		No Hit
	No Hit		No Hit		No Hit		No Hit		No Hit		No Hit		No Hit		No Hit		No Hit		No Hit		No Hit		No Hit		No Hit		No Hit		No Hit		No Hit		No Hit		No Hit		No Hit		No Hit		No Hit		No Hit		No Hit		No Hit		No Hit
	No Hit		No Hit		No Hit		No Hit		No Hit		No Hit		No Hit		No Hit		No Hit		No Hit		No Hit		No Hit		No Hit		No Hit		No Hit		No Hit		No Hit		No Hit		No Hit		No Hit		No Hit		No Hit		No Hit		No Hit		No Hit
	No Hit		No Hit		No Hit		No Hit		No Hit		No Hit		No Hit		No Hit		No Hit		No Hit		No Hit		No Hit		No Hit		No Hit		No Hit		No Hit		No Hit		No Hit		No Hit		No Hit		No Hit		No Hit		No Hit		No Hit		No Hit
[truncated: 16,790 more rows]
[truncated: 84 more columns]

## Sheet: Table S3
Table S3. Genes predicted to encode enzymes for anaerobic respiration in Bifidobacteriaceae
[truncated: 45 more rows]

## Sheet: Table S4
Table S4. ANI values between Bifidobacteriaceae family
[truncated: 68 more rows]
[truncated: 18 more columns]

## Sheet: Table S5
Table S5. Bifidobacteriaceae family's genes related to degradation pathways of carbohydrate, amino acids and fatty acid.
[truncated: 68 more rows]

[truncated: 1 more sheets: Table S6]
